# Supplementary material for: A fault-intrusion-tolerant system and deadline-aware algorithm for scheduling scientific workflow in the cloud
Source: PeerJ Comput Sci. 2021 Nov 2;7:e747. doi: 10.7717/peerj-cs.747 (PMC8576554; doi:10.7717/peerj-cs.747)
Supplement: Supplemental Information 1 — To characterize the same, it employs the Probabilistic Seismic Hazard Analysis (PSHA) method. This method involves defining a region and then running a finite difference simulation to obtain Strain Green Tensors (SGTs). For each of the ruptures predicted previously, synthetic seismograms are constructed from SGT data. After that, spectral acceleration and probabilistic hazard curves are constructed. To get the results, more than 800,000 jobs were run through the CyberShake workflow. (https://pegasus.isi.edu/workflow_gallery/). [file peerj-cs-07-747-s001.xml]

<?xml version="1.0" encoding="UTF-8"?>
<!-- generated: 2014-09-26T15:07:06-07:00 -->
<!-- generated by: juve [??] -->
<adag xmlns="http://pegasus.isi.edu/schema/DAX" xmlns:xsi="http://www.w3.org/2001/XMLSchema-instance" xsi:schemaLocation="http://pegasus.isi.edu/schema/DAX http://pegasus.isi.edu/schema/dax-2.1.xsd" version="2.1" count="1" index="0" name="test" jobCount="1000" fileCount="0" childCount="990">
<!-- part 1: list of all referenced files (may be empty) -->
<!-- part 2: definition of all jobs (at least one) -->
  <job id="ID00000" namespace="CyberShake" name="ZipPSA" version="1.0" runtime="7.58">
    <uses file="PeakVals_FFI_0_1_ID00003.bsa" link="input" register="false" transfer="false" optional="false" type="data" size="216"/>
    <uses file="PeakVals_FFI_0_1_ID00005.bsa" link="input" register="false" transfer="false" optional="false" type="data" size="216"/>
    <uses file="PeakVals_FFI_0_1_ID00007.bsa" link="input" register="false" transfer="false" optional="false" type="data" size="216"/>
    <uses file="PeakVals_FFI_0_1_ID00009.bsa" link="input" register="false" transfer="false" optional="false" type="data" size="216"/>
    <uses file="PeakVals_FFI_0_1_ID00011.bsa" link="input" register="false" transfer="false" optional="false" type="data" size="216"/>
    <uses file="PeakVals_FFI_0_1_ID00013.bsa" link="input" register="false" transfer="false" optional="false" type="data" size="216"/>
    <uses file="PeakVals_FFI_0_1_ID00015.bsa" link="input" register="false" transfer="false" optional="false" type="data" size="216"/>
    <uses file="PeakVals_FFI_0_1_ID00017.bsa" link="input" register="false" transfer="false" optional="false" type="data" size="216"/>
    <uses file="PeakVals_FFI_0_1_ID00019.bsa" link="input" register="false" transfer="false" optional="false" type="data" size="216"/>
    <uses file="PeakVals_FFI_0_1_ID00021.bsa" link="input" register="false" transfer="false" optional="false" type="data" size="216"/>
    <uses file="PeakVals_FFI_0_1_ID00023.bsa" link="input" register="false" transfer="false" optional="false" type="data" size="216"/>
    <uses file="PeakVals_FFI_0_1_ID00025.bsa" link="input" register="false" transfer="false" optional="false" type="data" size="216"/>
    <uses file="PeakVals_FFI_0_1_ID00027.bsa" link="input" register="false" transfer="false" optional="false" type="data" size="216"/>
    <uses file="PeakVals_FFI_0_1_ID00029.bsa" link="input" register="false" transfer="false" optional="false" type="data" size="216"/>
    <uses file="PeakVals_FFI_0_1_ID00031.bsa" link="input" register="false" transfer="false" optional="false" type="data" size="216"/>
    <uses file="PeakVals_FFI_0_1_ID00033.bsa" link="input" register="false" transfer="false" optional="false" type="data" size="216"/>
    <uses file="PeakVals_FFI_0_1_ID00035.bsa" link="input" register="false" transfer="false" optional="false" type="data" size="216"/>
    <uses file="PeakVals_FFI_0_1_ID00037.bsa" link="input" register="false" transfer="false" optional="false" type="data" size="216"/>
    <uses file="PeakVals_FFI_0_1_ID00039.bsa" link="input" register="false" transfer="false" optional="false" type="data" size="216"/>
    <uses file="PeakVals_FFI_0_1_ID00041.bsa" link="input" register="false" transfer="false" optional="false" type="data" size="216"/>
    <uses file="PeakVals_FFI_0_1_ID00043.bsa" link="input" register="false" transfer="false" optional="false" type="data" size="216"/>
    <uses file="PeakVals_FFI_0_1_ID00045.bsa" link="input" register="false" transfer="false" optional="false" type="data" size="216"/>
    <uses file="PeakVals_FFI_0_1_ID00047.bsa" link="input" register="false" transfer="false" optional="false" type="data" size="216"/>
    <uses file="PeakVals_FFI_0_1_ID00049.bsa" link="input" register="false" transfer="false" optional="false" type="data" size="216"/>
    <uses file="PeakVals_FFI_0_1_ID00051.bsa" link="input" register="false" transfer="false" optional="false" type="data" size="216"/>
    <uses file="PeakVals_FFI_0_1_ID00053.bsa" link="input" register="false" transfer="false" optional="false" type="data" size="216"/>
    <uses file="PeakVals_FFI_0_1_ID00055.bsa" link="input" register="false" transfer="false" optional="false" type="data" size="216"/>
    <uses file="PeakVals_FFI_0_1_ID00057.bsa" link="input" register="false" transfer="false" optional="false" type="data" size="216"/>
    <uses file="PeakVals_FFI_0_1_ID00059.bsa" link="input" register="false" transfer="false" optional="false" type="data" size="216"/>
    <uses file="PeakVals_FFI_0_1_ID00061.bsa" link="input" register="false" transfer="false" optional="false" type="data" size="216"/>
    <uses file="PeakVals_FFI_0_1_ID00063.bsa" link="input" register="false" transfer="false" optional="false" type="data" size="216"/>
    <uses file="PeakVals_FFI_0_1_ID00065.bsa" link="input" register="false" transfer="false" optional="false" type="data" size="216"/>
    <uses file="PeakVals_FFI_0_1_ID00067.bsa" link="input" register="false" transfer="false" optional="false" type="data" size="216"/>
    <uses file="PeakVals_FFI_0_1_ID00069.bsa" link="input" register="false" transfer="false" optional="false" type="data" size="216"/>
    <uses file="PeakVals_FFI_0_1_ID00071.bsa" link="input" register="false" transfer="false" optional="false" type="data" size="216"/>
    <uses file="PeakVals_FFI_0_1_ID00073.bsa" link="input" register="false" transfer="false" optional="false" type="data" size="216"/>
    <uses file="PeakVals_FFI_0_1_ID00075.bsa" link="input" register="false" transfer="false" optional="false" type="data" size="216"/>
    <uses file="PeakVals_FFI_0_1_ID00077.bsa" link="input" register="false" transfer="false" optional="false" type="data" size="216"/>
    <uses file="PeakVals_FFI_0_1_ID00079.bsa" link="input" register="false" transfer="false" optional="false" type="data" size="216"/>
    <uses file="PeakVals_FFI_0_1_ID00081.bsa" link="input" register="false" transfer="false" optional="false" type="data" size="216"/>
    <uses file="PeakVals_FFI_0_1_ID00083.bsa" link="input" register="false" transfer="false" optional="false" type="data" size="216"/>
    <uses file="PeakVals_FFI_0_1_ID00085.bsa" link="input" register="false" transfer="false" optional="false" type="data" size="216"/>
    <uses file="PeakVals_FFI_0_1_ID00087.bsa" link="input" register="false" transfer="false" optional="false" type="data" size="216"/>
    <uses file="PeakVals_FFI_0_2_ID00090.bsa" link="input" register="false" transfer="false" optional="false" type="data" size="216"/>
    <uses file="PeakVals_FFI_0_2_ID00092.bsa" link="input" register="false" transfer="false" optional="false" type="data" size="216"/>
    <uses file="PeakVals_FFI_0_2_ID00094.bsa" link="input" register="false" transfer="false" optional="false" type="data" size="216"/>
    <uses file="PeakVals_FFI_0_2_ID00096.bsa" link="input" register="false" transfer="false" optional="false" type="data" size="216"/>
    <uses file="PeakVals_FFI_0_2_ID00098.bsa" link="input" register="false" transfer="false" optional="false" type="data" size="216"/>
    <uses file="PeakVals_FFI_0_2_ID00100.bsa" link="input" register="false" transfer="false" optional="false" type="data" size="216"/>
    <uses file="PeakVals_FFI_0_2_ID00102.bsa" link="input" register="false" transfer="false" optional="false" type="data" size="216"/>
    <uses file="PeakVals_FFI_0_2_ID00104.bsa" link="input" register="false" transfer="false" optional="false" type="data" size="216"/>
    <uses file="PeakVals_FFI_0_2_ID00106.bsa" link="input" register="false" transfer="false" optional="false" type="data" size="216"/>
    <uses file="PeakVals_FFI_0_2_ID00108.bsa" link="input" register="false" transfer="false" optional="false" type="data" size="216"/>
    <uses file="PeakVals_FFI_0_2_ID00110.bsa" link="input" register="false" transfer="false" optional="false" type="data" size="216"/>
    <uses file="PeakVals_FFI_0_2_ID00112.bsa" link="input" register="false" transfer="false" optional="false" type="data" size="216"/>
    <uses file="PeakVals_FFI_0_2_ID00114.bsa" link="input" register="false" transfer="false" optional="false" type="data" size="216"/>
    <uses file="PeakVals_FFI_0_2_ID00116.bsa" link="input" register="false" transfer="false" optional="false" type="data" size="216"/>
    <uses file="PeakVals_FFI_0_2_ID00118.bsa" link="input" register="false" transfer="false" optional="false" type="data" size="216"/>
    <uses file="PeakVals_FFI_0_2_ID00120.bsa" link="input" register="false" transfer="false" optional="false" type="data" size="216"/>
    <uses file="PeakVals_FFI_0_2_ID00122.bsa" link="input" register="false" transfer="false" optional="false" type="data" size="216"/>
    <uses file="PeakVals_FFI_0_2_ID00124.bsa" link="input" register="false" transfer="false" optional="false" type="data" size="216"/>
    <uses file="PeakVals_FFI_0_2_ID00126.bsa" link="input" register="false" transfer="false" optional="false" type="data" size="216"/>
    <uses file="PeakVals_FFI_0_2_ID00128.bsa" link="input" register="false" transfer="false" optional="false" type="data" size="216"/>
    <uses file="PeakVals_FFI_0_2_ID00130.bsa" link="input" register="false" transfer="false" optional="false" type="data" size="216"/>
    <uses file="PeakVals_FFI_0_2_ID00132.bsa" link="input" register="false" transfer="false" optional="false" type="data" size="216"/>
    <uses file="PeakVals_FFI_0_2_ID00134.bsa" link="input" register="false" transfer="false" optional="false" type="data" size="216"/>
    <uses file="PeakVals_FFI_0_2_ID00136.bsa" link="input" register="false" transfer="false" optional="false" type="data" size="216"/>
    <uses file="PeakVals_FFI_0_2_ID00138.bsa" link="input" register="false" transfer="false" optional="false" type="data" size="216"/>
    <uses file="PeakVals_FFI_0_2_ID00140.bsa" link="input" register="false" transfer="false" optional="false" type="data" size="216"/>
    <uses file="PeakVals_FFI_0_2_ID00142.bsa" link="input" register="false" transfer="false" optional="false" type="data" size="216"/>
    <uses file="PeakVals_FFI_0_2_ID00144.bsa" link="input" register="false" transfer="false" optional="false" type="data" size="216"/>
    <uses file="PeakVals_FFI_0_2_ID00146.bsa" link="input" register="false" transfer="false" optional="false" type="data" size="216"/>
    <uses file="PeakVals_FFI_0_2_ID00148.bsa" link="input" register="false" transfer="false" optional="false" type="data" size="216"/>
    <uses file="PeakVals_FFI_0_2_ID00150.bsa" link="input" register="false" transfer="false" optional="false" type="data" size="216"/>
    <uses file="PeakVals_FFI_0_2_ID00152.bsa" link="input" register="false" transfer="false" optional="false" type="data" size="216"/>
    <uses file="PeakVals_FFI_0_2_ID00154.bsa" link="input" register="false" transfer="false" optional="false" type="data" size="216"/>
    <uses file="PeakVals_FFI_0_2_ID00156.bsa" link="input" register="false" transfer="false" optional="false" type="data" size="216"/>
    <uses file="PeakVals_FFI_0_2_ID00158.bsa" link="input" register="false" transfer="false" optional="false" type="data" size="216"/>
    <uses file="PeakVals_FFI_0_2_ID00160.bsa" link="input" register="false" transfer="false" optional="false" type="data" size="216"/>
    <uses file="PeakVals_FFI_0_2_ID00162.bsa" link="input" register="false" transfer="false" optional="false" type="data" size="216"/>
    <uses file="PeakVals_FFI_0_2_ID00164.bsa" link="input" register="false" transfer="false" optional="false" type="data" size="216"/>
    <uses file="PeakVals_FFI_0_2_ID00166.bsa" link="input" register="false" transfer="false" optional="false" type="data" size="216"/>
    <uses file="PeakVals_FFI_0_2_ID00168.bsa" link="input" register="false" transfer="false" optional="false" type="data" size="216"/>
    <uses file="PeakVals_FFI_0_2_ID00170.bsa" link="input" register="false" transfer="false" optional="false" type="data" size="216"/>
    <uses file="PeakVals_FFI_0_2_ID00172.bsa" link="input" register="false" transfer="false" optional="false" type="data" size="216"/>
    <uses file="PeakVals_FFI_0_2_ID00174.bsa" link="input" register="false" transfer="false" optional="false" type="data" size="216"/>
    <uses file="PeakVals_FFI_0_2_ID00176.bsa" link="input" register="false" transfer="false" optional="false" type="data" size="216"/>
    <uses file="PeakVals_FFI_0_2_ID00178.bsa" link="input" register="false" transfer="false" optional="false" type="data" size="216"/>
    <uses file="PeakVals_FFI_0_2_ID00180.bsa" link="input" register="false" transfer="false" optional="false" type="data" size="216"/>
    <uses file="PeakVals_FFI_0_2_ID00182.bsa" link="input" register="false" transfer="false" optional="false" type="data" size="216"/>
    <uses file="PeakVals_FFI_0_3_ID00185.bsa" link="input" register="false" transfer="false" optional="false" type="data" size="216"/>
    <uses file="PeakVals_FFI_0_3_ID00187.bsa" link="input" register="false" transfer="false" optional="false" type="data" size="216"/>
    <uses file="PeakVals_FFI_0_3_ID00189.bsa" link="input" register="false" transfer="false" optional="false" type="data" size="216"/>
    <uses file="PeakVals_FFI_0_3_ID00191.bsa" link="input" register="false" transfer="false" optional="false" type="data" size="216"/>
    <uses file="PeakVals_FFI_0_3_ID00193.bsa" link="input" register="false" transfer="false" optional="false" type="data" size="216"/>
    <uses file="PeakVals_FFI_0_3_ID00195.bsa" link="input" register="false" transfer="false" optional="false" type="data" size="216"/>
    <uses file="PeakVals_FFI_0_3_ID00197.bsa" link="input" register="false" transfer="false" optional="false" type="data" size="216"/>
    <uses file="PeakVals_FFI_0_3_ID00199.bsa" link="input" register="false" transfer="false" optional="false" type="data" size="216"/>
    <uses file="PeakVals_FFI_0_3_ID00201.bsa" link="input" register="false" transfer="false" optional="false" type="data" size="216"/>
    <uses file="PeakVals_FFI_0_3_ID00203.bsa" link="input" register="false" transfer="false" optional="false" type="data" size="216"/>
    <uses file="PeakVals_FFI_0_3_ID00205.bsa" link="input" register="false" transfer="false" optional="false" type="data" size="216"/>
    <uses file="PeakVals_FFI_0_3_ID00207.bsa" link="input" register="false" transfer="false" optional="false" type="data" size="216"/>
    <uses file="PeakVals_FFI_0_3_ID00209.bsa" link="input" register="false" transfer="false" optional="false" type="data" size="216"/>
    <uses file="PeakVals_FFI_0_3_ID00211.bsa" link="input" register="false" transfer="false" optional="false" type="data" size="216"/>
    <uses file="PeakVals_FFI_0_3_ID00213.bsa" link="input" register="false" transfer="false" optional="false" type="data" size="216"/>
    <uses file="PeakVals_FFI_0_3_ID00215.bsa" link="input" register="false" transfer="false" optional="false" type="data" size="216"/>
    <uses file="PeakVals_FFI_0_3_ID00217.bsa" link="input" register="false" transfer="false" optional="false" type="data" size="216"/>
    <uses file="PeakVals_FFI_0_3_ID00219.bsa" link="input" register="false" transfer="false" optional="false" type="data" size="216"/>
    <uses file="PeakVals_FFI_0_3_ID00221.bsa" link="input" register="false" transfer="false" optional="false" type="data" size="216"/>
    <uses file="PeakVals_FFI_0_3_ID00223.bsa" link="input" register="false" transfer="false" optional="false" type="data" size="216"/>
    <uses file="PeakVals_FFI_0_3_ID00225.bsa" link="input" register="false" transfer="false" optional="false" type="data" size="216"/>
    <uses file="PeakVals_FFI_0_3_ID00227.bsa" link="input" register="false" transfer="false" optional="false" type="data" size="216"/>
    <uses file="PeakVals_FFI_0_3_ID00229.bsa" link="input" register="false" transfer="false" optional="false" type="data" size="216"/>
    <uses file="PeakVals_FFI_0_3_ID00231.bsa" link="input" register="false" transfer="false" optional="false" type="data" size="216"/>
    <uses file="PeakVals_FFI_0_3_ID00233.bsa" link="input" register="false" transfer="false" optional="false" type="data" size="216"/>
    <uses file="PeakVals_FFI_0_3_ID00235.bsa" link="input" register="false" transfer="false" optional="false" type="data" size="216"/>
    <uses file="PeakVals_FFI_0_3_ID00237.bsa" link="input" register="false" transfer="false" optional="false" type="data" size="216"/>
    <uses file="PeakVals_FFI_0_3_ID00239.bsa" link="input" register="false" transfer="false" optional="false" type="data" size="216"/>
    <uses file="PeakVals_FFI_0_3_ID00241.bsa" link="input" register="false" transfer="false" optional="false" type="data" size="216"/>
    <uses file="PeakVals_FFI_0_3_ID00243.bsa" link="input" register="false" transfer="false" optional="false" type="data" size="216"/>
    <uses file="PeakVals_FFI_0_3_ID00245.bsa" link="input" register="false" transfer="false" optional="false" type="data" size="216"/>
    <uses file="PeakVals_FFI_0_3_ID00247.bsa" link="input" register="false" transfer="false" optional="false" type="data" size="216"/>
    <uses file="PeakVals_FFI_0_3_ID00249.bsa" link="input" register="false" transfer="false" optional="false" type="data" size="216"/>
    <uses file="PeakVals_FFI_0_3_ID00251.bsa" link="input" register="false" transfer="false" optional="false" type="data" size="216"/>
    <uses file="PeakVals_FFI_0_3_ID00253.bsa" link="input" register="false" transfer="false" optional="false" type="data" size="216"/>
    <uses file="PeakVals_FFI_0_3_ID00255.bsa" link="input" register="false" transfer="false" optional="false" type="data" size="216"/>
    <uses file="PeakVals_FFI_0_3_ID00257.bsa" link="input" register="false" transfer="false" optional="false" type="data" size="216"/>
    <uses file="PeakVals_FFI_0_3_ID00259.bsa" link="input" register="false" transfer="false" optional="false" type="data" size="216"/>
    <uses file="PeakVals_FFI_0_3_ID00261.bsa" link="input" register="false" transfer="false" optional="false" type="data" size="216"/>
    <uses file="PeakVals_FFI_0_3_ID00263.bsa" link="input" register="false" transfer="false" optional="false" type="data" size="216"/>
    <uses file="PeakVals_FFI_0_3_ID00265.bsa" link="input" register="false" transfer="false" optional="false" type="data" size="216"/>
    <uses file="PeakVals_FFI_0_3_ID00267.bsa" link="input" register="false" transfer="false" optional="false" type="data" size="216"/>
    <uses file="PeakVals_FFI_0_3_ID00269.bsa" link="input" register="false" transfer="false" optional="false" type="data" size="216"/>
    <uses file="PeakVals_FFI_0_3_ID00271.bsa" link="input" register="false" transfer="false" optional="false" type="data" size="216"/>
    <uses file="PeakVals_FFI_0_3_ID00273.bsa" link="input" register="false" transfer="false" optional="false" type="data" size="216"/>
    <uses file="PeakVals_FFI_0_3_ID00275.bsa" link="input" register="false" transfer="false" optional="false" type="data" size="216"/>
    <uses file="PeakVals_FFI_0_3_ID00277.bsa" link="input" register="false" transfer="false" optional="false" type="data" size="216"/>
    <uses file="PeakVals_FFI_0_3_ID00279.bsa" link="input" register="false" transfer="false" optional="false" type="data" size="216"/>
    <uses file="PeakVals_FFI_0_4_ID00282.bsa" link="input" register="false" transfer="false" optional="false" type="data" size="216"/>
    <uses file="PeakVals_FFI_0_4_ID00284.bsa" link="input" register="false" transfer="false" optional="false" type="data" size="216"/>
    <uses file="PeakVals_FFI_0_4_ID00286.bsa" link="input" register="false" transfer="false" optional="false" type="data" size="216"/>
    <uses file="PeakVals_FFI_0_4_ID00288.bsa" link="input" register="false" transfer="false" optional="false" type="data" size="216"/>
    <uses file="PeakVals_FFI_0_4_ID00290.bsa" link="input" register="false" transfer="false" optional="false" type="data" size="216"/>
    <uses file="PeakVals_FFI_0_4_ID00292.bsa" link="input" register="false" transfer="false" optional="false" type="data" size="216"/>
    <uses file="PeakVals_FFI_0_4_ID00294.bsa" link="input" register="false" transfer="false" optional="false" type="data" size="216"/>
    <uses file="PeakVals_FFI_0_4_ID00296.bsa" link="input" register="false" transfer="false" optional="false" type="data" size="216"/>
    <uses file="PeakVals_FFI_0_4_ID00298.bsa" link="input" register="false" transfer="false" optional="false" type="data" size="216"/>
    <uses file="PeakVals_FFI_0_4_ID00300.bsa" link="input" register="false" transfer="false" optional="false" type="data" size="216"/>
    <uses file="PeakVals_FFI_0_4_ID00302.bsa" link="input" register="false" transfer="false" optional="false" type="data" size="216"/>
    <uses file="PeakVals_FFI_0_4_ID00304.bsa" link="input" register="false" transfer="false" optional="false" type="data" size="216"/>
    <uses file="PeakVals_FFI_0_4_ID00306.bsa" link="input" register="false" transfer="false" optional="false" type="data" size="216"/>
    <uses file="PeakVals_FFI_0_4_ID00308.bsa" link="input" register="false" transfer="false" optional="false" type="data" size="216"/>
    <uses file="PeakVals_FFI_0_4_ID00310.bsa" link="input" register="false" transfer="false" optional="false" type="data" size="216"/>
    <uses file="PeakVals_FFI_0_4_ID00312.bsa" link="input" register="false" transfer="false" optional="false" type="data" size="216"/>
    <uses file="PeakVals_FFI_0_4_ID00314.bsa" link="input" register="false" transfer="false" optional="false" type="data" size="216"/>
    <uses file="PeakVals_FFI_0_4_ID00316.bsa" link="input" register="false" transfer="false" optional="false" type="data" size="216"/>
    <uses file="PeakVals_FFI_0_4_ID00318.bsa" link="input" register="false" transfer="false" optional="false" type="data" size="216"/>
    <uses file="PeakVals_FFI_0_4_ID00320.bsa" link="input" register="false" transfer="false" optional="false" type="data" size="216"/>
    <uses file="PeakVals_FFI_0_4_ID00322.bsa" link="input" register="false" transfer="false" optional="false" type="data" size="216"/>
    <uses file="PeakVals_FFI_0_4_ID00324.bsa" link="input" register="false" transfer="false" optional="false" type="data" size="216"/>
    <uses file="PeakVals_FFI_0_4_ID00326.bsa" link="input" register="false" transfer="false" optional="false" type="data" size="216"/>
    <uses file="PeakVals_FFI_0_4_ID00328.bsa" link="input" register="false" transfer="false" optional="false" type="data" size="216"/>
    <uses file="PeakVals_FFI_0_4_ID00330.bsa" link="input" register="false" transfer="false" optional="false" type="data" size="216"/>
    <uses file="PeakVals_FFI_0_4_ID00332.bsa" link="input" register="false" transfer="false" optional="false" type="data" size="216"/>
    <uses file="PeakVals_FFI_0_4_ID00334.bsa" link="input" register="false" transfer="false" optional="false" type="data" size="216"/>
    <uses file="PeakVals_FFI_0_4_ID00336.bsa" link="input" register="false" transfer="false" optional="false" type="data" size="216"/>
    <uses file="PeakVals_FFI_0_4_ID00338.bsa" link="input" register="false" transfer="false" optional="false" type="data" size="216"/>
    <uses file="PeakVals_FFI_0_4_ID00340.bsa" link="input" register="false" transfer="false" optional="false" type="data" size="216"/>
    <uses file="PeakVals_FFI_0_4_ID00342.bsa" link="input" register="false" transfer="false" optional="false" type="data" size="216"/>
    <uses file="PeakVals_FFI_0_4_ID00344.bsa" link="input" register="false" transfer="false" optional="false" type="data" size="216"/>
    <uses file="PeakVals_FFI_0_4_ID00346.bsa" link="input" register="false" transfer="false" optional="false" type="data" size="216"/>
    <uses file="PeakVals_FFI_0_4_ID00348.bsa" link="input" register="false" transfer="false" optional="false" type="data" size="216"/>
    <uses file="PeakVals_FFI_0_4_ID00350.bsa" link="input" register="false" transfer="false" optional="false" type="data" size="216"/>
    <uses file="PeakVals_FFI_0_4_ID00352.bsa" link="input" register="false" transfer="false" optional="false" type="data" size="216"/>
    <uses file="PeakVals_FFI_0_4_ID00354.bsa" link="input" register="false" transfer="false" optional="false" type="data" size="216"/>
    <uses file="PeakVals_FFI_0_4_ID00356.bsa" link="input" register="false" transfer="false" optional="false" type="data" size="216"/>
    <uses file="PeakVals_FFI_0_4_ID00358.bsa" link="input" register="false" transfer="false" optional="false" type="data" size="216"/>
    <uses file="PeakVals_FFI_0_4_ID00360.bsa" link="input" register="false" transfer="false" optional="false" type="data" size="216"/>
    <uses file="PeakVals_FFI_0_4_ID00362.bsa" link="input" register="false" transfer="false" optional="false" type="data" size="216"/>
    <uses file="PeakVals_FFI_0_4_ID00364.bsa" link="input" register="false" transfer="false" optional="false" type="data" size="216"/>
    <uses file="PeakVals_FFI_0_4_ID00366.bsa" link="input" register="false" transfer="false" optional="false" type="data" size="216"/>
    <uses file="PeakVals_FFI_0_4_ID00368.bsa" link="input" register="false" transfer="false" optional="false" type="data" size="216"/>
    <uses file="PeakVals_FFI_0_4_ID00370.bsa" link="input" register="false" transfer="false" optional="false" type="data" size="216"/>
    <uses file="PeakVals_FFI_0_4_ID00372.bsa" link="input" register="false" transfer="false" optional="false" type="data" size="216"/>
    <uses file="PeakVals_FFI_0_4_ID00374.bsa" link="input" register="false" transfer="false" optional="false" type="data" size="216"/>
    <uses file="PeakVals_FFI_0_4_ID00376.bsa" link="input" register="false" transfer="false" optional="false" type="data" size="216"/>
    <uses file="PeakVals_FFI_0_5_ID00379.bsa" link="input" register="false" transfer="false" optional="false" type="data" size="216"/>
    <uses file="PeakVals_FFI_0_5_ID00381.bsa" link="input" register="false" transfer="false" optional="false" type="data" size="216"/>
    <uses file="PeakVals_FFI_0_5_ID00383.bsa" link="input" register="false" transfer="false" optional="false" type="data" size="216"/>
    <uses file="PeakVals_FFI_0_5_ID00385.bsa" link="input" register="false" transfer="false" optional="false" type="data" size="216"/>
    <uses file="PeakVals_FFI_0_5_ID00387.bsa" link="input" register="false" transfer="false" optional="false" type="data" size="216"/>
    <uses file="PeakVals_FFI_0_5_ID00389.bsa" link="input" register="false" transfer="false" optional="false" type="data" size="216"/>
    <uses file="PeakVals_FFI_0_5_ID00391.bsa" link="input" register="false" transfer="false" optional="false" type="data" size="216"/>
    <uses file="PeakVals_FFI_0_5_ID00393.bsa" link="input" register="false" transfer="false" optional="false" type="data" size="216"/>
    <uses file="PeakVals_FFI_0_5_ID00395.bsa" link="input" register="false" transfer="false" optional="false" type="data" size="216"/>
    <uses file="PeakVals_FFI_0_5_ID00397.bsa" link="input" register="false" transfer="false" optional="false" type="data" size="216"/>
    <uses file="PeakVals_FFI_0_5_ID00399.bsa" link="input" register="false" transfer="false" optional="false" type="data" size="216"/>
    <uses file="PeakVals_FFI_0_5_ID00401.bsa" link="input" register="false" transfer="false" optional="false" type="data" size="216"/>
    <uses file="PeakVals_FFI_0_5_ID00403.bsa" link="input" register="false" transfer="false" optional="false" type="data" size="216"/>
    <uses file="PeakVals_FFI_0_5_ID00405.bsa" link="input" register="false" transfer="false" optional="false" type="data" size="216"/>
    <uses file="PeakVals_FFI_0_5_ID00407.bsa" link="input" register="false" transfer="false" optional="false" type="data" size="216"/>
    <uses file="PeakVals_FFI_0_5_ID00409.bsa" link="input" register="false" transfer="false" optional="false" type="data" size="216"/>
    <uses file="PeakVals_FFI_0_5_ID00411.bsa" link="input" register="false" transfer="false" optional="false" type="data" size="216"/>
    <uses file="PeakVals_FFI_0_5_ID00413.bsa" link="input" register="false" transfer="false" optional="false" type="data" size="216"/>
    <uses file="PeakVals_FFI_0_5_ID00415.bsa" link="input" register="false" transfer="false" optional="false" type="data" size="216"/>
    <uses file="PeakVals_FFI_0_5_ID00417.bsa" link="input" register="false" transfer="false" optional="false" type="data" size="216"/>
    <uses file="PeakVals_FFI_0_5_ID00419.bsa" link="input" register="false" transfer="false" optional="false" type="data" size="216"/>
    <uses file="PeakVals_FFI_0_5_ID00421.bsa" link="input" register="false" transfer="false" optional="false" type="data" size="216"/>
    <uses file="PeakVals_FFI_0_5_ID00423.bsa" link="input" register="false" transfer="false" optional="false" type="data" size="216"/>
    <uses file="PeakVals_FFI_0_5_ID00425.bsa" link="input" register="false" transfer="false" optional="false" type="data" size="216"/>
    <uses file="PeakVals_FFI_0_5_ID00427.bsa" link="input" register="false" transfer="false" optional="false" type="data" size="216"/>
    <uses file="PeakVals_FFI_0_5_ID00429.bsa" link="input" register="false" transfer="false" optional="false" type="data" size="216"/>
    <uses file="PeakVals_FFI_0_5_ID00431.bsa" link="input" register="false" transfer="false" optional="false" type="data" size="216"/>
    <uses file="PeakVals_FFI_0_5_ID00433.bsa" link="input" register="false" transfer="false" optional="false" type="data" size="216"/>
    <uses file="PeakVals_FFI_0_5_ID00435.bsa" link="input" register="false" transfer="false" optional="false" type="data" size="216"/>
    <uses file="PeakVals_FFI_0_5_ID00437.bsa" link="input" register="false" transfer="false" optional="false" type="data" size="216"/>
    <uses file="PeakVals_FFI_0_5_ID00439.bsa" link="input" register="false" transfer="false" optional="false" type="data" size="216"/>
    <uses file="PeakVals_FFI_0_5_ID00441.bsa" link="input" register="false" transfer="false" optional="false" type="data" size="216"/>
    <uses file="PeakVals_FFI_0_5_ID00443.bsa" link="input" register="false" transfer="false" optional="false" type="data" size="216"/>
    <uses file="PeakVals_FFI_0_5_ID00445.bsa" link="input" register="false" transfer="false" optional="false" type="data" size="216"/>
    <uses file="PeakVals_FFI_0_5_ID00447.bsa" link="input" register="false" transfer="false" optional="false" type="data" size="216"/>
    <uses file="PeakVals_FFI_0_5_ID00449.bsa" link="input" register="false" transfer="false" optional="false" type="data" size="216"/>
    <uses file="PeakVals_FFI_0_5_ID00451.bsa" link="input" register="false" transfer="false" optional="false" type="data" size="216"/>
    <uses file="PeakVals_FFI_0_5_ID00453.bsa" link="input" register="false" transfer="false" optional="false" type="data" size="216"/>
    <uses file="PeakVals_FFI_0_5_ID00455.bsa" link="input" register="false" transfer="false" optional="false" type="data" size="216"/>
    <uses file="PeakVals_FFI_0_5_ID00457.bsa" link="input" register="false" transfer="false" optional="false" type="data" size="216"/>
    <uses file="PeakVals_FFI_0_5_ID00459.bsa" link="input" register="false" transfer="false" optional="false" type="data" size="216"/>
    <uses file="PeakVals_FFI_0_5_ID00461.bsa" link="input" register="false" transfer="false" optional="false" type="data" size="216"/>
    <uses file="PeakVals_FFI_0_5_ID00463.bsa" link="input" register="false" transfer="false" optional="false" type="data" size="216"/>
    <uses file="PeakVals_FFI_0_5_ID00465.bsa" link="input" register="false" transfer="false" optional="false" type="data" size="216"/>
    <uses file="PeakVals_FFI_0_5_ID00467.bsa" link="input" register="false" transfer="false" optional="false" type="data" size="216"/>
    <uses file="PeakVals_FFI_0_5_ID00469.bsa" link="input" register="false" transfer="false" optional="false" type="data" size="216"/>
    <uses file="PeakVals_FFI_0_5_ID00471.bsa" link="input" register="false" transfer="false" optional="false" type="data" size="216"/>
    <uses file="PeakVals_FFI_0_5_ID00473.bsa" link="input" register="false" transfer="false" optional="false" type="data" size="216"/>
    <uses file="PeakVals_FFI_0_5_ID00475.bsa" link="input" register="false" transfer="false" optional="false" type="data" size="216"/>
    <uses file="PeakVals_FFI_0_6_ID00478.bsa" link="input" register="false" transfer="false" optional="false" type="data" size="216"/>
    <uses file="PeakVals_FFI_0_6_ID00480.bsa" link="input" register="false" transfer="false" optional="false" type="data" size="216"/>
    <uses file="PeakVals_FFI_0_6_ID00482.bsa" link="input" register="false" transfer="false" optional="false" type="data" size="216"/>
    <uses file="PeakVals_FFI_0_6_ID00484.bsa" link="input" register="false" transfer="false" optional="false" type="data" size="216"/>
    <uses file="PeakVals_FFI_0_6_ID00486.bsa" link="input" register="false" transfer="false" optional="false" type="data" size="216"/>
    <uses file="PeakVals_FFI_0_6_ID00488.bsa" link="input" register="false" transfer="false" optional="false" type="data" size="216"/>
    <uses file="PeakVals_FFI_0_6_ID00490.bsa" link="input" register="false" transfer="false" optional="false" type="data" size="216"/>
    <uses file="PeakVals_FFI_0_6_ID00492.bsa" link="input" register="false" transfer="false" optional="false" type="data" size="216"/>
    <uses file="PeakVals_FFI_0_6_ID00494.bsa" link="input" register="false" transfer="false" optional="false" type="data" size="216"/>
    <uses file="PeakVals_FFI_0_6_ID00496.bsa" link="input" register="false" transfer="false" optional="false" type="data" size="216"/>
    <uses file="PeakVals_FFI_0_6_ID00498.bsa" link="input" register="false" transfer="false" optional="false" type="data" size="216"/>
    <uses file="PeakVals_FFI_0_6_ID00500.bsa" link="input" register="false" transfer="false" optional="false" type="data" size="216"/>
    <uses file="PeakVals_FFI_0_6_ID00502.bsa" link="input" register="false" transfer="false" optional="false" type="data" size="216"/>
    <uses file="PeakVals_FFI_0_6_ID00504.bsa" link="input" register="false" transfer="false" optional="false" type="data" size="216"/>
    <uses file="PeakVals_FFI_0_6_ID00506.bsa" link="input" register="false" transfer="false" optional="false" type="data" size="216"/>
    <uses file="PeakVals_FFI_0_6_ID00508.bsa" link="input" register="false" transfer="false" optional="false" type="data" size="216"/>
    <uses file="PeakVals_FFI_0_6_ID00510.bsa" link="input" register="false" transfer="false" optional="false" type="data" size="216"/>
    <uses file="PeakVals_FFI_0_6_ID00512.bsa" link="input" register="false" transfer="false" optional="false" type="data" size="216"/>
    <uses file="PeakVals_FFI_0_6_ID00514.bsa" link="input" register="false" transfer="false" optional="false" type="data" size="216"/>
    <uses file="PeakVals_FFI_0_6_ID00516.bsa" link="input" register="false" transfer="false" optional="false" type="data" size="216"/>
    <uses file="PeakVals_FFI_0_6_ID00518.bsa" link="input" register="false" transfer="false" optional="false" type="data" size="216"/>
    <uses file="PeakVals_FFI_0_6_ID00520.bsa" link="input" register="false" transfer="false" optional="false" type="data" size="216"/>
    <uses file="PeakVals_FFI_0_6_ID00522.bsa" link="input" register="false" transfer="false" optional="false" type="data" size="216"/>
    <uses file="PeakVals_FFI_0_6_ID00524.bsa" link="input" register="false" transfer="false" optional="false" type="data" size="216"/>
    <uses file="PeakVals_FFI_0_6_ID00526.bsa" link="input" register="false" transfer="false" optional="false" type="data" size="216"/>
    <uses file="PeakVals_FFI_0_6_ID00528.bsa" link="input" register="false" transfer="false" optional="false" type="data" size="216"/>
    <uses file="PeakVals_FFI_0_6_ID00530.bsa" link="input" register="false" transfer="false" optional="false" type="data" size="216"/>
    <uses file="PeakVals_FFI_0_6_ID00532.bsa" link="input" register="false" transfer="false" optional="false" type="data" size="216"/>
    <uses file="PeakVals_FFI_0_6_ID00534.bsa" link="input" register="false" transfer="false" optional="false" type="data" size="216"/>
    <uses file="PeakVals_FFI_0_6_ID00536.bsa" link="input" register="false" transfer="false" optional="false" type="data" size="216"/>
    <uses file="PeakVals_FFI_0_6_ID00538.bsa" link="input" register="false" transfer="false" optional="false" type="data" size="216"/>
    <uses file="PeakVals_FFI_0_6_ID00540.bsa" link="input" register="false" transfer="false" optional="false" type="data" size="216"/>
    <uses file="PeakVals_FFI_0_6_ID00542.bsa" link="input" register="false" transfer="false" optional="false" type="data" size="216"/>
    <uses file="PeakVals_FFI_0_6_ID00544.bsa" link="input" register="false" transfer="false" optional="false" type="data" size="216"/>
    <uses file="PeakVals_FFI_0_6_ID00546.bsa" link="input" register="false" transfer="false" optional="false" type="data" size="216"/>
    <uses file="PeakVals_FFI_0_6_ID00548.bsa" link="input" register="false" transfer="false" optional="false" type="data" size="216"/>
    <uses file="PeakVals_FFI_0_6_ID00550.bsa" link="input" register="false" transfer="false" optional="false" type="data" size="216"/>
    <uses file="PeakVals_FFI_0_6_ID00552.bsa" link="input" register="false" transfer="false" optional="false" type="data" size="216"/>
    <uses file="PeakVals_FFI_0_6_ID00554.bsa" link="input" register="false" transfer="false" optional="false" type="data" size="216"/>
    <uses file="PeakVals_FFI_0_6_ID00556.bsa" link="input" register="false" transfer="false" optional="false" type="data" size="216"/>
    <uses file="PeakVals_FFI_0_6_ID00558.bsa" link="input" register="false" transfer="false" optional="false" type="data" size="216"/>
    <uses file="PeakVals_FFI_0_6_ID00560.bsa" link="input" register="false" transfer="false" optional="false" type="data" size="216"/>
    <uses file="PeakVals_FFI_0_6_ID00562.bsa" link="input" register="false" transfer="false" optional="false" type="data" size="216"/>
    <uses file="PeakVals_FFI_0_6_ID00564.bsa" link="input" register="false" transfer="false" optional="false" type="data" size="216"/>
    <uses file="PeakVals_FFI_0_6_ID00566.bsa" link="input" register="false" transfer="false" optional="false" type="data" size="216"/>
    <uses file="PeakVals_FFI_0_6_ID00568.bsa" link="input" register="false" transfer="false" optional="false" type="data" size="216"/>
    <uses file="PeakVals_FFI_0_6_ID00570.bsa" link="input" register="false" transfer="false" optional="false" type="data" size="216"/>
    <uses file="PeakVals_FFI_0_6_ID00572.bsa" link="input" register="false" transfer="false" optional="false" type="data" size="216"/>
    <uses file="PeakVals_FFI_0_6_ID00574.bsa" link="input" register="false" transfer="false" optional="false" type="data" size="216"/>
    <uses file="PeakVals_FFI_0_7_ID00577.bsa" link="input" register="false" transfer="false" optional="false" type="data" size="216"/>
    <uses file="PeakVals_FFI_0_7_ID00579.bsa" link="input" register="false" transfer="false" optional="false" type="data" size="216"/>
    <uses file="PeakVals_FFI_0_7_ID00581.bsa" link="input" register="false" transfer="false" optional="false" type="data" size="216"/>
    <uses file="PeakVals_FFI_0_7_ID00583.bsa" link="input" register="false" transfer="false" optional="false" type="data" size="216"/>
    <uses file="PeakVals_FFI_0_7_ID00585.bsa" link="input" register="false" transfer="false" optional="false" type="data" size="216"/>
    <uses file="PeakVals_FFI_0_7_ID00587.bsa" link="input" register="false" transfer="false" optional="false" type="data" size="216"/>
    <uses file="PeakVals_FFI_0_7_ID00589.bsa" link="input" register="false" transfer="false" optional="false" type="data" size="216"/>
    <uses file="PeakVals_FFI_0_7_ID00591.bsa" link="input" register="false" transfer="false" optional="false" type="data" size="216"/>
    <uses file="PeakVals_FFI_0_7_ID00593.bsa" link="input" register="false" transfer="false" optional="false" type="data" size="216"/>
    <uses file="PeakVals_FFI_0_7_ID00595.bsa" link="input" register="false" transfer="false" optional="false" type="data" size="216"/>
    <uses file="PeakVals_FFI_0_7_ID00597.bsa" link="input" register="false" transfer="false" optional="false" type="data" size="216"/>
    <uses file="PeakVals_FFI_0_7_ID00599.bsa" link="input" register="false" transfer="false" optional="false" type="data" size="216"/>
    <uses file="PeakVals_FFI_0_7_ID00601.bsa" link="input" register="false" transfer="false" optional="false" type="data" size="216"/>
    <uses file="PeakVals_FFI_0_7_ID00603.bsa" link="input" register="false" transfer="false" optional="false" type="data" size="216"/>
    <uses file="PeakVals_FFI_0_7_ID00605.bsa" link="input" register="false" transfer="false" optional="false" type="data" size="216"/>
    <uses file="PeakVals_FFI_0_7_ID00607.bsa" link="input" register="false" transfer="false" optional="false" type="data" size="216"/>
    <uses file="PeakVals_FFI_0_7_ID00609.bsa" link="input" register="false" transfer="false" optional="false" type="data" size="216"/>
    <uses file="PeakVals_FFI_0_7_ID00611.bsa" link="input" register="false" transfer="false" optional="false" type="data" size="216"/>
    <uses file="PeakVals_FFI_0_7_ID00613.bsa" link="input" register="false" transfer="false" optional="false" type="data" size="216"/>
    <uses file="PeakVals_FFI_0_7_ID00615.bsa" link="input" register="false" transfer="false" optional="false" type="data" size="216"/>
    <uses file="PeakVals_FFI_0_7_ID00617.bsa" link="input" register="false" transfer="false" optional="false" type="data" size="216"/>
    <uses file="PeakVals_FFI_0_7_ID00619.bsa" link="input" register="false" transfer="false" optional="false" type="data" size="216"/>
    <uses file="PeakVals_FFI_0_7_ID00621.bsa" link="input" register="false" transfer="false" optional="false" type="data" size="216"/>
    <uses file="PeakVals_FFI_0_7_ID00623.bsa" link="input" register="false" transfer="false" optional="false" type="data" size="216"/>
    <uses file="PeakVals_FFI_0_7_ID00625.bsa" link="input" register="false" transfer="false" optional="false" type="data" size="216"/>
    <uses file="PeakVals_FFI_0_7_ID00627.bsa" link="input" register="false" transfer="false" optional="false" type="data" size="216"/>
    <uses file="PeakVals_FFI_0_7_ID00629.bsa" link="input" register="false" transfer="false" optional="false" type="data" size="216"/>
    <uses file="PeakVals_FFI_0_7_ID00631.bsa" link="input" register="false" transfer="false" optional="false" type="data" size="216"/>
    <uses file="PeakVals_FFI_0_7_ID00633.bsa" link="input" register="false" transfer="false" optional="false" type="data" size="216"/>
    <uses file="PeakVals_FFI_0_7_ID00635.bsa" link="input" register="false" transfer="false" optional="false" type="data" size="216"/>
    <uses file="PeakVals_FFI_0_7_ID00637.bsa" link="input" register="false" transfer="false" optional="false" type="data" size="216"/>
    <uses file="PeakVals_FFI_0_7_ID00639.bsa" link="input" register="false" transfer="false" optional="false" type="data" size="216"/>
    <uses file="PeakVals_FFI_0_7_ID00641.bsa" link="input" register="false" transfer="false" optional="false" type="data" size="216"/>
    <uses file="PeakVals_FFI_0_7_ID00643.bsa" link="input" register="false" transfer="false" optional="false" type="data" size="216"/>
    <uses file="PeakVals_FFI_0_7_ID00645.bsa" link="input" register="false" transfer="false" optional="false" type="data" size="216"/>
    <uses file="PeakVals_FFI_0_7_ID00647.bsa" link="input" register="false" transfer="false" optional="false" type="data" size="216"/>
    <uses file="PeakVals_FFI_0_7_ID00649.bsa" link="input" register="false" transfer="false" optional="false" type="data" size="216"/>
    <uses file="PeakVals_FFI_0_7_ID00651.bsa" link="input" register="false" transfer="false" optional="false" type="data" size="216"/>
    <uses file="PeakVals_FFI_0_7_ID00653.bsa" link="input" register="false" transfer="false" optional="false" type="data" size="216"/>
    <uses file="PeakVals_FFI_0_7_ID00655.bsa" link="input" register="false" transfer="false" optional="false" type="data" size="216"/>
    <uses file="PeakVals_FFI_0_7_ID00657.bsa" link="input" register="false" transfer="false" optional="false" type="data" size="216"/>
    <uses file="PeakVals_FFI_0_7_ID00659.bsa" link="input" register="false" transfer="false" optional="false" type="data" size="216"/>
    <uses file="PeakVals_FFI_0_7_ID00661.bsa" link="input" register="false" transfer="false" optional="false" type="data" size="216"/>
    <uses file="PeakVals_FFI_0_7_ID00663.bsa" link="input" register="false" transfer="false" optional="false" type="data" size="216"/>
    <uses file="PeakVals_FFI_0_7_ID00665.bsa" link="input" register="false" transfer="false" optional="false" type="data" size="216"/>
    <uses file="PeakVals_FFI_0_7_ID00667.bsa" link="input" register="false" transfer="false" optional="false" type="data" size="216"/>
    <uses file="PeakVals_FFI_0_7_ID00669.bsa" link="input" register="false" transfer="false" optional="false" type="data" size="216"/>
    <uses file="PeakVals_FFI_0_7_ID00671.bsa" link="input" register="false" transfer="false" optional="false" type="data" size="216"/>
    <uses file="PeakVals_FFI_0_7_ID00673.bsa" link="input" register="false" transfer="false" optional="false" type="data" size="216"/>
    <uses file="PeakVals_FFI_0_7_ID00675.bsa" link="input" register="false" transfer="false" optional="false" type="data" size="216"/>
    <uses file="PeakVals_FFI_0_8_ID00678.bsa" link="input" register="false" transfer="false" optional="false" type="data" size="216"/>
    <uses file="PeakVals_FFI_0_8_ID00680.bsa" link="input" register="false" transfer="false" optional="false" type="data" size="216"/>
    <uses file="PeakVals_FFI_0_8_ID00682.bsa" link="input" register="false" transfer="false" optional="false" type="data" size="216"/>
    <uses file="PeakVals_FFI_0_8_ID00684.bsa" link="input" register="false" transfer="false" optional="false" type="data" size="216"/>
    <uses file="PeakVals_FFI_0_8_ID00686.bsa" link="input" register="false" transfer="false" optional="false" type="data" size="216"/>
    <uses file="PeakVals_FFI_0_8_ID00688.bsa" link="input" register="false" transfer="false" optional="false" type="data" size="216"/>
    <uses file="PeakVals_FFI_0_8_ID00690.bsa" link="input" register="false" transfer="false" optional="false" type="data" size="216"/>
    <uses file="PeakVals_FFI_0_8_ID00692.bsa" link="input" register="false" transfer="false" optional="false" type="data" size="216"/>
    <uses file="PeakVals_FFI_0_8_ID00694.bsa" link="input" register="false" transfer="false" optional="false" type="data" size="216"/>
    <uses file="PeakVals_FFI_0_8_ID00696.bsa" link="input" register="false" transfer="false" optional="false" type="data" size="216"/>
    <uses file="PeakVals_FFI_0_8_ID00698.bsa" link="input" register="false" transfer="false" optional="false" type="data" size="216"/>
    <uses file="PeakVals_FFI_0_8_ID00700.bsa" link="input" register="false" transfer="false" optional="false" type="data" size="216"/>
    <uses file="PeakVals_FFI_0_8_ID00702.bsa" link="input" register="false" transfer="false" optional="false" type="data" size="216"/>
    <uses file="PeakVals_FFI_0_8_ID00704.bsa" link="input" register="false" transfer="false" optional="false" type="data" size="216"/>
    <uses file="PeakVals_FFI_0_8_ID00706.bsa" link="input" register="false" transfer="false" optional="false" type="data" size="216"/>
    <uses file="PeakVals_FFI_0_8_ID00708.bsa" link="input" register="false" transfer="false" optional="false" type="data" size="216"/>
    <uses file="PeakVals_FFI_0_8_ID00710.bsa" link="input" register="false" transfer="false" optional="false" type="data" size="216"/>
    <uses file="PeakVals_FFI_0_8_ID00712.bsa" link="input" register="false" transfer="false" optional="false" type="data" size="216"/>
    <uses file="PeakVals_FFI_0_8_ID00714.bsa" link="input" register="false" transfer="false" optional="false" type="data" size="216"/>
    <uses file="PeakVals_FFI_0_8_ID00716.bsa" link="input" register="false" transfer="false" optional="false" type="data" size="216"/>
    <uses file="PeakVals_FFI_0_8_ID00718.bsa" link="input" register="false" transfer="false" optional="false" type="data" size="216"/>
    <uses file="PeakVals_FFI_0_8_ID00720.bsa" link="input" register="false" transfer="false" optional="false" type="data" size="216"/>
    <uses file="PeakVals_FFI_0_8_ID00722.bsa" link="input" register="false" transfer="false" optional="false" type="data" size="216"/>
    <uses file="PeakVals_FFI_0_8_ID00724.bsa" link="input" register="false" transfer="false" optional="false" type="data" size="216"/>
    <uses file="PeakVals_FFI_0_8_ID00726.bsa" link="input" register="false" transfer="false" optional="false" type="data" size="216"/>
    <uses file="PeakVals_FFI_0_8_ID00728.bsa" link="input" register="false" transfer="false" optional="false" type="data" size="216"/>
    <uses file="PeakVals_FFI_0_8_ID00730.bsa" link="input" register="false" transfer="false" optional="false" type="data" size="216"/>
    <uses file="PeakVals_FFI_0_8_ID00732.bsa" link="input" register="false" transfer="false" optional="false" type="data" size="216"/>
    <uses file="PeakVals_FFI_0_8_ID00734.bsa" link="input" register="false" transfer="false" optional="false" type="data" size="216"/>
    <uses file="PeakVals_FFI_0_8_ID00736.bsa" link="input" register="false" transfer="false" optional="false" type="data" size="216"/>
    <uses file="PeakVals_FFI_0_8_ID00738.bsa" link="input" register="false" transfer="false" optional="false" type="data" size="216"/>
    <uses file="PeakVals_FFI_0_8_ID00740.bsa" link="input" register="false" transfer="false" optional="false" type="data" size="216"/>
    <uses file="PeakVals_FFI_0_8_ID00742.bsa" link="input" register="false" transfer="false" optional="false" type="data" size="216"/>
    <uses file="PeakVals_FFI_0_8_ID00744.bsa" link="input" register="false" transfer="false" optional="false" type="data" size="216"/>
    <uses file="PeakVals_FFI_0_8_ID00746.bsa" link="input" register="false" transfer="false" optional="false" type="data" size="216"/>
    <uses file="PeakVals_FFI_0_8_ID00748.bsa" link="input" register="false" transfer="false" optional="false" type="data" size="216"/>
    <uses file="PeakVals_FFI_0_8_ID00750.bsa" link="input" register="false" transfer="false" optional="false" type="data" size="216"/>
    <uses file="PeakVals_FFI_0_8_ID00752.bsa" link="input" register="false" transfer="false" optional="false" type="data" size="216"/>
    <uses file="PeakVals_FFI_0_8_ID00754.bsa" link="input" register="false" transfer="false" optional="false" type="data" size="216"/>
    <uses file="PeakVals_FFI_0_8_ID00756.bsa" link="input" register="false" transfer="false" optional="false" type="data" size="216"/>
    <uses file="PeakVals_FFI_0_8_ID00758.bsa" link="input" register="false" transfer="false" optional="false" type="data" size="216"/>
    <uses file="PeakVals_FFI_0_8_ID00760.bsa" link="input" register="false" transfer="false" optional="false" type="data" size="216"/>
    <uses file="PeakVals_FFI_0_8_ID00762.bsa" link="input" register="false" transfer="false" optional="false" type="data" size="216"/>
    <uses file="PeakVals_FFI_0_8_ID00764.bsa" link="input" register="false" transfer="false" optional="false" type="data" size="216"/>
    <uses file="PeakVals_FFI_0_8_ID00766.bsa" link="input" register="false" transfer="false" optional="false" type="data" size="216"/>
    <uses file="PeakVals_FFI_0_8_ID00768.bsa" link="input" register="false" transfer="false" optional="false" type="data" size="216"/>
    <uses file="PeakVals_FFI_0_8_ID00770.bsa" link="input" register="false" transfer="false" optional="false" type="data" size="216"/>
    <uses file="PeakVals_FFI_0_8_ID00772.bsa" link="input" register="false" transfer="false" optional="false" type="data" size="216"/>
    <uses file="PeakVals_FFI_0_8_ID00774.bsa" link="input" register="false" transfer="false" optional="false" type="data" size="216"/>
    <uses file="PeakVals_FFI_0_8_ID00776.bsa" link="input" register="false" transfer="false" optional="false" type="data" size="216"/>
    <uses file="PeakVals_FFI_0_9_ID00779.bsa" link="input" register="false" transfer="false" optional="false" type="data" size="216"/>
    <uses file="PeakVals_FFI_0_9_ID00781.bsa" link="input" register="false" transfer="false" optional="false" type="data" size="216"/>
    <uses file="PeakVals_FFI_0_9_ID00783.bsa" link="input" register="false" transfer="false" optional="false" type="data" size="216"/>
    <uses file="PeakVals_FFI_0_9_ID00785.bsa" link="input" register="false" transfer="false" optional="false" type="data" size="216"/>
    <uses file="PeakVals_FFI_0_9_ID00787.bsa" link="input" register="false" transfer="false" optional="false" type="data" size="216"/>
    <uses file="PeakVals_FFI_0_9_ID00789.bsa" link="input" register="false" transfer="false" optional="false" type="data" size="216"/>
    <uses file="PeakVals_FFI_0_9_ID00791.bsa" link="input" register="false" transfer="false" optional="false" type="data" size="216"/>
    <uses file="PeakVals_FFI_0_9_ID00793.bsa" link="input" register="false" transfer="false" optional="false" type="data" size="216"/>
    <uses file="PeakVals_FFI_0_9_ID00795.bsa" link="input" register="false" transfer="false" optional="false" type="data" size="216"/>
    <uses file="PeakVals_FFI_0_9_ID00797.bsa" link="input" register="false" transfer="false" optional="false" type="data" size="216"/>
    <uses file="PeakVals_FFI_0_9_ID00799.bsa" link="input" register="false" transfer="false" optional="false" type="data" size="216"/>
    <uses file="PeakVals_FFI_0_9_ID00801.bsa" link="input" register="false" transfer="false" optional="false" type="data" size="216"/>
    <uses file="PeakVals_FFI_0_9_ID00803.bsa" link="input" register="false" transfer="false" optional="false" type="data" size="216"/>
    <uses file="PeakVals_FFI_0_9_ID00805.bsa" link="input" register="false" transfer="false" optional="false" type="data" size="216"/>
    <uses file="PeakVals_FFI_0_9_ID00807.bsa" link="input" register="false" transfer="false" optional="false" type="data" size="216"/>
    <uses file="PeakVals_FFI_0_9_ID00809.bsa" link="input" register="false" transfer="false" optional="false" type="data" size="216"/>
    <uses file="PeakVals_FFI_0_9_ID00811.bsa" link="input" register="false" transfer="false" optional="false" type="data" size="216"/>
    <uses file="PeakVals_FFI_0_9_ID00813.bsa" link="input" register="false" transfer="false" optional="false" type="data" size="216"/>
    <uses file="PeakVals_FFI_0_9_ID00815.bsa" link="input" register="false" transfer="false" optional="false" type="data" size="216"/>
    <uses file="PeakVals_FFI_0_9_ID00817.bsa" link="input" register="false" transfer="false" optional="false" type="data" size="216"/>
    <uses file="PeakVals_FFI_0_9_ID00819.bsa" link="input" register="false" transfer="false" optional="false" type="data" size="216"/>
    <uses file="PeakVals_FFI_0_9_ID00821.bsa" link="input" register="false" transfer="false" optional="false" type="data" size="216"/>
    <uses file="PeakVals_FFI_0_9_ID00823.bsa" link="input" register="false" transfer="false" optional="false" type="data" size="216"/>
    <uses file="PeakVals_FFI_0_9_ID00825.bsa" link="input" register="false" transfer="false" optional="false" type="data" size="216"/>
    <uses file="PeakVals_FFI_0_9_ID00827.bsa" link="input" register="false" transfer="false" optional="false" type="data" size="216"/>
    <uses file="PeakVals_FFI_0_9_ID00829.bsa" link="input" register="false" transfer="false" optional="false" type="data" size="216"/>
    <uses file="PeakVals_FFI_0_9_ID00831.bsa" link="input" register="false" transfer="false" optional="false" type="data" size="216"/>
    <uses file="PeakVals_FFI_0_9_ID00833.bsa" link="input" register="false" transfer="false" optional="false" type="data" size="216"/>
    <uses file="PeakVals_FFI_0_9_ID00835.bsa" link="input" register="false" transfer="false" optional="false" type="data" size="216"/>
    <uses file="PeakVals_FFI_0_9_ID00837.bsa" link="input" register="false" transfer="false" optional="false" type="data" size="216"/>
    <uses file="PeakVals_FFI_0_9_ID00839.bsa" link="input" register="false" transfer="false" optional="false" type="data" size="216"/>
    <uses file="PeakVals_FFI_0_9_ID00841.bsa" link="input" register="false" transfer="false" optional="false" type="data" size="216"/>
    <uses file="PeakVals_FFI_0_9_ID00843.bsa" link="input" register="false" transfer="false" optional="false" type="data" size="216"/>
    <uses file="PeakVals_FFI_0_9_ID00845.bsa" link="input" register="false" transfer="false" optional="false" type="data" size="216"/>
    <uses file="PeakVals_FFI_0_9_ID00847.bsa" link="input" register="false" transfer="false" optional="false" type="data" size="216"/>
    <uses file="PeakVals_FFI_0_9_ID00849.bsa" link="input" register="false" transfer="false" optional="false" type="data" size="216"/>
    <uses file="PeakVals_FFI_0_9_ID00851.bsa" link="input" register="false" transfer="false" optional="false" type="data" size="216"/>
    <uses file="PeakVals_FFI_0_9_ID00853.bsa" link="input" register="false" transfer="false" optional="false" type="data" size="216"/>
    <uses file="PeakVals_FFI_0_9_ID00855.bsa" link="input" register="false" transfer="false" optional="false" type="data" size="216"/>
    <uses file="PeakVals_FFI_0_9_ID00857.bsa" link="input" register="false" transfer="false" optional="false" type="data" size="216"/>
    <uses file="PeakVals_FFI_0_9_ID00859.bsa" link="input" register="false" transfer="false" optional="false" type="data" size="216"/>
    <uses file="PeakVals_FFI_0_9_ID00861.bsa" link="input" register="false" transfer="false" optional="false" type="data" size="216"/>
    <uses file="PeakVals_FFI_0_9_ID00863.bsa" link="input" register="false" transfer="false" optional="false" type="data" size="216"/>
    <uses file="PeakVals_FFI_0_9_ID00865.bsa" link="input" register="false" transfer="false" optional="false" type="data" size="216"/>
    <uses file="PeakVals_FFI_0_9_ID00867.bsa" link="input" register="false" transfer="false" optional="false" type="data" size="216"/>
    <uses file="PeakVals_FFI_0_9_ID00869.bsa" link="input" register="false" transfer="false" optional="false" type="data" size="216"/>
    <uses file="PeakVals_FFI_0_9_ID00871.bsa" link="input" register="false" transfer="false" optional="false" type="data" size="216"/>
    <uses file="PeakVals_FFI_0_9_ID00873.bsa" link="input" register="false" transfer="false" optional="false" type="data" size="216"/>
    <uses file="PeakVals_FFI_0_9_ID00875.bsa" link="input" register="false" transfer="false" optional="false" type="data" size="216"/>
    <uses file="PeakVals_FFI_0_9_ID00877.bsa" link="input" register="false" transfer="false" optional="false" type="data" size="216"/>
    <uses file="PeakVals_FFI_0_9_ID00879.bsa" link="input" register="false" transfer="false" optional="false" type="data" size="216"/>
    <uses file="PeakVals_FFI_0_9_ID00881.bsa" link="input" register="false" transfer="false" optional="false" type="data" size="216"/>
    <uses file="PeakVals_FFI_0_9_ID00883.bsa" link="input" register="false" transfer="false" optional="false" type="data" size="216"/>
    <uses file="PeakVals_FFI_0_9_ID00885.bsa" link="input" register="false" transfer="false" optional="false" type="data" size="216"/>
    <uses file="PeakVals_FFI_0_10_ID00888.bsa" link="input" register="false" transfer="false" optional="false" type="data" size="216"/>
    <uses file="PeakVals_FFI_0_10_ID00890.bsa" link="input" register="false" transfer="false" optional="false" type="data" size="216"/>
    <uses file="PeakVals_FFI_0_10_ID00892.bsa" link="input" register="false" transfer="false" optional="false" type="data" size="216"/>
    <uses file="PeakVals_FFI_0_10_ID00894.bsa" link="input" register="false" transfer="false" optional="false" type="data" size="216"/>
    <uses file="PeakVals_FFI_0_10_ID00896.bsa" link="input" register="false" transfer="false" optional="false" type="data" size="216"/>
    <uses file="PeakVals_FFI_0_10_ID00898.bsa" link="input" register="false" transfer="false" optional="false" type="data" size="216"/>
    <uses file="PeakVals_FFI_0_10_ID00900.bsa" link="input" register="false" transfer="false" optional="false" type="data" size="216"/>
    <uses file="PeakVals_FFI_0_10_ID00902.bsa" link="input" register="false" transfer="false" optional="false" type="data" size="216"/>
    <uses file="PeakVals_FFI_0_10_ID00904.bsa" link="input" register="false" transfer="false" optional="false" type="data" size="216"/>
    <uses file="PeakVals_FFI_0_10_ID00906.bsa" link="input" register="false" transfer="false" optional="false" type="data" size="216"/>
    <uses file="PeakVals_FFI_0_10_ID00908.bsa" link="input" register="false" transfer="false" optional="false" type="data" size="216"/>
    <uses file="PeakVals_FFI_0_10_ID00910.bsa" link="input" register="false" transfer="false" optional="false" type="data" size="216"/>
    <uses file="PeakVals_FFI_0_10_ID00912.bsa" link="input" register="false" transfer="false" optional="false" type="data" size="216"/>
    <uses file="PeakVals_FFI_0_10_ID00914.bsa" link="input" register="false" transfer="false" optional="false" type="data" size="216"/>
    <uses file="PeakVals_FFI_0_10_ID00916.bsa" link="input" register="false" transfer="false" optional="false" type="data" size="216"/>
    <uses file="PeakVals_FFI_0_10_ID00918.bsa" link="input" register="false" transfer="false" optional="false" type="data" size="216"/>
    <uses file="PeakVals_FFI_0_10_ID00920.bsa" link="input" register="false" transfer="false" optional="false" type="data" size="216"/>
    <uses file="PeakVals_FFI_0_10_ID00922.bsa" link="input" register="false" transfer="false" optional="false" type="data" size="216"/>
    <uses file="PeakVals_FFI_0_10_ID00924.bsa" link="input" register="false" transfer="false" optional="false" type="data" size="216"/>
    <uses file="PeakVals_FFI_0_10_ID00926.bsa" link="input" register="false" transfer="false" optional="false" type="data" size="216"/>
    <uses file="PeakVals_FFI_0_10_ID00928.bsa" link="input" register="false" transfer="false" optional="false" type="data" size="216"/>
    <uses file="PeakVals_FFI_0_10_ID00930.bsa" link="input" register="false" transfer="false" optional="false" type="data" size="216"/>
    <uses file="PeakVals_FFI_0_10_ID00932.bsa" link="input" register="false" transfer="false" optional="false" type="data" size="216"/>
    <uses file="PeakVals_FFI_0_10_ID00934.bsa" link="input" register="false" transfer="false" optional="false" type="data" size="216"/>
    <uses file="PeakVals_FFI_0_10_ID00936.bsa" link="input" register="false" transfer="false" optional="false" type="data" size="216"/>
    <uses file="PeakVals_FFI_0_10_ID00938.bsa" link="input" register="false" transfer="false" optional="false" type="data" size="216"/>
    <uses file="PeakVals_FFI_0_10_ID00940.bsa" link="input" register="false" transfer="false" optional="false" type="data" size="216"/>
    <uses file="PeakVals_FFI_0_10_ID00942.bsa" link="input" register="false" transfer="false" optional="false" type="data" size="216"/>
    <uses file="PeakVals_FFI_0_10_ID00944.bsa" link="input" register="false" transfer="false" optional="false" type="data" size="216"/>
    <uses file="PeakVals_FFI_0_10_ID00946.bsa" link="input" register="false" transfer="false" optional="false" type="data" size="216"/>
    <uses file="PeakVals_FFI_0_10_ID00948.bsa" link="input" register="false" transfer="false" optional="false" type="data" size="216"/>
    <uses file="PeakVals_FFI_0_10_ID00950.bsa" link="input" register="false" transfer="false" optional="false" type="data" size="216"/>
    <uses file="PeakVals_FFI_0_10_ID00952.bsa" link="input" register="false" transfer="false" optional="false" type="data" size="216"/>
    <uses file="PeakVals_FFI_0_10_ID00954.bsa" link="input" register="false" transfer="false" optional="false" type="data" size="216"/>
    <uses file="PeakVals_FFI_0_10_ID00956.bsa" link="input" register="false" transfer="false" optional="false" type="data" size="216"/>
    <uses file="PeakVals_FFI_0_10_ID00958.bsa" link="input" register="false" transfer="false" optional="false" type="data" size="216"/>
    <uses file="PeakVals_FFI_0_10_ID00960.bsa" link="input" register="false" transfer="false" optional="false" type="data" size="216"/>
    <uses file="PeakVals_FFI_0_10_ID00962.bsa" link="input" register="false" transfer="false" optional="false" type="data" size="216"/>
    <uses file="PeakVals_FFI_0_10_ID00964.bsa" link="input" register="false" transfer="false" optional="false" type="data" size="216"/>
    <uses file="PeakVals_FFI_0_10_ID00966.bsa" link="input" register="false" transfer="false" optional="false" type="data" size="216"/>
    <uses file="PeakVals_FFI_0_10_ID00968.bsa" link="input" register="false" transfer="false" optional="false" type="data" size="216"/>
    <uses file="PeakVals_FFI_0_10_ID00970.bsa" link="input" register="false" transfer="false" optional="false" type="data" size="216"/>
    <uses file="PeakVals_FFI_0_10_ID00972.bsa" link="input" register="false" transfer="false" optional="false" type="data" size="216"/>
    <uses file="PeakVals_FFI_0_10_ID00974.bsa" link="input" register="false" transfer="false" optional="false" type="data" size="216"/>
    <uses file="PeakVals_FFI_0_10_ID00976.bsa" link="input" register="false" transfer="false" optional="false" type="data" size="216"/>
    <uses file="PeakVals_FFI_0_10_ID00978.bsa" link="input" register="false" transfer="false" optional="false" type="data" size="216"/>
    <uses file="PeakVals_FFI_0_10_ID00980.bsa" link="input" register="false" transfer="false" optional="false" type="data" size="216"/>
    <uses file="PeakVals_FFI_0_10_ID00982.bsa" link="input" register="false" transfer="false" optional="false" type="data" size="216"/>
    <uses file="PeakVals_FFI_0_10_ID00984.bsa" link="input" register="false" transfer="false" optional="false" type="data" size="216"/>
    <uses file="PeakVals_FFI_0_10_ID00986.bsa" link="input" register="false" transfer="false" optional="false" type="data" size="216"/>
    <uses file="PeakVals_FFI_0_10_ID00988.bsa" link="input" register="false" transfer="false" optional="false" type="data" size="216"/>
    <uses file="PeakVals_FFI_0_10_ID00990.bsa" link="input" register="false" transfer="false" optional="false" type="data" size="216"/>
    <uses file="PeakVals_FFI_0_10_ID00992.bsa" link="input" register="false" transfer="false" optional="false" type="data" size="216"/>
    <uses file="PeakVals_FFI_0_10_ID00994.bsa" link="input" register="false" transfer="false" optional="false" type="data" size="216"/>
    <uses file="PeakVals_FFI_0_10_ID00996.bsa" link="input" register="false" transfer="false" optional="false" type="data" size="216"/>
    <uses file="PeakVals_FFI_0_10_ID00998.bsa" link="input" register="false" transfer="false" optional="false" type="data" size="216"/>
    <uses file="Cybershake_PSA.zip" link="output" register="true" transfer="true" optional="false" type="data" size="21079"/>
  </job>
  <job id="ID00001" namespace="CyberShake" name="ZipSeis" version="1.0" runtime="6.86">
    <uses file="Seismogram_FFI_0_1_ID00003.grm" link="input" register="false" transfer="false" optional="false" type="data" size="24000"/>
    <uses file="Seismogram_FFI_0_1_ID00005.grm" link="input" register="false" transfer="false" optional="false" type="data" size="24000"/>
    <uses file="Seismogram_FFI_0_1_ID00007.grm" link="input" register="false" transfer="false" optional="false" type="data" size="24000"/>
    <uses file="Seismogram_FFI_0_1_ID00009.grm" link="input" register="false" transfer="false" optional="false" type="data" size="24000"/>
    <uses file="Seismogram_FFI_0_1_ID00011.grm" link="input" register="false" transfer="false" optional="false" type="data" size="24000"/>
    <uses file="Seismogram_FFI_0_1_ID00013.grm" link="input" register="false" transfer="false" optional="false" type="data" size="24000"/>
    <uses file="Seismogram_FFI_0_1_ID00015.grm" link="input" register="false" transfer="false" optional="false" type="data" size="24000"/>
    <uses file="Seismogram_FFI_0_1_ID00017.grm" link="input" register="false" transfer="false" optional="false" type="data" size="24000"/>
    <uses file="Seismogram_FFI_0_1_ID00019.grm" link="input" register="false" transfer="false" optional="false" type="data" size="24000"/>
    <uses file="Seismogram_FFI_0_1_ID00021.grm" link="input" register="false" transfer="false" optional="false" type="data" size="24000"/>
    <uses file="Seismogram_FFI_0_1_ID00023.grm" link="input" register="false" transfer="false" optional="false" type="data" size="24000"/>
    <uses file="Seismogram_FFI_0_1_ID00025.grm" link="input" register="false" transfer="false" optional="false" type="data" size="24000"/>
    <uses file="Seismogram_FFI_0_1_ID00027.grm" link="input" register="false" transfer="false" optional="false" type="data" size="24000"/>
    <uses file="Seismogram_FFI_0_1_ID00029.grm" link="input" register="false" transfer="false" optional="false" type="data" size="24000"/>
    <uses file="Seismogram_FFI_0_1_ID00031.grm" link="input" register="false" transfer="false" optional="false" type="data" size="24000"/>
    <uses file="Seismogram_FFI_0_1_ID00033.grm" link="input" register="false" transfer="false" optional="false" type="data" size="24000"/>
    <uses file="Seismogram_FFI_0_1_ID00035.grm" link="input" register="false" transfer="false" optional="false" type="data" size="24000"/>
    <uses file="Seismogram_FFI_0_1_ID00037.grm" link="input" register="false" transfer="false" optional="false" type="data" size="24000"/>
    <uses file="Seismogram_FFI_0_1_ID00039.grm" link="input" register="false" transfer="false" optional="false" type="data" size="24000"/>
    <uses file="Seismogram_FFI_0_1_ID00041.grm" link="input" register="false" transfer="false" optional="false" type="data" size="24000"/>
    <uses file="Seismogram_FFI_0_1_ID00043.grm" link="input" register="false" transfer="false" optional="false" type="data" size="24000"/>
    <uses file="Seismogram_FFI_0_1_ID00045.grm" link="input" register="false" transfer="false" optional="false" type="data" size="24000"/>
    <uses file="Seismogram_FFI_0_1_ID00047.grm" link="input" register="false" transfer="false" optional="false" type="data" size="24000"/>
    <uses file="Seismogram_FFI_0_1_ID00049.grm" link="input" register="false" transfer="false" optional="false" type="data" size="24000"/>
    <uses file="Seismogram_FFI_0_1_ID00051.grm" link="input" register="false" transfer="false" optional="false" type="data" size="24000"/>
    <uses file="Seismogram_FFI_0_1_ID00053.grm" link="input" register="false" transfer="false" optional="false" type="data" size="24000"/>
    <uses file="Seismogram_FFI_0_1_ID00055.grm" link="input" register="false" transfer="false" optional="false" type="data" size="24000"/>
    <uses file="Seismogram_FFI_0_1_ID00057.grm" link="input" register="false" transfer="false" optional="false" type="data" size="24000"/>
    <uses file="Seismogram_FFI_0_1_ID00059.grm" link="input" register="false" transfer="false" optional="false" type="data" size="24000"/>
    <uses file="Seismogram_FFI_0_1_ID00061.grm" link="input" register="false" transfer="false" optional="false" type="data" size="24000"/>
    <uses file="Seismogram_FFI_0_1_ID00063.grm" link="input" register="false" transfer="false" optional="false" type="data" size="24000"/>
    <uses file="Seismogram_FFI_0_1_ID00065.grm" link="input" register="false" transfer="false" optional="false" type="data" size="24000"/>
    <uses file="Seismogram_FFI_0_1_ID00067.grm" link="input" register="false" transfer="false" optional="false" type="data" size="24000"/>
    <uses file="Seismogram_FFI_0_1_ID00069.grm" link="input" register="false" transfer="false" optional="false" type="data" size="24000"/>
    <uses file="Seismogram_FFI_0_1_ID00071.grm" link="input" register="false" transfer="false" optional="false" type="data" size="24000"/>
    <uses file="Seismogram_FFI_0_1_ID00073.grm" link="input" register="false" transfer="false" optional="false" type="data" size="24000"/>
    <uses file="Seismogram_FFI_0_1_ID00075.grm" link="input" register="false" transfer="false" optional="false" type="data" size="24000"/>
    <uses file="Seismogram_FFI_0_1_ID00077.grm" link="input" register="false" transfer="false" optional="false" type="data" size="24000"/>
    <uses file="Seismogram_FFI_0_1_ID00079.grm" link="input" register="false" transfer="false" optional="false" type="data" size="24000"/>
    <uses file="Seismogram_FFI_0_1_ID00081.grm" link="input" register="false" transfer="false" optional="false" type="data" size="24000"/>
    <uses file="Seismogram_FFI_0_1_ID00083.grm" link="input" register="false" transfer="false" optional="false" type="data" size="24000"/>
    <uses file="Seismogram_FFI_0_1_ID00085.grm" link="input" register="false" transfer="false" optional="false" type="data" size="24000"/>
    <uses file="Seismogram_FFI_0_1_ID00087.grm" link="input" register="false" transfer="false" optional="false" type="data" size="24000"/>
    <uses file="Seismogram_FFI_0_2_ID00090.grm" link="input" register="false" transfer="false" optional="false" type="data" size="24000"/>
    <uses file="Seismogram_FFI_0_2_ID00092.grm" link="input" register="false" transfer="false" optional="false" type="data" size="24000"/>
    <uses file="Seismogram_FFI_0_2_ID00094.grm" link="input" register="false" transfer="false" optional="false" type="data" size="24000"/>
    <uses file="Seismogram_FFI_0_2_ID00096.grm" link="input" register="false" transfer="false" optional="false" type="data" size="24000"/>
    <uses file="Seismogram_FFI_0_2_ID00098.grm" link="input" register="false" transfer="false" optional="false" type="data" size="24000"/>
    <uses file="Seismogram_FFI_0_2_ID00100.grm" link="input" register="false" transfer="false" optional="false" type="data" size="24000"/>
    <uses file="Seismogram_FFI_0_2_ID00102.grm" link="input" register="false" transfer="false" optional="false" type="data" size="24000"/>
    <uses file="Seismogram_FFI_0_2_ID00104.grm" link="input" register="false" transfer="false" optional="false" type="data" size="24000"/>
    <uses file="Seismogram_FFI_0_2_ID00106.grm" link="input" register="false" transfer="false" optional="false" type="data" size="24000"/>
    <uses file="Seismogram_FFI_0_2_ID00108.grm" link="input" register="false" transfer="false" optional="false" type="data" size="24000"/>
    <uses file="Seismogram_FFI_0_2_ID00110.grm" link="input" register="false" transfer="false" optional="false" type="data" size="24000"/>
    <uses file="Seismogram_FFI_0_2_ID00112.grm" link="input" register="false" transfer="false" optional="false" type="data" size="24000"/>
    <uses file="Seismogram_FFI_0_2_ID00114.grm" link="input" register="false" transfer="false" optional="false" type="data" size="24000"/>
    <uses file="Seismogram_FFI_0_2_ID00116.grm" link="input" register="false" transfer="false" optional="false" type="data" size="24000"/>
    <uses file="Seismogram_FFI_0_2_ID00118.grm" link="input" register="false" transfer="false" optional="false" type="data" size="24000"/>
    <uses file="Seismogram_FFI_0_2_ID00120.grm" link="input" register="false" transfer="false" optional="false" type="data" size="24000"/>
    <uses file="Seismogram_FFI_0_2_ID00122.grm" link="input" register="false" transfer="false" optional="false" type="data" size="24000"/>
    <uses file="Seismogram_FFI_0_2_ID00124.grm" link="input" register="false" transfer="false" optional="false" type="data" size="24000"/>
    <uses file="Seismogram_FFI_0_2_ID00126.grm" link="input" register="false" transfer="false" optional="false" type="data" size="24000"/>
    <uses file="Seismogram_FFI_0_2_ID00128.grm" link="input" register="false" transfer="false" optional="false" type="data" size="24000"/>
    <uses file="Seismogram_FFI_0_2_ID00130.grm" link="input" register="false" transfer="false" optional="false" type="data" size="24000"/>
    <uses file="Seismogram_FFI_0_2_ID00132.grm" link="input" register="false" transfer="false" optional="false" type="data" size="24000"/>
    <uses file="Seismogram_FFI_0_2_ID00134.grm" link="input" register="false" transfer="false" optional="false" type="data" size="24000"/>
    <uses file="Seismogram_FFI_0_2_ID00136.grm" link="input" register="false" transfer="false" optional="false" type="data" size="24000"/>
    <uses file="Seismogram_FFI_0_2_ID00138.grm" link="input" register="false" transfer="false" optional="false" type="data" size="24000"/>
    <uses file="Seismogram_FFI_0_2_ID00140.grm" link="input" register="false" transfer="false" optional="false" type="data" size="24000"/>
    <uses file="Seismogram_FFI_0_2_ID00142.grm" link="input" register="false" transfer="false" optional="false" type="data" size="24000"/>
    <uses file="Seismogram_FFI_0_2_ID00144.grm" link="input" register="false" transfer="false" optional="false" type="data" size="24000"/>
    <uses file="Seismogram_FFI_0_2_ID00146.grm" link="input" register="false" transfer="false" optional="false" type="data" size="24000"/>
    <uses file="Seismogram_FFI_0_2_ID00148.grm" link="input" register="false" transfer="false" optional="false" type="data" size="24000"/>
    <uses file="Seismogram_FFI_0_2_ID00150.grm" link="input" register="false" transfer="false" optional="false" type="data" size="24000"/>
    <uses file="Seismogram_FFI_0_2_ID00152.grm" link="input" register="false" transfer="false" optional="false" type="data" size="24000"/>
    <uses file="Seismogram_FFI_0_2_ID00154.grm" link="input" register="false" transfer="false" optional="false" type="data" size="24000"/>
    <uses file="Seismogram_FFI_0_2_ID00156.grm" link="input" register="false" transfer="false" optional="false" type="data" size="24000"/>
    <uses file="Seismogram_FFI_0_2_ID00158.grm" link="input" register="false" transfer="false" optional="false" type="data" size="24000"/>
    <uses file="Seismogram_FFI_0_2_ID00160.grm" link="input" register="false" transfer="false" optional="false" type="data" size="24000"/>
    <uses file="Seismogram_FFI_0_2_ID00162.grm" link="input" register="false" transfer="false" optional="false" type="data" size="24000"/>
    <uses file="Seismogram_FFI_0_2_ID00164.grm" link="input" register="false" transfer="false" optional="false" type="data" size="24000"/>
    <uses file="Seismogram_FFI_0_2_ID00166.grm" link="input" register="false" transfer="false" optional="false" type="data" size="24000"/>
    <uses file="Seismogram_FFI_0_2_ID00168.grm" link="input" register="false" transfer="false" optional="false" type="data" size="24000"/>
    <uses file="Seismogram_FFI_0_2_ID00170.grm" link="input" register="false" transfer="false" optional="false" type="data" size="24000"/>
    <uses file="Seismogram_FFI_0_2_ID00172.grm" link="input" register="false" transfer="false" optional="false" type="data" size="24000"/>
    <uses file="Seismogram_FFI_0_2_ID00174.grm" link="input" register="false" transfer="false" optional="false" type="data" size="24000"/>
    <uses file="Seismogram_FFI_0_2_ID00176.grm" link="input" register="false" transfer="false" optional="false" type="data" size="24000"/>
    <uses file="Seismogram_FFI_0_2_ID00178.grm" link="input" register="false" transfer="false" optional="false" type="data" size="24000"/>
    <uses file="Seismogram_FFI_0_2_ID00180.grm" link="input" register="false" transfer="false" optional="false" type="data" size="24000"/>
    <uses file="Seismogram_FFI_0_2_ID00182.grm" link="input" register="false" transfer="false" optional="false" type="data" size="24000"/>
    <uses file="Seismogram_FFI_0_3_ID00185.grm" link="input" register="false" transfer="false" optional="false" type="data" size="24000"/>
    <uses file="Seismogram_FFI_0_3_ID00187.grm" link="input" register="false" transfer="false" optional="false" type="data" size="24000"/>
    <uses file="Seismogram_FFI_0_3_ID00189.grm" link="input" register="false" transfer="false" optional="false" type="data" size="24000"/>
    <uses file="Seismogram_FFI_0_3_ID00191.grm" link="input" register="false" transfer="false" optional="false" type="data" size="24000"/>
    <uses file="Seismogram_FFI_0_3_ID00193.grm" link="input" register="false" transfer="false" optional="false" type="data" size="24000"/>
    <uses file="Seismogram_FFI_0_3_ID00195.grm" link="input" register="false" transfer="false" optional="false" type="data" size="24000"/>
    <uses file="Seismogram_FFI_0_3_ID00197.grm" link="input" register="false" transfer="false" optional="false" type="data" size="24000"/>
    <uses file="Seismogram_FFI_0_3_ID00199.grm" link="input" register="false" transfer="false" optional="false" type="data" size="24000"/>
    <uses file="Seismogram_FFI_0_3_ID00201.grm" link="input" register="false" transfer="false" optional="false" type="data" size="24000"/>
    <uses file="Seismogram_FFI_0_3_ID00203.grm" link="input" register="false" transfer="false" optional="false" type="data" size="24000"/>
    <uses file="Seismogram_FFI_0_3_ID00205.grm" link="input" register="false" transfer="false" optional="false" type="data" size="24000"/>
    <uses file="Seismogram_FFI_0_3_ID00207.grm" link="input" register="false" transfer="false" optional="false" type="data" size="24000"/>
    <uses file="Seismogram_FFI_0_3_ID00209.grm" link="input" register="false" transfer="false" optional="false" type="data" size="24000"/>
    <uses file="Seismogram_FFI_0_3_ID00211.grm" link="input" register="false" transfer="false" optional="false" type="data" size="24000"/>
    <uses file="Seismogram_FFI_0_3_ID00213.grm" link="input" register="false" transfer="false" optional="false" type="data" size="24000"/>
    <uses file="Seismogram_FFI_0_3_ID00215.grm" link="input" register="false" transfer="false" optional="false" type="data" size="24000"/>
    <uses file="Seismogram_FFI_0_3_ID00217.grm" link="input" register="false" transfer="false" optional="false" type="data" size="24000"/>
    <uses file="Seismogram_FFI_0_3_ID00219.grm" link="input" register="false" transfer="false" optional="false" type="data" size="24000"/>
    <uses file="Seismogram_FFI_0_3_ID00221.grm" link="input" register="false" transfer="false" optional="false" type="data" size="24000"/>
    <uses file="Seismogram_FFI_0_3_ID00223.grm" link="input" register="false" transfer="false" optional="false" type="data" size="24000"/>
    <uses file="Seismogram_FFI_0_3_ID00225.grm" link="input" register="false" transfer="false" optional="false" type="data" size="24000"/>
    <uses file="Seismogram_FFI_0_3_ID00227.grm" link="input" register="false" transfer="false" optional="false" type="data" size="24000"/>
    <uses file="Seismogram_FFI_0_3_ID00229.grm" link="input" register="false" transfer="false" optional="false" type="data" size="24000"/>
    <uses file="Seismogram_FFI_0_3_ID00231.grm" link="input" register="false" transfer="false" optional="false" type="data" size="24000"/>
    <uses file="Seismogram_FFI_0_3_ID00233.grm" link="input" register="false" transfer="false" optional="false" type="data" size="24000"/>
    <uses file="Seismogram_FFI_0_3_ID00235.grm" link="input" register="false" transfer="false" optional="false" type="data" size="24000"/>
    <uses file="Seismogram_FFI_0_3_ID00237.grm" link="input" register="false" transfer="false" optional="false" type="data" size="24000"/>
    <uses file="Seismogram_FFI_0_3_ID00239.grm" link="input" register="false" transfer="false" optional="false" type="data" size="24000"/>
    <uses file="Seismogram_FFI_0_3_ID00241.grm" link="input" register="false" transfer="false" optional="false" type="data" size="24000"/>
    <uses file="Seismogram_FFI_0_3_ID00243.grm" link="input" register="false" transfer="false" optional="false" type="data" size="24000"/>
    <uses file="Seismogram_FFI_0_3_ID00245.grm" link="input" register="false" transfer="false" optional="false" type="data" size="24000"/>
    <uses file="Seismogram_FFI_0_3_ID00247.grm" link="input" register="false" transfer="false" optional="false" type="data" size="24000"/>
    <uses file="Seismogram_FFI_0_3_ID00249.grm" link="input" register="false" transfer="false" optional="false" type="data" size="24000"/>
    <uses file="Seismogram_FFI_0_3_ID00251.grm" link="input" register="false" transfer="false" optional="false" type="data" size="24000"/>
    <uses file="Seismogram_FFI_0_3_ID00253.grm" link="input" register="false" transfer="false" optional="false" type="data" size="24000"/>
    <uses file="Seismogram_FFI_0_3_ID00255.grm" link="input" register="false" transfer="false" optional="false" type="data" size="24000"/>
    <uses file="Seismogram_FFI_0_3_ID00257.grm" link="input" register="false" transfer="false" optional="false" type="data" size="24000"/>
    <uses file="Seismogram_FFI_0_3_ID00259.grm" link="input" register="false" transfer="false" optional="false" type="data" size="24000"/>
    <uses file="Seismogram_FFI_0_3_ID00261.grm" link="input" register="false" transfer="false" optional="false" type="data" size="24000"/>
    <uses file="Seismogram_FFI_0_3_ID00263.grm" link="input" register="false" transfer="false" optional="false" type="data" size="24000"/>
    <uses file="Seismogram_FFI_0_3_ID00265.grm" link="input" register="false" transfer="false" optional="false" type="data" size="24000"/>
    <uses file="Seismogram_FFI_0_3_ID00267.grm" link="input" register="false" transfer="false" optional="false" type="data" size="24000"/>
    <uses file="Seismogram_FFI_0_3_ID00269.grm" link="input" register="false" transfer="false" optional="false" type="data" size="24000"/>
    <uses file="Seismogram_FFI_0_3_ID00271.grm" link="input" register="false" transfer="false" optional="false" type="data" size="24000"/>
    <uses file="Seismogram_FFI_0_3_ID00273.grm" link="input" register="false" transfer="false" optional="false" type="data" size="24000"/>
    <uses file="Seismogram_FFI_0_3_ID00275.grm" link="input" register="false" transfer="false" optional="false" type="data" size="24000"/>
    <uses file="Seismogram_FFI_0_3_ID00277.grm" link="input" register="false" transfer="false" optional="false" type="data" size="24000"/>
    <uses file="Seismogram_FFI_0_3_ID00279.grm" link="input" register="false" transfer="false" optional="false" type="data" size="24000"/>
    <uses file="Seismogram_FFI_0_4_ID00282.grm" link="input" register="false" transfer="false" optional="false" type="data" size="24000"/>
    <uses file="Seismogram_FFI_0_4_ID00284.grm" link="input" register="false" transfer="false" optional="false" type="data" size="24000"/>
    <uses file="Seismogram_FFI_0_4_ID00286.grm" link="input" register="false" transfer="false" optional="false" type="data" size="24000"/>
    <uses file="Seismogram_FFI_0_4_ID00288.grm" link="input" register="false" transfer="false" optional="false" type="data" size="24000"/>
    <uses file="Seismogram_FFI_0_4_ID00290.grm" link="input" register="false" transfer="false" optional="false" type="data" size="24000"/>
    <uses file="Seismogram_FFI_0_4_ID00292.grm" link="input" register="false" transfer="false" optional="false" type="data" size="24000"/>
    <uses file="Seismogram_FFI_0_4_ID00294.grm" link="input" register="false" transfer="false" optional="false" type="data" size="24000"/>
    <uses file="Seismogram_FFI_0_4_ID00296.grm" link="input" register="false" transfer="false" optional="false" type="data" size="24000"/>
    <uses file="Seismogram_FFI_0_4_ID00298.grm" link="input" register="false" transfer="false" optional="false" type="data" size="24000"/>
    <uses file="Seismogram_FFI_0_4_ID00300.grm" link="input" register="false" transfer="false" optional="false" type="data" size="24000"/>
    <uses file="Seismogram_FFI_0_4_ID00302.grm" link="input" register="false" transfer="false" optional="false" type="data" size="24000"/>
    <uses file="Seismogram_FFI_0_4_ID00304.grm" link="input" register="false" transfer="false" optional="false" type="data" size="24000"/>
    <uses file="Seismogram_FFI_0_4_ID00306.grm" link="input" register="false" transfer="false" optional="false" type="data" size="24000"/>
    <uses file="Seismogram_FFI_0_4_ID00308.grm" link="input" register="false" transfer="false" optional="false" type="data" size="24000"/>
    <uses file="Seismogram_FFI_0_4_ID00310.grm" link="input" register="false" transfer="false" optional="false" type="data" size="24000"/>
    <uses file="Seismogram_FFI_0_4_ID00312.grm" link="input" register="false" transfer="false" optional="false" type="data" size="24000"/>
    <uses file="Seismogram_FFI_0_4_ID00314.grm" link="input" register="false" transfer="false" optional="false" type="data" size="24000"/>
    <uses file="Seismogram_FFI_0_4_ID00316.grm" link="input" register="false" transfer="false" optional="false" type="data" size="24000"/>
    <uses file="Seismogram_FFI_0_4_ID00318.grm" link="input" register="false" transfer="false" optional="false" type="data" size="24000"/>
    <uses file="Seismogram_FFI_0_4_ID00320.grm" link="input" register="false" transfer="false" optional="false" type="data" size="24000"/>
    <uses file="Seismogram_FFI_0_4_ID00322.grm" link="input" register="false" transfer="false" optional="false" type="data" size="24000"/>
    <uses file="Seismogram_FFI_0_4_ID00324.grm" link="input" register="false" transfer="false" optional="false" type="data" size="24000"/>
    <uses file="Seismogram_FFI_0_4_ID00326.grm" link="input" register="false" transfer="false" optional="false" type="data" size="24000"/>
    <uses file="Seismogram_FFI_0_4_ID00328.grm" link="input" register="false" transfer="false" optional="false" type="data" size="24000"/>
    <uses file="Seismogram_FFI_0_4_ID00330.grm" link="input" register="false" transfer="false" optional="false" type="data" size="24000"/>
    <uses file="Seismogram_FFI_0_4_ID00332.grm" link="input" register="false" transfer="false" optional="false" type="data" size="24000"/>
    <uses file="Seismogram_FFI_0_4_ID00334.grm" link="input" register="false" transfer="false" optional="false" type="data" size="24000"/>
    <uses file="Seismogram_FFI_0_4_ID00336.grm" link="input" register="false" transfer="false" optional="false" type="data" size="24000"/>
    <uses file="Seismogram_FFI_0_4_ID00338.grm" link="input" register="false" transfer="false" optional="false" type="data" size="24000"/>
    <uses file="Seismogram_FFI_0_4_ID00340.grm" link="input" register="false" transfer="false" optional="false" type="data" size="24000"/>
    <uses file="Seismogram_FFI_0_4_ID00342.grm" link="input" register="false" transfer="false" optional="false" type="data" size="24000"/>
    <uses file="Seismogram_FFI_0_4_ID00344.grm" link="input" register="false" transfer="false" optional="false" type="data" size="24000"/>
    <uses file="Seismogram_FFI_0_4_ID00346.grm" link="input" register="false" transfer="false" optional="false" type="data" size="24000"/>
    <uses file="Seismogram_FFI_0_4_ID00348.grm" link="input" register="false" transfer="false" optional="false" type="data" size="24000"/>
    <uses file="Seismogram_FFI_0_4_ID00350.grm" link="input" register="false" transfer="false" optional="false" type="data" size="24000"/>
    <uses file="Seismogram_FFI_0_4_ID00352.grm" link="input" register="false" transfer="false" optional="false" type="data" size="24000"/>
    <uses file="Seismogram_FFI_0_4_ID00354.grm" link="input" register="false" transfer="false" optional="false" type="data" size="24000"/>
    <uses file="Seismogram_FFI_0_4_ID00356.grm" link="input" register="false" transfer="false" optional="false" type="data" size="24000"/>
    <uses file="Seismogram_FFI_0_4_ID00358.grm" link="input" register="false" transfer="false" optional="false" type="data" size="24000"/>
    <uses file="Seismogram_FFI_0_4_ID00360.grm" link="input" register="false" transfer="false" optional="false" type="data" size="24000"/>
    <uses file="Seismogram_FFI_0_4_ID00362.grm" link="input" register="false" transfer="false" optional="false" type="data" size="24000"/>
    <uses file="Seismogram_FFI_0_4_ID00364.grm" link="input" register="false" transfer="false" optional="false" type="data" size="24000"/>
    <uses file="Seismogram_FFI_0_4_ID00366.grm" link="input" register="false" transfer="false" optional="false" type="data" size="24000"/>
    <uses file="Seismogram_FFI_0_4_ID00368.grm" link="input" register="false" transfer="false" optional="false" type="data" size="24000"/>
    <uses file="Seismogram_FFI_0_4_ID00370.grm" link="input" register="false" transfer="false" optional="false" type="data" size="24000"/>
    <uses file="Seismogram_FFI_0_4_ID00372.grm" link="input" register="false" transfer="false" optional="false" type="data" size="24000"/>
    <uses file="Seismogram_FFI_0_4_ID00374.grm" link="input" register="false" transfer="false" optional="false" type="data" size="24000"/>
    <uses file="Seismogram_FFI_0_4_ID00376.grm" link="input" register="false" transfer="false" optional="false" type="data" size="24000"/>
    <uses file="Seismogram_FFI_0_5_ID00379.grm" link="input" register="false" transfer="false" optional="false" type="data" size="24000"/>
    <uses file="Seismogram_FFI_0_5_ID00381.grm" link="input" register="false" transfer="false" optional="false" type="data" size="24000"/>
    <uses file="Seismogram_FFI_0_5_ID00383.grm" link="input" register="false" transfer="false" optional="false" type="data" size="24000"/>
    <uses file="Seismogram_FFI_0_5_ID00385.grm" link="input" register="false" transfer="false" optional="false" type="data" size="24000"/>
    <uses file="Seismogram_FFI_0_5_ID00387.grm" link="input" register="false" transfer="false" optional="false" type="data" size="24000"/>
    <uses file="Seismogram_FFI_0_5_ID00389.grm" link="input" register="false" transfer="false" optional="false" type="data" size="24000"/>
    <uses file="Seismogram_FFI_0_5_ID00391.grm" link="input" register="false" transfer="false" optional="false" type="data" size="24000"/>
    <uses file="Seismogram_FFI_0_5_ID00393.grm" link="input" register="false" transfer="false" optional="false" type="data" size="24000"/>
    <uses file="Seismogram_FFI_0_5_ID00395.grm" link="input" register="false" transfer="false" optional="false" type="data" size="24000"/>
    <uses file="Seismogram_FFI_0_5_ID00397.grm" link="input" register="false" transfer="false" optional="false" type="data" size="24000"/>
    <uses file="Seismogram_FFI_0_5_ID00399.grm" link="input" register="false" transfer="false" optional="false" type="data" size="24000"/>
    <uses file="Seismogram_FFI_0_5_ID00401.grm" link="input" register="false" transfer="false" optional="false" type="data" size="24000"/>
    <uses file="Seismogram_FFI_0_5_ID00403.grm" link="input" register="false" transfer="false" optional="false" type="data" size="24000"/>
    <uses file="Seismogram_FFI_0_5_ID00405.grm" link="input" register="false" transfer="false" optional="false" type="data" size="24000"/>
    <uses file="Seismogram_FFI_0_5_ID00407.grm" link="input" register="false" transfer="false" optional="false" type="data" size="24000"/>
    <uses file="Seismogram_FFI_0_5_ID00409.grm" link="input" register="false" transfer="false" optional="false" type="data" size="24000"/>
    <uses file="Seismogram_FFI_0_5_ID00411.grm" link="input" register="false" transfer="false" optional="false" type="data" size="24000"/>
    <uses file="Seismogram_FFI_0_5_ID00413.grm" link="input" register="false" transfer="false" optional="false" type="data" size="24000"/>
    <uses file="Seismogram_FFI_0_5_ID00415.grm" link="input" register="false" transfer="false" optional="false" type="data" size="24000"/>
    <uses file="Seismogram_FFI_0_5_ID00417.grm" link="input" register="false" transfer="false" optional="false" type="data" size="24000"/>
    <uses file="Seismogram_FFI_0_5_ID00419.grm" link="input" register="false" transfer="false" optional="false" type="data" size="24000"/>
    <uses file="Seismogram_FFI_0_5_ID00421.grm" link="input" register="false" transfer="false" optional="false" type="data" size="24000"/>
    <uses file="Seismogram_FFI_0_5_ID00423.grm" link="input" register="false" transfer="false" optional="false" type="data" size="24000"/>
    <uses file="Seismogram_FFI_0_5_ID00425.grm" link="input" register="false" transfer="false" optional="false" type="data" size="24000"/>
    <uses file="Seismogram_FFI_0_5_ID00427.grm" link="input" register="false" transfer="false" optional="false" type="data" size="24000"/>
    <uses file="Seismogram_FFI_0_5_ID00429.grm" link="input" register="false" transfer="false" optional="false" type="data" size="24000"/>
    <uses file="Seismogram_FFI_0_5_ID00431.grm" link="input" register="false" transfer="false" optional="false" type="data" size="24000"/>
    <uses file="Seismogram_FFI_0_5_ID00433.grm" link="input" register="false" transfer="false" optional="false" type="data" size="24000"/>
    <uses file="Seismogram_FFI_0_5_ID00435.grm" link="input" register="false" transfer="false" optional="false" type="data" size="24000"/>
    <uses file="Seismogram_FFI_0_5_ID00437.grm" link="input" register="false" transfer="false" optional="false" type="data" size="24000"/>
    <uses file="Seismogram_FFI_0_5_ID00439.grm" link="input" register="false" transfer="false" optional="false" type="data" size="24000"/>
    <uses file="Seismogram_FFI_0_5_ID00441.grm" link="input" register="false" transfer="false" optional="false" type="data" size="24000"/>
    <uses file="Seismogram_FFI_0_5_ID00443.grm" link="input" register="false" transfer="false" optional="false" type="data" size="24000"/>
    <uses file="Seismogram_FFI_0_5_ID00445.grm" link="input" register="false" transfer="false" optional="false" type="data" size="24000"/>
    <uses file="Seismogram_FFI_0_5_ID00447.grm" link="input" register="false" transfer="false" optional="false" type="data" size="24000"/>
    <uses file="Seismogram_FFI_0_5_ID00449.grm" link="input" register="false" transfer="false" optional="false" type="data" size="24000"/>
    <uses file="Seismogram_FFI_0_5_ID00451.grm" link="input" register="false" transfer="false" optional="false" type="data" size="24000"/>
    <uses file="Seismogram_FFI_0_5_ID00453.grm" link="input" register="false" transfer="false" optional="false" type="data" size="24000"/>
    <uses file="Seismogram_FFI_0_5_ID00455.grm" link="input" register="false" transfer="false" optional="false" type="data" size="24000"/>
    <uses file="Seismogram_FFI_0_5_ID00457.grm" link="input" register="false" transfer="false" optional="false" type="data" size="24000"/>
    <uses file="Seismogram_FFI_0_5_ID00459.grm" link="input" register="false" transfer="false" optional="false" type="data" size="24000"/>
    <uses file="Seismogram_FFI_0_5_ID00461.grm" link="input" register="false" transfer="false" optional="false" type="data" size="24000"/>
    <uses file="Seismogram_FFI_0_5_ID00463.grm" link="input" register="false" transfer="false" optional="false" type="data" size="24000"/>
    <uses file="Seismogram_FFI_0_5_ID00465.grm" link="input" register="false" transfer="false" optional="false" type="data" size="24000"/>
    <uses file="Seismogram_FFI_0_5_ID00467.grm" link="input" register="false" transfer="false" optional="false" type="data" size="24000"/>
    <uses file="Seismogram_FFI_0_5_ID00469.grm" link="input" register="false" transfer="false" optional="false" type="data" size="24000"/>
    <uses file="Seismogram_FFI_0_5_ID00471.grm" link="input" register="false" transfer="false" optional="false" type="data" size="24000"/>
    <uses file="Seismogram_FFI_0_5_ID00473.grm" link="input" register="false" transfer="false" optional="false" type="data" size="24000"/>
    <uses file="Seismogram_FFI_0_5_ID00475.grm" link="input" register="false" transfer="false" optional="false" type="data" size="24000"/>
    <uses file="Seismogram_FFI_0_6_ID00478.grm" link="input" register="false" transfer="false" optional="false" type="data" size="24000"/>
    <uses file="Seismogram_FFI_0_6_ID00480.grm" link="input" register="false" transfer="false" optional="false" type="data" size="24000"/>
    <uses file="Seismogram_FFI_0_6_ID00482.grm" link="input" register="false" transfer="false" optional="false" type="data" size="24000"/>
    <uses file="Seismogram_FFI_0_6_ID00484.grm" link="input" register="false" transfer="false" optional="false" type="data" size="24000"/>
    <uses file="Seismogram_FFI_0_6_ID00486.grm" link="input" register="false" transfer="false" optional="false" type="data" size="24000"/>
    <uses file="Seismogram_FFI_0_6_ID00488.grm" link="input" register="false" transfer="false" optional="false" type="data" size="24000"/>
    <uses file="Seismogram_FFI_0_6_ID00490.grm" link="input" register="false" transfer="false" optional="false" type="data" size="24000"/>
    <uses file="Seismogram_FFI_0_6_ID00492.grm" link="input" register="false" transfer="false" optional="false" type="data" size="24000"/>
    <uses file="Seismogram_FFI_0_6_ID00494.grm" link="input" register="false" transfer="false" optional="false" type="data" size="24000"/>
    <uses file="Seismogram_FFI_0_6_ID00496.grm" link="input" register="false" transfer="false" optional="false" type="data" size="24000"/>
    <uses file="Seismogram_FFI_0_6_ID00498.grm" link="input" register="false" transfer="false" optional="false" type="data" size="24000"/>
    <uses file="Seismogram_FFI_0_6_ID00500.grm" link="input" register="false" transfer="false" optional="false" type="data" size="24000"/>
    <uses file="Seismogram_FFI_0_6_ID00502.grm" link="input" register="false" transfer="false" optional="false" type="data" size="24000"/>
    <uses file="Seismogram_FFI_0_6_ID00504.grm" link="input" register="false" transfer="false" optional="false" type="data" size="24000"/>
    <uses file="Seismogram_FFI_0_6_ID00506.grm" link="input" register="false" transfer="false" optional="false" type="data" size="24000"/>
    <uses file="Seismogram_FFI_0_6_ID00508.grm" link="input" register="false" transfer="false" optional="false" type="data" size="24000"/>
    <uses file="Seismogram_FFI_0_6_ID00510.grm" link="input" register="false" transfer="false" optional="false" type="data" size="24000"/>
    <uses file="Seismogram_FFI_0_6_ID00512.grm" link="input" register="false" transfer="false" optional="false" type="data" size="24000"/>
    <uses file="Seismogram_FFI_0_6_ID00514.grm" link="input" register="false" transfer="false" optional="false" type="data" size="24000"/>
    <uses file="Seismogram_FFI_0_6_ID00516.grm" link="input" register="false" transfer="false" optional="false" type="data" size="24000"/>
    <uses file="Seismogram_FFI_0_6_ID00518.grm" link="input" register="false" transfer="false" optional="false" type="data" size="24000"/>
    <uses file="Seismogram_FFI_0_6_ID00520.grm" link="input" register="false" transfer="false" optional="false" type="data" size="24000"/>
    <uses file="Seismogram_FFI_0_6_ID00522.grm" link="input" register="false" transfer="false" optional="false" type="data" size="24000"/>
    <uses file="Seismogram_FFI_0_6_ID00524.grm" link="input" register="false" transfer="false" optional="false" type="data" size="24000"/>
    <uses file="Seismogram_FFI_0_6_ID00526.grm" link="input" register="false" transfer="false" optional="false" type="data" size="24000"/>
    <uses file="Seismogram_FFI_0_6_ID00528.grm" link="input" register="false" transfer="false" optional="false" type="data" size="24000"/>
    <uses file="Seismogram_FFI_0_6_ID00530.grm" link="input" register="false" transfer="false" optional="false" type="data" size="24000"/>
    <uses file="Seismogram_FFI_0_6_ID00532.grm" link="input" register="false" transfer="false" optional="false" type="data" size="24000"/>
    <uses file="Seismogram_FFI_0_6_ID00534.grm" link="input" register="false" transfer="false" optional="false" type="data" size="24000"/>
    <uses file="Seismogram_FFI_0_6_ID00536.grm" link="input" register="false" transfer="false" optional="false" type="data" size="24000"/>
    <uses file="Seismogram_FFI_0_6_ID00538.grm" link="input" register="false" transfer="false" optional="false" type="data" size="24000"/>
    <uses file="Seismogram_FFI_0_6_ID00540.grm" link="input" register="false" transfer="false" optional="false" type="data" size="24000"/>
    <uses file="Seismogram_FFI_0_6_ID00542.grm" link="input" register="false" transfer="false" optional="false" type="data" size="24000"/>
    <uses file="Seismogram_FFI_0_6_ID00544.grm" link="input" register="false" transfer="false" optional="false" type="data" size="24000"/>
    <uses file="Seismogram_FFI_0_6_ID00546.grm" link="input" register="false" transfer="false" optional="false" type="data" size="24000"/>
    <uses file="Seismogram_FFI_0_6_ID00548.grm" link="input" register="false" transfer="false" optional="false" type="data" size="24000"/>
    <uses file="Seismogram_FFI_0_6_ID00550.grm" link="input" register="false" transfer="false" optional="false" type="data" size="24000"/>
    <uses file="Seismogram_FFI_0_6_ID00552.grm" link="input" register="false" transfer="false" optional="false" type="data" size="24000"/>
    <uses file="Seismogram_FFI_0_6_ID00554.grm" link="input" register="false" transfer="false" optional="false" type="data" size="24000"/>
    <uses file="Seismogram_FFI_0_6_ID00556.grm" link="input" register="false" transfer="false" optional="false" type="data" size="24000"/>
    <uses file="Seismogram_FFI_0_6_ID00558.grm" link="input" register="false" transfer="false" optional="false" type="data" size="24000"/>
    <uses file="Seismogram_FFI_0_6_ID00560.grm" link="input" register="false" transfer="false" optional="false" type="data" size="24000"/>
    <uses file="Seismogram_FFI_0_6_ID00562.grm" link="input" register="false" transfer="false" optional="false" type="data" size="24000"/>
    <uses file="Seismogram_FFI_0_6_ID00564.grm" link="input" register="false" transfer="false" optional="false" type="data" size="24000"/>
    <uses file="Seismogram_FFI_0_6_ID00566.grm" link="input" register="false" transfer="false" optional="false" type="data" size="24000"/>
    <uses file="Seismogram_FFI_0_6_ID00568.grm" link="input" register="false" transfer="false" optional="false" type="data" size="24000"/>
    <uses file="Seismogram_FFI_0_6_ID00570.grm" link="input" register="false" transfer="false" optional="false" type="data" size="24000"/>
    <uses file="Seismogram_FFI_0_6_ID00572.grm" link="input" register="false" transfer="false" optional="false" type="data" size="24000"/>
    <uses file="Seismogram_FFI_0_6_ID00574.grm" link="input" register="false" transfer="false" optional="false" type="data" size="24000"/>
    <uses file="Seismogram_FFI_0_7_ID00577.grm" link="input" register="false" transfer="false" optional="false" type="data" size="24000"/>
    <uses file="Seismogram_FFI_0_7_ID00579.grm" link="input" register="false" transfer="false" optional="false" type="data" size="24000"/>
    <uses file="Seismogram_FFI_0_7_ID00581.grm" link="input" register="false" transfer="false" optional="false" type="data" size="24000"/>
    <uses file="Seismogram_FFI_0_7_ID00583.grm" link="input" register="false" transfer="false" optional="false" type="data" size="24000"/>
    <uses file="Seismogram_FFI_0_7_ID00585.grm" link="input" register="false" transfer="false" optional="false" type="data" size="24000"/>
    <uses file="Seismogram_FFI_0_7_ID00587.grm" link="input" register="false" transfer="false" optional="false" type="data" size="24000"/>
    <uses file="Seismogram_FFI_0_7_ID00589.grm" link="input" register="false" transfer="false" optional="false" type="data" size="24000"/>
    <uses file="Seismogram_FFI_0_7_ID00591.grm" link="input" register="false" transfer="false" optional="false" type="data" size="24000"/>
    <uses file="Seismogram_FFI_0_7_ID00593.grm" link="input" register="false" transfer="false" optional="false" type="data" size="24000"/>
    <uses file="Seismogram_FFI_0_7_ID00595.grm" link="input" register="false" transfer="false" optional="false" type="data" size="24000"/>
    <uses file="Seismogram_FFI_0_7_ID00597.grm" link="input" register="false" transfer="false" optional="false" type="data" size="24000"/>
    <uses file="Seismogram_FFI_0_7_ID00599.grm" link="input" register="false" transfer="false" optional="false" type="data" size="24000"/>
    <uses file="Seismogram_FFI_0_7_ID00601.grm" link="input" register="false" transfer="false" optional="false" type="data" size="24000"/>
    <uses file="Seismogram_FFI_0_7_ID00603.grm" link="input" register="false" transfer="false" optional="false" type="data" size="24000"/>
    <uses file="Seismogram_FFI_0_7_ID00605.grm" link="input" register="false" transfer="false" optional="false" type="data" size="24000"/>
    <uses file="Seismogram_FFI_0_7_ID00607.grm" link="input" register="false" transfer="false" optional="false" type="data" size="24000"/>
    <uses file="Seismogram_FFI_0_7_ID00609.grm" link="input" register="false" transfer="false" optional="false" type="data" size="24000"/>
    <uses file="Seismogram_FFI_0_7_ID00611.grm" link="input" register="false" transfer="false" optional="false" type="data" size="24000"/>
    <uses file="Seismogram_FFI_0_7_ID00613.grm" link="input" register="false" transfer="false" optional="false" type="data" size="24000"/>
    <uses file="Seismogram_FFI_0_7_ID00615.grm" link="input" register="false" transfer="false" optional="false" type="data" size="24000"/>
    <uses file="Seismogram_FFI_0_7_ID00617.grm" link="input" register="false" transfer="false" optional="false" type="data" size="24000"/>
    <uses file="Seismogram_FFI_0_7_ID00619.grm" link="input" register="false" transfer="false" optional="false" type="data" size="24000"/>
    <uses file="Seismogram_FFI_0_7_ID00621.grm" link="input" register="false" transfer="false" optional="false" type="data" size="24000"/>
    <uses file="Seismogram_FFI_0_7_ID00623.grm" link="input" register="false" transfer="false" optional="false" type="data" size="24000"/>
    <uses file="Seismogram_FFI_0_7_ID00625.grm" link="input" register="false" transfer="false" optional="false" type="data" size="24000"/>
    <uses file="Seismogram_FFI_0_7_ID00627.grm" link="input" register="false" transfer="false" optional="false" type="data" size="24000"/>
    <uses file="Seismogram_FFI_0_7_ID00629.grm" link="input" register="false" transfer="false" optional="false" type="data" size="24000"/>
    <uses file="Seismogram_FFI_0_7_ID00631.grm" link="input" register="false" transfer="false" optional="false" type="data" size="24000"/>
    <uses file="Seismogram_FFI_0_7_ID00633.grm" link="input" register="false" transfer="false" optional="false" type="data" size="24000"/>
    <uses file="Seismogram_FFI_0_7_ID00635.grm" link="input" register="false" transfer="false" optional="false" type="data" size="24000"/>
    <uses file="Seismogram_FFI_0_7_ID00637.grm" link="input" register="false" transfer="false" optional="false" type="data" size="24000"/>
    <uses file="Seismogram_FFI_0_7_ID00639.grm" link="input" register="false" transfer="false" optional="false" type="data" size="24000"/>
    <uses file="Seismogram_FFI_0_7_ID00641.grm" link="input" register="false" transfer="false" optional="false" type="data" size="24000"/>
    <uses file="Seismogram_FFI_0_7_ID00643.grm" link="input" register="false" transfer="false" optional="false" type="data" size="24000"/>
    <uses file="Seismogram_FFI_0_7_ID00645.grm" link="input" register="false" transfer="false" optional="false" type="data" size="24000"/>
    <uses file="Seismogram_FFI_0_7_ID00647.grm" link="input" register="false" transfer="false" optional="false" type="data" size="24000"/>
    <uses file="Seismogram_FFI_0_7_ID00649.grm" link="input" register="false" transfer="false" optional="false" type="data" size="24000"/>
    <uses file="Seismogram_FFI_0_7_ID00651.grm" link="input" register="false" transfer="false" optional="false" type="data" size="24000"/>
    <uses file="Seismogram_FFI_0_7_ID00653.grm" link="input" register="false" transfer="false" optional="false" type="data" size="24000"/>
    <uses file="Seismogram_FFI_0_7_ID00655.grm" link="input" register="false" transfer="false" optional="false" type="data" size="24000"/>
    <uses file="Seismogram_FFI_0_7_ID00657.grm" link="input" register="false" transfer="false" optional="false" type="data" size="24000"/>
    <uses file="Seismogram_FFI_0_7_ID00659.grm" link="input" register="false" transfer="false" optional="false" type="data" size="24000"/>
    <uses file="Seismogram_FFI_0_7_ID00661.grm" link="input" register="false" transfer="false" optional="false" type="data" size="24000"/>
    <uses file="Seismogram_FFI_0_7_ID00663.grm" link="input" register="false" transfer="false" optional="false" type="data" size="24000"/>
    <uses file="Seismogram_FFI_0_7_ID00665.grm" link="input" register="false" transfer="false" optional="false" type="data" size="24000"/>
    <uses file="Seismogram_FFI_0_7_ID00667.grm" link="input" register="false" transfer="false" optional="false" type="data" size="24000"/>
    <uses file="Seismogram_FFI_0_7_ID00669.grm" link="input" register="false" transfer="false" optional="false" type="data" size="24000"/>
    <uses file="Seismogram_FFI_0_7_ID00671.grm" link="input" register="false" transfer="false" optional="false" type="data" size="24000"/>
    <uses file="Seismogram_FFI_0_7_ID00673.grm" link="input" register="false" transfer="false" optional="false" type="data" size="24000"/>
    <uses file="Seismogram_FFI_0_7_ID00675.grm" link="input" register="false" transfer="false" optional="false" type="data" size="24000"/>
    <uses file="Seismogram_FFI_0_8_ID00678.grm" link="input" register="false" transfer="false" optional="false" type="data" size="24000"/>
    <uses file="Seismogram_FFI_0_8_ID00680.grm" link="input" register="false" transfer="false" optional="false" type="data" size="24000"/>
    <uses file="Seismogram_FFI_0_8_ID00682.grm" link="input" register="false" transfer="false" optional="false" type="data" size="24000"/>
    <uses file="Seismogram_FFI_0_8_ID00684.grm" link="input" register="false" transfer="false" optional="false" type="data" size="24000"/>
    <uses file="Seismogram_FFI_0_8_ID00686.grm" link="input" register="false" transfer="false" optional="false" type="data" size="24000"/>
    <uses file="Seismogram_FFI_0_8_ID00688.grm" link="input" register="false" transfer="false" optional="false" type="data" size="24000"/>
    <uses file="Seismogram_FFI_0_8_ID00690.grm" link="input" register="false" transfer="false" optional="false" type="data" size="24000"/>
    <uses file="Seismogram_FFI_0_8_ID00692.grm" link="input" register="false" transfer="false" optional="false" type="data" size="24000"/>
    <uses file="Seismogram_FFI_0_8_ID00694.grm" link="input" register="false" transfer="false" optional="false" type="data" size="24000"/>
    <uses file="Seismogram_FFI_0_8_ID00696.grm" link="input" register="false" transfer="false" optional="false" type="data" size="24000"/>
    <uses file="Seismogram_FFI_0_8_ID00698.grm" link="input" register="false" transfer="false" optional="false" type="data" size="24000"/>
    <uses file="Seismogram_FFI_0_8_ID00700.grm" link="input" register="false" transfer="false" optional="false" type="data" size="24000"/>
    <uses file="Seismogram_FFI_0_8_ID00702.grm" link="input" register="false" transfer="false" optional="false" type="data" size="24000"/>
    <uses file="Seismogram_FFI_0_8_ID00704.grm" link="input" register="false" transfer="false" optional="false" type="data" size="24000"/>
    <uses file="Seismogram_FFI_0_8_ID00706.grm" link="input" register="false" transfer="false" optional="false" type="data" size="24000"/>
    <uses file="Seismogram_FFI_0_8_ID00708.grm" link="input" register="false" transfer="false" optional="false" type="data" size="24000"/>
    <uses file="Seismogram_FFI_0_8_ID00710.grm" link="input" register="false" transfer="false" optional="false" type="data" size="24000"/>
    <uses file="Seismogram_FFI_0_8_ID00712.grm" link="input" register="false" transfer="false" optional="false" type="data" size="24000"/>
    <uses file="Seismogram_FFI_0_8_ID00714.grm" link="input" register="false" transfer="false" optional="false" type="data" size="24000"/>
    <uses file="Seismogram_FFI_0_8_ID00716.grm" link="input" register="false" transfer="false" optional="false" type="data" size="24000"/>
    <uses file="Seismogram_FFI_0_8_ID00718.grm" link="input" register="false" transfer="false" optional="false" type="data" size="24000"/>
    <uses file="Seismogram_FFI_0_8_ID00720.grm" link="input" register="false" transfer="false" optional="false" type="data" size="24000"/>
    <uses file="Seismogram_FFI_0_8_ID00722.grm" link="input" register="false" transfer="false" optional="false" type="data" size="24000"/>
    <uses file="Seismogram_FFI_0_8_ID00724.grm" link="input" register="false" transfer="false" optional="false" type="data" size="24000"/>
    <uses file="Seismogram_FFI_0_8_ID00726.grm" link="input" register="false" transfer="false" optional="false" type="data" size="24000"/>
    <uses file="Seismogram_FFI_0_8_ID00728.grm" link="input" register="false" transfer="false" optional="false" type="data" size="24000"/>
    <uses file="Seismogram_FFI_0_8_ID00730.grm" link="input" register="false" transfer="false" optional="false" type="data" size="24000"/>
    <uses file="Seismogram_FFI_0_8_ID00732.grm" link="input" register="false" transfer="false" optional="false" type="data" size="24000"/>
    <uses file="Seismogram_FFI_0_8_ID00734.grm" link="input" register="false" transfer="false" optional="false" type="data" size="24000"/>
    <uses file="Seismogram_FFI_0_8_ID00736.grm" link="input" register="false" transfer="false" optional="false" type="data" size="24000"/>
    <uses file="Seismogram_FFI_0_8_ID00738.grm" link="input" register="false" transfer="false" optional="false" type="data" size="24000"/>
    <uses file="Seismogram_FFI_0_8_ID00740.grm" link="input" register="false" transfer="false" optional="false" type="data" size="24000"/>
    <uses file="Seismogram_FFI_0_8_ID00742.grm" link="input" register="false" transfer="false" optional="false" type="data" size="24000"/>
    <uses file="Seismogram_FFI_0_8_ID00744.grm" link="input" register="false" transfer="false" optional="false" type="data" size="24000"/>
    <uses file="Seismogram_FFI_0_8_ID00746.grm" link="input" register="false" transfer="false" optional="false" type="data" size="24000"/>
    <uses file="Seismogram_FFI_0_8_ID00748.grm" link="input" register="false" transfer="false" optional="false" type="data" size="24000"/>
    <uses file="Seismogram_FFI_0_8_ID00750.grm" link="input" register="false" transfer="false" optional="false" type="data" size="24000"/>
    <uses file="Seismogram_FFI_0_8_ID00752.grm" link="input" register="false" transfer="false" optional="false" type="data" size="24000"/>
    <uses file="Seismogram_FFI_0_8_ID00754.grm" link="input" register="false" transfer="false" optional="false" type="data" size="24000"/>
    <uses file="Seismogram_FFI_0_8_ID00756.grm" link="input" register="false" transfer="false" optional="false" type="data" size="24000"/>
    <uses file="Seismogram_FFI_0_8_ID00758.grm" link="input" register="false" transfer="false" optional="false" type="data" size="24000"/>
    <uses file="Seismogram_FFI_0_8_ID00760.grm" link="input" register="false" transfer="false" optional="false" type="data" size="24000"/>
    <uses file="Seismogram_FFI_0_8_ID00762.grm" link="input" register="false" transfer="false" optional="false" type="data" size="24000"/>
    <uses file="Seismogram_FFI_0_8_ID00764.grm" link="input" register="false" transfer="false" optional="false" type="data" size="24000"/>
    <uses file="Seismogram_FFI_0_8_ID00766.grm" link="input" register="false" transfer="false" optional="false" type="data" size="24000"/>
    <uses file="Seismogram_FFI_0_8_ID00768.grm" link="input" register="false" transfer="false" optional="false" type="data" size="24000"/>
    <uses file="Seismogram_FFI_0_8_ID00770.grm" link="input" register="false" transfer="false" optional="false" type="data" size="24000"/>
    <uses file="Seismogram_FFI_0_8_ID00772.grm" link="input" register="false" transfer="false" optional="false" type="data" size="24000"/>
    <uses file="Seismogram_FFI_0_8_ID00774.grm" link="input" register="false" transfer="false" optional="false" type="data" size="24000"/>
    <uses file="Seismogram_FFI_0_8_ID00776.grm" link="input" register="false" transfer="false" optional="false" type="data" size="24000"/>
    <uses file="Seismogram_FFI_0_9_ID00779.grm" link="input" register="false" transfer="false" optional="false" type="data" size="24000"/>
    <uses file="Seismogram_FFI_0_9_ID00781.grm" link="input" register="false" transfer="false" optional="false" type="data" size="24000"/>
    <uses file="Seismogram_FFI_0_9_ID00783.grm" link="input" register="false" transfer="false" optional="false" type="data" size="24000"/>
    <uses file="Seismogram_FFI_0_9_ID00785.grm" link="input" register="false" transfer="false" optional="false" type="data" size="24000"/>
    <uses file="Seismogram_FFI_0_9_ID00787.grm" link="input" register="false" transfer="false" optional="false" type="data" size="24000"/>
    <uses file="Seismogram_FFI_0_9_ID00789.grm" link="input" register="false" transfer="false" optional="false" type="data" size="24000"/>
    <uses file="Seismogram_FFI_0_9_ID00791.grm" link="input" register="false" transfer="false" optional="false" type="data" size="24000"/>
    <uses file="Seismogram_FFI_0_9_ID00793.grm" link="input" register="false" transfer="false" optional="false" type="data" size="24000"/>
    <uses file="Seismogram_FFI_0_9_ID00795.grm" link="input" register="false" transfer="false" optional="false" type="data" size="24000"/>
    <uses file="Seismogram_FFI_0_9_ID00797.grm" link="input" register="false" transfer="false" optional="false" type="data" size="24000"/>
    <uses file="Seismogram_FFI_0_9_ID00799.grm" link="input" register="false" transfer="false" optional="false" type="data" size="24000"/>
    <uses file="Seismogram_FFI_0_9_ID00801.grm" link="input" register="false" transfer="false" optional="false" type="data" size="24000"/>
    <uses file="Seismogram_FFI_0_9_ID00803.grm" link="input" register="false" transfer="false" optional="false" type="data" size="24000"/>
    <uses file="Seismogram_FFI_0_9_ID00805.grm" link="input" register="false" transfer="false" optional="false" type="data" size="24000"/>
    <uses file="Seismogram_FFI_0_9_ID00807.grm" link="input" register="false" transfer="false" optional="false" type="data" size="24000"/>
    <uses file="Seismogram_FFI_0_9_ID00809.grm" link="input" register="false" transfer="false" optional="false" type="data" size="24000"/>
    <uses file="Seismogram_FFI_0_9_ID00811.grm" link="input" register="false" transfer="false" optional="false" type="data" size="24000"/>
    <uses file="Seismogram_FFI_0_9_ID00813.grm" link="input" register="false" transfer="false" optional="false" type="data" size="24000"/>
    <uses file="Seismogram_FFI_0_9_ID00815.grm" link="input" register="false" transfer="false" optional="false" type="data" size="24000"/>
    <uses file="Seismogram_FFI_0_9_ID00817.grm" link="input" register="false" transfer="false" optional="false" type="data" size="24000"/>
    <uses file="Seismogram_FFI_0_9_ID00819.grm" link="input" register="false" transfer="false" optional="false" type="data" size="24000"/>
    <uses file="Seismogram_FFI_0_9_ID00821.grm" link="input" register="false" transfer="false" optional="false" type="data" size="24000"/>
    <uses file="Seismogram_FFI_0_9_ID00823.grm" link="input" register="false" transfer="false" optional="false" type="data" size="24000"/>
    <uses file="Seismogram_FFI_0_9_ID00825.grm" link="input" register="false" transfer="false" optional="false" type="data" size="24000"/>
    <uses file="Seismogram_FFI_0_9_ID00827.grm" link="input" register="false" transfer="false" optional="false" type="data" size="24000"/>
    <uses file="Seismogram_FFI_0_9_ID00829.grm" link="input" register="false" transfer="false" optional="false" type="data" size="24000"/>
    <uses file="Seismogram_FFI_0_9_ID00831.grm" link="input" register="false" transfer="false" optional="false" type="data" size="24000"/>
    <uses file="Seismogram_FFI_0_9_ID00833.grm" link="input" register="false" transfer="false" optional="false" type="data" size="24000"/>
    <uses file="Seismogram_FFI_0_9_ID00835.grm" link="input" register="false" transfer="false" optional="false" type="data" size="24000"/>
    <uses file="Seismogram_FFI_0_9_ID00837.grm" link="input" register="false" transfer="false" optional="false" type="data" size="24000"/>
    <uses file="Seismogram_FFI_0_9_ID00839.grm" link="input" register="false" transfer="false" optional="false" type="data" size="24000"/>
    <uses file="Seismogram_FFI_0_9_ID00841.grm" link="input" register="false" transfer="false" optional="false" type="data" size="24000"/>
    <uses file="Seismogram_FFI_0_9_ID00843.grm" link="input" register="false" transfer="false" optional="false" type="data" size="24000"/>
    <uses file="Seismogram_FFI_0_9_ID00845.grm" link="input" register="false" transfer="false" optional="false" type="data" size="24000"/>
    <uses file="Seismogram_FFI_0_9_ID00847.grm" link="input" register="false" transfer="false" optional="false" type="data" size="24000"/>
    <uses file="Seismogram_FFI_0_9_ID00849.grm" link="input" register="false" transfer="false" optional="false" type="data" size="24000"/>
    <uses file="Seismogram_FFI_0_9_ID00851.grm" link="input" register="false" transfer="false" optional="false" type="data" size="24000"/>
    <uses file="Seismogram_FFI_0_9_ID00853.grm" link="input" register="false" transfer="false" optional="false" type="data" size="24000"/>
    <uses file="Seismogram_FFI_0_9_ID00855.grm" link="input" register="false" transfer="false" optional="false" type="data" size="24000"/>
    <uses file="Seismogram_FFI_0_9_ID00857.grm" link="input" register="false" transfer="false" optional="false" type="data" size="24000"/>
    <uses file="Seismogram_FFI_0_9_ID00859.grm" link="input" register="false" transfer="false" optional="false" type="data" size="24000"/>
    <uses file="Seismogram_FFI_0_9_ID00861.grm" link="input" register="false" transfer="false" optional="false" type="data" size="24000"/>
    <uses file="Seismogram_FFI_0_9_ID00863.grm" link="input" register="false" transfer="false" optional="false" type="data" size="24000"/>
    <uses file="Seismogram_FFI_0_9_ID00865.grm" link="input" register="false" transfer="false" optional="false" type="data" size="24000"/>
    <uses file="Seismogram_FFI_0_9_ID00867.grm" link="input" register="false" transfer="false" optional="false" type="data" size="24000"/>
    <uses file="Seismogram_FFI_0_9_ID00869.grm" link="input" register="false" transfer="false" optional="false" type="data" size="24000"/>
    <uses file="Seismogram_FFI_0_9_ID00871.grm" link="input" register="false" transfer="false" optional="false" type="data" size="24000"/>
    <uses file="Seismogram_FFI_0_9_ID00873.grm" link="input" register="false" transfer="false" optional="false" type="data" size="24000"/>
    <uses file="Seismogram_FFI_0_9_ID00875.grm" link="input" register="false" transfer="false" optional="false" type="data" size="24000"/>
    <uses file="Seismogram_FFI_0_9_ID00877.grm" link="input" register="false" transfer="false" optional="false" type="data" size="24000"/>
    <uses file="Seismogram_FFI_0_9_ID00879.grm" link="input" register="false" transfer="false" optional="false" type="data" size="24000"/>
    <uses file="Seismogram_FFI_0_9_ID00881.grm" link="input" register="false" transfer="false" optional="false" type="data" size="24000"/>
    <uses file="Seismogram_FFI_0_9_ID00883.grm" link="input" register="false" transfer="false" optional="false" type="data" size="24000"/>
    <uses file="Seismogram_FFI_0_9_ID00885.grm" link="input" register="false" transfer="false" optional="false" type="data" size="24000"/>
    <uses file="Seismogram_FFI_0_10_ID00888.grm" link="input" register="false" transfer="false" optional="false" type="data" size="24000"/>
    <uses file="Seismogram_FFI_0_10_ID00890.grm" link="input" register="false" transfer="false" optional="false" type="data" size="24000"/>
    <uses file="Seismogram_FFI_0_10_ID00892.grm" link="input" register="false" transfer="false" optional="false" type="data" size="24000"/>
    <uses file="Seismogram_FFI_0_10_ID00894.grm" link="input" register="false" transfer="false" optional="false" type="data" size="24000"/>
    <uses file="Seismogram_FFI_0_10_ID00896.grm" link="input" register="false" transfer="false" optional="false" type="data" size="24000"/>
    <uses file="Seismogram_FFI_0_10_ID00898.grm" link="input" register="false" transfer="false" optional="false" type="data" size="24000"/>
    <uses file="Seismogram_FFI_0_10_ID00900.grm" link="input" register="false" transfer="false" optional="false" type="data" size="24000"/>
    <uses file="Seismogram_FFI_0_10_ID00902.grm" link="input" register="false" transfer="false" optional="false" type="data" size="24000"/>
    <uses file="Seismogram_FFI_0_10_ID00904.grm" link="input" register="false" transfer="false" optional="false" type="data" size="24000"/>
    <uses file="Seismogram_FFI_0_10_ID00906.grm" link="input" register="false" transfer="false" optional="false" type="data" size="24000"/>
    <uses file="Seismogram_FFI_0_10_ID00908.grm" link="input" register="false" transfer="false" optional="false" type="data" size="24000"/>
    <uses file="Seismogram_FFI_0_10_ID00910.grm" link="input" register="false" transfer="false" optional="false" type="data" size="24000"/>
    <uses file="Seismogram_FFI_0_10_ID00912.grm" link="input" register="false" transfer="false" optional="false" type="data" size="24000"/>
    <uses file="Seismogram_FFI_0_10_ID00914.grm" link="input" register="false" transfer="false" optional="false" type="data" size="24000"/>
    <uses file="Seismogram_FFI_0_10_ID00916.grm" link="input" register="false" transfer="false" optional="false" type="data" size="24000"/>
    <uses file="Seismogram_FFI_0_10_ID00918.grm" link="input" register="false" transfer="false" optional="false" type="data" size="24000"/>
    <uses file="Seismogram_FFI_0_10_ID00920.grm" link="input" register="false" transfer="false" optional="false" type="data" size="24000"/>
    <uses file="Seismogram_FFI_0_10_ID00922.grm" link="input" register="false" transfer="false" optional="false" type="data" size="24000"/>
    <uses file="Seismogram_FFI_0_10_ID00924.grm" link="input" register="false" transfer="false" optional="false" type="data" size="24000"/>
    <uses file="Seismogram_FFI_0_10_ID00926.grm" link="input" register="false" transfer="false" optional="false" type="data" size="24000"/>
    <uses file="Seismogram_FFI_0_10_ID00928.grm" link="input" register="false" transfer="false" optional="false" type="data" size="24000"/>
    <uses file="Seismogram_FFI_0_10_ID00930.grm" link="input" register="false" transfer="false" optional="false" type="data" size="24000"/>
    <uses file="Seismogram_FFI_0_10_ID00932.grm" link="input" register="false" transfer="false" optional="false" type="data" size="24000"/>
    <uses file="Seismogram_FFI_0_10_ID00934.grm" link="input" register="false" transfer="false" optional="false" type="data" size="24000"/>
    <uses file="Seismogram_FFI_0_10_ID00936.grm" link="input" register="false" transfer="false" optional="false" type="data" size="24000"/>
    <uses file="Seismogram_FFI_0_10_ID00938.grm" link="input" register="false" transfer="false" optional="false" type="data" size="24000"/>
    <uses file="Seismogram_FFI_0_10_ID00940.grm" link="input" register="false" transfer="false" optional="false" type="data" size="24000"/>
    <uses file="Seismogram_FFI_0_10_ID00942.grm" link="input" register="false" transfer="false" optional="false" type="data" size="24000"/>
    <uses file="Seismogram_FFI_0_10_ID00944.grm" link="input" register="false" transfer="false" optional="false" type="data" size="24000"/>
    <uses file="Seismogram_FFI_0_10_ID00946.grm" link="input" register="false" transfer="false" optional="false" type="data" size="24000"/>
    <uses file="Seismogram_FFI_0_10_ID00948.grm" link="input" register="false" transfer="false" optional="false" type="data" size="24000"/>
    <uses file="Seismogram_FFI_0_10_ID00950.grm" link="input" register="false" transfer="false" optional="false" type="data" size="24000"/>
    <uses file="Seismogram_FFI_0_10_ID00952.grm" link="input" register="false" transfer="false" optional="false" type="data" size="24000"/>
    <uses file="Seismogram_FFI_0_10_ID00954.grm" link="input" register="false" transfer="false" optional="false" type="data" size="24000"/>
    <uses file="Seismogram_FFI_0_10_ID00956.grm" link="input" register="false" transfer="false" optional="false" type="data" size="24000"/>
    <uses file="Seismogram_FFI_0_10_ID00958.grm" link="input" register="false" transfer="false" optional="false" type="data" size="24000"/>
    <uses file="Seismogram_FFI_0_10_ID00960.grm" link="input" register="false" transfer="false" optional="false" type="data" size="24000"/>
    <uses file="Seismogram_FFI_0_10_ID00962.grm" link="input" register="false" transfer="false" optional="false" type="data" size="24000"/>
    <uses file="Seismogram_FFI_0_10_ID00964.grm" link="input" register="false" transfer="false" optional="false" type="data" size="24000"/>
    <uses file="Seismogram_FFI_0_10_ID00966.grm" link="input" register="false" transfer="false" optional="false" type="data" size="24000"/>
    <uses file="Seismogram_FFI_0_10_ID00968.grm" link="input" register="false" transfer="false" optional="false" type="data" size="24000"/>
    <uses file="Seismogram_FFI_0_10_ID00970.grm" link="input" register="false" transfer="false" optional="false" type="data" size="24000"/>
    <uses file="Seismogram_FFI_0_10_ID00972.grm" link="input" register="false" transfer="false" optional="false" type="data" size="24000"/>
    <uses file="Seismogram_FFI_0_10_ID00974.grm" link="input" register="false" transfer="false" optional="false" type="data" size="24000"/>
    <uses file="Seismogram_FFI_0_10_ID00976.grm" link="input" register="false" transfer="false" optional="false" type="data" size="24000"/>
    <uses file="Seismogram_FFI_0_10_ID00978.grm" link="input" register="false" transfer="false" optional="false" type="data" size="24000"/>
    <uses file="Seismogram_FFI_0_10_ID00980.grm" link="input" register="false" transfer="false" optional="false" type="data" size="24000"/>
    <uses file="Seismogram_FFI_0_10_ID00982.grm" link="input" register="false" transfer="false" optional="false" type="data" size="24000"/>
    <uses file="Seismogram_FFI_0_10_ID00984.grm" link="input" register="false" transfer="false" optional="false" type="data" size="24000"/>
    <uses file="Seismogram_FFI_0_10_ID00986.grm" link="input" register="false" transfer="false" optional="false" type="data" size="24000"/>
    <uses file="Seismogram_FFI_0_10_ID00988.grm" link="input" register="false" transfer="false" optional="false" type="data" size="24000"/>
    <uses file="Seismogram_FFI_0_10_ID00990.grm" link="input" register="false" transfer="false" optional="false" type="data" size="24000"/>
    <uses file="Seismogram_FFI_0_10_ID00992.grm" link="input" register="false" transfer="false" optional="false" type="data" size="24000"/>
    <uses file="Seismogram_FFI_0_10_ID00994.grm" link="input" register="false" transfer="false" optional="false" type="data" size="24000"/>
    <uses file="Seismogram_FFI_0_10_ID00996.grm" link="input" register="false" transfer="false" optional="false" type="data" size="24000"/>
    <uses file="Seismogram_FFI_0_10_ID00998.grm" link="input" register="false" transfer="false" optional="false" type="data" size="24000"/>
    <uses file="Cybershake_Seismograms.zip" link="output" register="true" transfer="true" optional="false" type="data" size="1566081"/>
  </job>
  <job id="ID00002" namespace="CyberShake" name="ExtractSGT" version="1.0" runtime="69.96">
    <uses file="FFI_0_1_fx.sgt" link="input" register="true" transfer="true" optional="false" type="data" size="20199681156"/>
    <uses file="FFI_0_1_fy.sgt" link="input" register="true" transfer="true" optional="false" type="data" size="20199681156"/>
    <uses file="FFI_0_1_subfx.sgt" link="output" register="false" transfer="false" optional="false" type="data" size="319898703"/>
    <uses file="FFI_0_1_subfy.sgt" link="output" register="false" transfer="false" optional="false" type="data" size="319898703"/>
    <uses file="FFI_0_1_txt.variation-s02074-h09406" link="input" register="true" transfer="true" optional="false" type="data" size="5145589"/>
  </job>
  <job id="ID00003" namespace="CyberShake" name="SeismogramSynthesis" version="1.0" runtime="63.58">
    <uses file="FFI_0_1_txt.variation-s09394-h08848" link="input" register="true" transfer="true" optional="false" type="data" size="4916013"/>
    <uses file="FFI_0_1_subfx.sgt" link="input" register="false" transfer="false" optional="false" type="data" size="319898703"/>
    <uses file="FFI_0_1_subfy.sgt" link="input" register="false" transfer="false" optional="false" type="data" size="319898703"/>
    <uses file="Seismogram_FFI_0_1_ID00003.grm" link="output" register="false" transfer="false" optional="false" type="data" size="24000"/>
  </job>
  <job id="ID00004" namespace="CyberShake" name="PeakValCalcOkaya" version="1.0" runtime="1.01">
    <uses file="Seismogram_FFI_0_1_ID00003.grm" link="input" register="false" transfer="false" optional="false" type="data" size="24000"/>
    <uses file="PeakVals_FFI_0_1_ID00003.bsa" link="output" register="false" transfer="false" optional="false" type="data" size="216"/>
  </job>
  <job id="ID00005" namespace="CyberShake" name="SeismogramSynthesis" version="1.0" runtime="45.55">
    <uses file="FFI_0_1_txt.variation-s06541-h08980" link="input" register="true" transfer="true" optional="false" type="data" size="3768609"/>
    <uses file="FFI_0_1_subfx.sgt" link="input" register="false" transfer="false" optional="false" type="data" size="256448396"/>
    <uses file="FFI_0_1_subfy.sgt" link="input" register="false" transfer="false" optional="false" type="data" size="256448396"/>
    <uses file="Seismogram_FFI_0_1_ID00005.grm" link="output" register="false" transfer="false" optional="false" type="data" size="24000"/>
  </job>
  <job id="ID00006" namespace="CyberShake" name="PeakValCalcOkaya" version="1.0" runtime="0.96">
    <uses file="Seismogram_FFI_0_1_ID00005.grm" link="input" register="false" transfer="false" optional="false" type="data" size="24000"/>
    <uses file="PeakVals_FFI_0_1_ID00005.bsa" link="output" register="false" transfer="false" optional="false" type="data" size="216"/>
  </job>
  <job id="ID00007" namespace="CyberShake" name="SeismogramSynthesis" version="1.0" runtime="42.85">
    <uses file="FFI_0_1_txt.variation-s02740-h04923" link="input" register="true" transfer="true" optional="false" type="data" size="3293016"/>
    <uses file="FFI_0_1_subfx.sgt" link="input" register="false" transfer="false" optional="false" type="data" size="315338287"/>
    <uses file="FFI_0_1_subfy.sgt" link="input" register="false" transfer="false" optional="false" type="data" size="315338287"/>
    <uses file="Seismogram_FFI_0_1_ID00007.grm" link="output" register="false" transfer="false" optional="false" type="data" size="24000"/>
  </job>
  <job id="ID00008" namespace="CyberShake" name="PeakValCalcOkaya" version="1.0" runtime="1.08">
    <uses file="Seismogram_FFI_0_1_ID00007.grm" link="input" register="false" transfer="false" optional="false" type="data" size="24000"/>
    <uses file="PeakVals_FFI_0_1_ID00007.bsa" link="output" register="false" transfer="false" optional="false" type="data" size="216"/>
  </job>
  <job id="ID00009" namespace="CyberShake" name="SeismogramSynthesis" version="1.0" runtime="34.93">
    <uses file="FFI_0_1_txt.variation-s07829-h02317" link="input" register="true" transfer="true" optional="false" type="data" size="3012079"/>
    <uses file="FFI_0_1_subfx.sgt" link="input" register="false" transfer="false" optional="false" type="data" size="345071603"/>
    <uses file="FFI_0_1_subfy.sgt" link="input" register="false" transfer="false" optional="false" type="data" size="345071603"/>
    <uses file="Seismogram_FFI_0_1_ID00009.grm" link="output" register="false" transfer="false" optional="false" type="data" size="24000"/>
  </job>
  <job id="ID00010" namespace="CyberShake" name="PeakValCalcOkaya" version="1.0" runtime="0.55">
    <uses file="Seismogram_FFI_0_1_ID00009.grm" link="input" register="false" transfer="false" optional="false" type="data" size="24000"/>
    <uses file="PeakVals_FFI_0_1_ID00009.bsa" link="output" register="false" transfer="false" optional="false" type="data" size="216"/>
  </job>
  <job id="ID00011" namespace="CyberShake" name="SeismogramSynthesis" version="1.0" runtime="28.39">
    <uses file="FFI_0_1_txt.variation-s05671-h06562" link="input" register="true" transfer="true" optional="false" type="data" size="5183902"/>
    <uses file="FFI_0_1_subfx.sgt" link="input" register="false" transfer="false" optional="false" type="data" size="318941469"/>
    <uses file="FFI_0_1_subfy.sgt" link="input" register="false" transfer="false" optional="false" type="data" size="318941469"/>
    <uses file="Seismogram_FFI_0_1_ID00011.grm" link="output" register="false" transfer="false" optional="false" type="data" size="24000"/>
  </job>
  <job id="ID00012" namespace="CyberShake" name="PeakValCalcOkaya" version="1.0" runtime="1.59">
    <uses file="Seismogram_FFI_0_1_ID00011.grm" link="input" register="false" transfer="false" optional="false" type="data" size="24000"/>
    <uses file="PeakVals_FFI_0_1_ID00011.bsa" link="output" register="false" transfer="false" optional="false" type="data" size="216"/>
  </job>
  <job id="ID00013" namespace="CyberShake" name="SeismogramSynthesis" version="1.0" runtime="47.51">
    <uses file="FFI_0_1_txt.variation-s09771-h08136" link="input" register="true" transfer="true" optional="false" type="data" size="4222999"/>
    <uses file="FFI_0_1_subfx.sgt" link="input" register="false" transfer="false" optional="false" type="data" size="290278114"/>
    <uses file="FFI_0_1_subfy.sgt" link="input" register="false" transfer="false" optional="false" type="data" size="290278114"/>
    <uses file="Seismogram_FFI_0_1_ID00013.grm" link="output" register="false" transfer="false" optional="false" type="data" size="24000"/>
  </job>
  <job id="ID00014" namespace="CyberShake" name="PeakValCalcOkaya" version="1.0" runtime="1.22">
    <uses file="Seismogram_FFI_0_1_ID00013.grm" link="input" register="false" transfer="false" optional="false" type="data" size="24000"/>
    <uses file="PeakVals_FFI_0_1_ID00013.bsa" link="output" register="false" transfer="false" optional="false" type="data" size="216"/>
  </job>
  <job id="ID00015" namespace="CyberShake" name="SeismogramSynthesis" version="1.0" runtime="28.27">
    <uses file="FFI_0_1_txt.variation-s02377-h07895" link="input" register="true" transfer="true" optional="false" type="data" size="4351182"/>
    <uses file="FFI_0_1_subfx.sgt" link="input" register="false" transfer="false" optional="false" type="data" size="282715208"/>
    <uses file="FFI_0_1_subfy.sgt" link="input" register="false" transfer="false" optional="false" type="data" size="282715208"/>
    <uses file="Seismogram_FFI_0_1_ID00015.grm" link="output" register="false" transfer="false" optional="false" type="data" size="24000"/>
  </job>
  <job id="ID00016" namespace="CyberShake" name="PeakValCalcOkaya" version="1.0" runtime="0.68">
    <uses file="Seismogram_FFI_0_1_ID00015.grm" link="input" register="false" transfer="false" optional="false" type="data" size="24000"/>
    <uses file="PeakVals_FFI_0_1_ID00015.bsa" link="output" register="false" transfer="false" optional="false" type="data" size="216"/>
  </job>
  <job id="ID00017" namespace="CyberShake" name="SeismogramSynthesis" version="1.0" runtime="37.78">
    <uses file="FFI_0_1_txt.variation-s09722-h00562" link="input" register="true" transfer="true" optional="false" type="data" size="3931186"/>
    <uses file="FFI_0_1_subfx.sgt" link="input" register="false" transfer="false" optional="false" type="data" size="182908035"/>
    <uses file="FFI_0_1_subfy.sgt" link="input" register="false" transfer="false" optional="false" type="data" size="182908035"/>
    <uses file="Seismogram_FFI_0_1_ID00017.grm" link="output" register="false" transfer="false" optional="false" type="data" size="24000"/>
  </job>
  <job id="ID00018" namespace="CyberShake" name="PeakValCalcOkaya" version="1.0" runtime="0.64">
    <uses file="Seismogram_FFI_0_1_ID00017.grm" link="input" register="false" transfer="false" optional="false" type="data" size="24000"/>
    <uses file="PeakVals_FFI_0_1_ID00017.bsa" link="output" register="false" transfer="false" optional="false" type="data" size="216"/>
  </job>
  <job id="ID00019" namespace="CyberShake" name="SeismogramSynthesis" version="1.0" runtime="56.57">
    <uses file="FFI_0_1_txt.variation-s03933-h07982" link="input" register="true" transfer="true" optional="false" type="data" size="2515203"/>
    <uses file="FFI_0_1_subfx.sgt" link="input" register="false" transfer="false" optional="false" type="data" size="310590364"/>
    <uses file="FFI_0_1_subfy.sgt" link="input" register="false" transfer="false" optional="false" type="data" size="310590364"/>
    <uses file="Seismogram_FFI_0_1_ID00019.grm" link="output" register="false" transfer="false" optional="false" type="data" size="24000"/>
  </job>
  <job id="ID00020" namespace="CyberShake" name="PeakValCalcOkaya" version="1.0" runtime="0.92">
    <uses file="Seismogram_FFI_0_1_ID00019.grm" link="input" register="false" transfer="false" optional="false" type="data" size="24000"/>
    <uses file="PeakVals_FFI_0_1_ID00019.bsa" link="output" register="false" transfer="false" optional="false" type="data" size="216"/>
  </job>
  <job id="ID00021" namespace="CyberShake" name="SeismogramSynthesis" version="1.0" runtime="52.47">
    <uses file="FFI_0_1_txt.variation-s09413-h08244" link="input" register="true" transfer="true" optional="false" type="data" size="5417267"/>
    <uses file="FFI_0_1_subfx.sgt" link="input" register="false" transfer="false" optional="false" type="data" size="189583746"/>
    <uses file="FFI_0_1_subfy.sgt" link="input" register="false" transfer="false" optional="false" type="data" size="189583746"/>
    <uses file="Seismogram_FFI_0_1_ID00021.grm" link="output" register="false" transfer="false" optional="false" type="data" size="24000"/>
  </job>
  <job id="ID00022" namespace="CyberShake" name="PeakValCalcOkaya" version="1.0" runtime="0.89">
    <uses file="Seismogram_FFI_0_1_ID00021.grm" link="input" register="false" transfer="false" optional="false" type="data" size="24000"/>
    <uses file="PeakVals_FFI_0_1_ID00021.bsa" link="output" register="false" transfer="false" optional="false" type="data" size="216"/>
  </job>
  <job id="ID00023" namespace="CyberShake" name="SeismogramSynthesis" version="1.0" runtime="48.88">
    <uses file="FFI_0_1_txt.variation-s06615-h03134" link="input" register="true" transfer="true" optional="false" type="data" size="4593245"/>
    <uses file="FFI_0_1_subfx.sgt" link="input" register="false" transfer="false" optional="false" type="data" size="163305961"/>
    <uses file="FFI_0_1_subfy.sgt" link="input" register="false" transfer="false" optional="false" type="data" size="163305961"/>
    <uses file="Seismogram_FFI_0_1_ID00023.grm" link="output" register="false" transfer="false" optional="false" type="data" size="24000"/>
  </job>
  <job id="ID00024" namespace="CyberShake" name="PeakValCalcOkaya" version="1.0" runtime="0.83">
    <uses file="Seismogram_FFI_0_1_ID00023.grm" link="input" register="false" transfer="false" optional="false" type="data" size="24000"/>
    <uses file="PeakVals_FFI_0_1_ID00023.bsa" link="output" register="false" transfer="false" optional="false" type="data" size="216"/>
  </job>
  <job id="ID00025" namespace="CyberShake" name="SeismogramSynthesis" version="1.0" runtime="50.91">
    <uses file="FFI_0_1_txt.variation-s01868-h01273" link="input" register="true" transfer="true" optional="false" type="data" size="4966626"/>
    <uses file="FFI_0_1_subfx.sgt" link="input" register="false" transfer="false" optional="false" type="data" size="334730888"/>
    <uses file="FFI_0_1_subfy.sgt" link="input" register="false" transfer="false" optional="false" type="data" size="334730888"/>
    <uses file="Seismogram_FFI_0_1_ID00025.grm" link="output" register="false" transfer="false" optional="false" type="data" size="24000"/>
  </job>
  <job id="ID00026" namespace="CyberShake" name="PeakValCalcOkaya" version="1.0" runtime="1.37">
    <uses file="Seismogram_FFI_0_1_ID00025.grm" link="input" register="false" transfer="false" optional="false" type="data" size="24000"/>
    <uses file="PeakVals_FFI_0_1_ID00025.bsa" link="output" register="false" transfer="false" optional="false" type="data" size="216"/>
  </job>
  <job id="ID00027" namespace="CyberShake" name="SeismogramSynthesis" version="1.0" runtime="42.49">
    <uses file="FFI_0_1_txt.variation-s04822-h03571" link="input" register="true" transfer="true" optional="false" type="data" size="3647679"/>
    <uses file="FFI_0_1_subfx.sgt" link="input" register="false" transfer="false" optional="false" type="data" size="155497124"/>
    <uses file="FFI_0_1_subfy.sgt" link="input" register="false" transfer="false" optional="false" type="data" size="155497124"/>
    <uses file="Seismogram_FFI_0_1_ID00027.grm" link="output" register="false" transfer="false" optional="false" type="data" size="24000"/>
  </job>
  <job id="ID00028" namespace="CyberShake" name="PeakValCalcOkaya" version="1.0" runtime="0.76">
    <uses file="Seismogram_FFI_0_1_ID00027.grm" link="input" register="false" transfer="false" optional="false" type="data" size="24000"/>
    <uses file="PeakVals_FFI_0_1_ID00027.bsa" link="output" register="false" transfer="false" optional="false" type="data" size="216"/>
  </job>
  <job id="ID00029" namespace="CyberShake" name="SeismogramSynthesis" version="1.0" runtime="39.30">
    <uses file="FFI_0_1_txt.variation-s08615-h00358" link="input" register="true" transfer="true" optional="false" type="data" size="3933018"/>
    <uses file="FFI_0_1_subfx.sgt" link="input" register="false" transfer="false" optional="false" type="data" size="169941127"/>
    <uses file="FFI_0_1_subfy.sgt" link="input" register="false" transfer="false" optional="false" type="data" size="169941127"/>
    <uses file="Seismogram_FFI_0_1_ID00029.grm" link="output" register="false" transfer="false" optional="false" type="data" size="24000"/>
  </job>
  <job id="ID00030" namespace="CyberShake" name="PeakValCalcOkaya" version="1.0" runtime="0.64">
    <uses file="Seismogram_FFI_0_1_ID00029.grm" link="input" register="false" transfer="false" optional="false" type="data" size="24000"/>
    <uses file="PeakVals_FFI_0_1_ID00029.bsa" link="output" register="false" transfer="false" optional="false" type="data" size="216"/>
  </job>
  <job id="ID00031" namespace="CyberShake" name="SeismogramSynthesis" version="1.0" runtime="31.34">
    <uses file="FFI_0_1_txt.variation-s05692-h06621" link="input" register="true" transfer="true" optional="false" type="data" size="5394923"/>
    <uses file="FFI_0_1_subfx.sgt" link="input" register="false" transfer="false" optional="false" type="data" size="263719560"/>
    <uses file="FFI_0_1_subfy.sgt" link="input" register="false" transfer="false" optional="false" type="data" size="263719560"/>
    <uses file="Seismogram_FFI_0_1_ID00031.grm" link="output" register="false" transfer="false" optional="false" type="data" size="24000"/>
  </job>
  <job id="ID00032" namespace="CyberShake" name="PeakValCalcOkaya" version="1.0" runtime="1.12">
    <uses file="Seismogram_FFI_0_1_ID00031.grm" link="input" register="false" transfer="false" optional="false" type="data" size="24000"/>
    <uses file="PeakVals_FFI_0_1_ID00031.bsa" link="output" register="false" transfer="false" optional="false" type="data" size="216"/>
  </job>
  <job id="ID00033" namespace="CyberShake" name="SeismogramSynthesis" version="1.0" runtime="27.11">
    <uses file="FFI_0_1_txt.variation-s00450-h03053" link="input" register="true" transfer="true" optional="false" type="data" size="2485284"/>
    <uses file="FFI_0_1_subfx.sgt" link="input" register="false" transfer="false" optional="false" type="data" size="222112661"/>
    <uses file="FFI_0_1_subfy.sgt" link="input" register="false" transfer="false" optional="false" type="data" size="222112661"/>
    <uses file="Seismogram_FFI_0_1_ID00033.grm" link="output" register="false" transfer="false" optional="false" type="data" size="24000"/>
  </job>
  <job id="ID00034" namespace="CyberShake" name="PeakValCalcOkaya" version="1.0" runtime="1.05">
    <uses file="Seismogram_FFI_0_1_ID00033.grm" link="input" register="false" transfer="false" optional="false" type="data" size="24000"/>
    <uses file="PeakVals_FFI_0_1_ID00033.bsa" link="output" register="false" transfer="false" optional="false" type="data" size="216"/>
  </job>
  <job id="ID00035" namespace="CyberShake" name="SeismogramSynthesis" version="1.0" runtime="54.81">
    <uses file="FFI_0_1_txt.variation-s01479-h02375" link="input" register="true" transfer="true" optional="false" type="data" size="4641242"/>
    <uses file="FFI_0_1_subfx.sgt" link="input" register="false" transfer="false" optional="false" type="data" size="278651614"/>
    <uses file="FFI_0_1_subfy.sgt" link="input" register="false" transfer="false" optional="false" type="data" size="278651614"/>
    <uses file="Seismogram_FFI_0_1_ID00035.grm" link="output" register="false" transfer="false" optional="false" type="data" size="24000"/>
  </job>
  <job id="ID00036" namespace="CyberShake" name="PeakValCalcOkaya" version="1.0" runtime="1.41">
    <uses file="Seismogram_FFI_0_1_ID00035.grm" link="input" register="false" transfer="false" optional="false" type="data" size="24000"/>
    <uses file="PeakVals_FFI_0_1_ID00035.bsa" link="output" register="false" transfer="false" optional="false" type="data" size="216"/>
  </job>
  <job id="ID00037" namespace="CyberShake" name="SeismogramSynthesis" version="1.0" runtime="35.11">
    <uses file="FFI_0_1_txt.variation-s03373-h00675" link="input" register="true" transfer="true" optional="false" type="data" size="4998050"/>
    <uses file="FFI_0_1_subfx.sgt" link="input" register="false" transfer="false" optional="false" type="data" size="209142406"/>
    <uses file="FFI_0_1_subfy.sgt" link="input" register="false" transfer="false" optional="false" type="data" size="209142406"/>
    <uses file="Seismogram_FFI_0_1_ID00037.grm" link="output" register="false" transfer="false" optional="false" type="data" size="24000"/>
  </job>
  <job id="ID00038" namespace="CyberShake" name="PeakValCalcOkaya" version="1.0" runtime="0.63">
    <uses file="Seismogram_FFI_0_1_ID00037.grm" link="input" register="false" transfer="false" optional="false" type="data" size="24000"/>
    <uses file="PeakVals_FFI_0_1_ID00037.bsa" link="output" register="false" transfer="false" optional="false" type="data" size="216"/>
  </job>
  <job id="ID00039" namespace="CyberShake" name="SeismogramSynthesis" version="1.0" runtime="42.07">
    <uses file="FFI_0_1_txt.variation-s01825-h02390" link="input" register="true" transfer="true" optional="false" type="data" size="3511733"/>
    <uses file="FFI_0_1_subfx.sgt" link="input" register="false" transfer="false" optional="false" type="data" size="226933766"/>
    <uses file="FFI_0_1_subfy.sgt" link="input" register="false" transfer="false" optional="false" type="data" size="226933766"/>
    <uses file="Seismogram_FFI_0_1_ID00039.grm" link="output" register="false" transfer="false" optional="false" type="data" size="24000"/>
  </job>
  <job id="ID00040" namespace="CyberShake" name="PeakValCalcOkaya" version="1.0" runtime="1.12">
    <uses file="Seismogram_FFI_0_1_ID00039.grm" link="input" register="false" transfer="false" optional="false" type="data" size="24000"/>
    <uses file="PeakVals_FFI_0_1_ID00039.bsa" link="output" register="false" transfer="false" optional="false" type="data" size="216"/>
  </job>
  <job id="ID00041" namespace="CyberShake" name="SeismogramSynthesis" version="1.0" runtime="31.74">
    <uses file="FFI_0_1_txt.variation-s01056-h03642" link="input" register="true" transfer="true" optional="false" type="data" size="4733966"/>
    <uses file="FFI_0_1_subfx.sgt" link="input" register="false" transfer="false" optional="false" type="data" size="298830160"/>
    <uses file="FFI_0_1_subfy.sgt" link="input" register="false" transfer="false" optional="false" type="data" size="298830160"/>
    <uses file="Seismogram_FFI_0_1_ID00041.grm" link="output" register="false" transfer="false" optional="false" type="data" size="24000"/>
  </job>
  <job id="ID00042" namespace="CyberShake" name="PeakValCalcOkaya" version="1.0" runtime="1.23">
    <uses file="Seismogram_FFI_0_1_ID00041.grm" link="input" register="false" transfer="false" optional="false" type="data" size="24000"/>
    <uses file="PeakVals_FFI_0_1_ID00041.bsa" link="output" register="false" transfer="false" optional="false" type="data" size="216"/>
  </job>
  <job id="ID00043" namespace="CyberShake" name="SeismogramSynthesis" version="1.0" runtime="40.44">
    <uses file="FFI_0_1_txt.variation-s08940-h06568" link="input" register="true" transfer="true" optional="false" type="data" size="3382325"/>
    <uses file="FFI_0_1_subfx.sgt" link="input" register="false" transfer="false" optional="false" type="data" size="333168036"/>
    <uses file="FFI_0_1_subfy.sgt" link="input" register="false" transfer="false" optional="false" type="data" size="333168036"/>
    <uses file="Seismogram_FFI_0_1_ID00043.grm" link="output" register="false" transfer="false" optional="false" type="data" size="24000"/>
  </job>
  <job id="ID00044" namespace="CyberShake" name="PeakValCalcOkaya" version="1.0" runtime="0.84">
    <uses file="Seismogram_FFI_0_1_ID00043.grm" link="input" register="false" transfer="false" optional="false" type="data" size="24000"/>
    <uses file="PeakVals_FFI_0_1_ID00043.bsa" link="output" register="false" transfer="false" optional="false" type="data" size="216"/>
  </job>
  <job id="ID00045" namespace="CyberShake" name="SeismogramSynthesis" version="1.0" runtime="49.61">
    <uses file="FFI_0_1_txt.variation-s03241-h00682" link="input" register="true" transfer="true" optional="false" type="data" size="3341734"/>
    <uses file="FFI_0_1_subfx.sgt" link="input" register="false" transfer="false" optional="false" type="data" size="208686467"/>
    <uses file="FFI_0_1_subfy.sgt" link="input" register="false" transfer="false" optional="false" type="data" size="208686467"/>
    <uses file="Seismogram_FFI_0_1_ID00045.grm" link="output" register="false" transfer="false" optional="false" type="data" size="24000"/>
  </job>
  <job id="ID00046" namespace="CyberShake" name="PeakValCalcOkaya" version="1.0" runtime="1.39">
    <uses file="Seismogram_FFI_0_1_ID00045.grm" link="input" register="false" transfer="false" optional="false" type="data" size="24000"/>
    <uses file="PeakVals_FFI_0_1_ID00045.bsa" link="output" register="false" transfer="false" optional="false" type="data" size="216"/>
  </job>
  <job id="ID00047" namespace="CyberShake" name="SeismogramSynthesis" version="1.0" runtime="52.26">
    <uses file="FFI_0_1_txt.variation-s06103-h03687" link="input" register="true" transfer="true" optional="false" type="data" size="5257539"/>
    <uses file="FFI_0_1_subfx.sgt" link="input" register="false" transfer="false" optional="false" type="data" size="151130305"/>
    <uses file="FFI_0_1_subfy.sgt" link="input" register="false" transfer="false" optional="false" type="data" size="151130305"/>
    <uses file="Seismogram_FFI_0_1_ID00047.grm" link="output" register="false" transfer="false" optional="false" type="data" size="24000"/>
  </job>
  <job id="ID00048" namespace="CyberShake" name="PeakValCalcOkaya" version="1.0" runtime="1.47">
    <uses file="Seismogram_FFI_0_1_ID00047.grm" link="input" register="false" transfer="false" optional="false" type="data" size="24000"/>
    <uses file="PeakVals_FFI_0_1_ID00047.bsa" link="output" register="false" transfer="false" optional="false" type="data" size="216"/>
  </job>
  <job id="ID00049" namespace="CyberShake" name="SeismogramSynthesis" version="1.0" runtime="39.12">
    <uses file="FFI_0_1_txt.variation-s02381-h08657" link="input" register="true" transfer="true" optional="false" type="data" size="2185321"/>
    <uses file="FFI_0_1_subfx.sgt" link="input" register="false" transfer="false" optional="false" type="data" size="321172187"/>
    <uses file="FFI_0_1_subfy.sgt" link="input" register="false" transfer="false" optional="false" type="data" size="321172187"/>
    <uses file="Seismogram_FFI_0_1_ID00049.grm" link="output" register="false" transfer="false" optional="false" type="data" size="24000"/>
  </job>
  <job id="ID00050" namespace="CyberShake" name="PeakValCalcOkaya" version="1.0" runtime="0.62">
    <uses file="Seismogram_FFI_0_1_ID00049.grm" link="input" register="false" transfer="false" optional="false" type="data" size="24000"/>
    <uses file="PeakVals_FFI_0_1_ID00049.bsa" link="output" register="false" transfer="false" optional="false" type="data" size="216"/>
  </job>
  <job id="ID00051" namespace="CyberShake" name="SeismogramSynthesis" version="1.0" runtime="36.82">
    <uses file="FFI_0_1_txt.variation-s08968-h09493" link="input" register="true" transfer="true" optional="false" type="data" size="2939678"/>
    <uses file="FFI_0_1_subfx.sgt" link="input" register="false" transfer="false" optional="false" type="data" size="219243509"/>
    <uses file="FFI_0_1_subfy.sgt" link="input" register="false" transfer="false" optional="false" type="data" size="219243509"/>
    <uses file="Seismogram_FFI_0_1_ID00051.grm" link="output" register="false" transfer="false" optional="false" type="data" size="24000"/>
  </job>
  <job id="ID00052" namespace="CyberShake" name="PeakValCalcOkaya" version="1.0" runtime="1.28">
    <uses file="Seismogram_FFI_0_1_ID00051.grm" link="input" register="false" transfer="false" optional="false" type="data" size="24000"/>
    <uses file="PeakVals_FFI_0_1_ID00051.bsa" link="output" register="false" transfer="false" optional="false" type="data" size="216"/>
  </job>
  <job id="ID00053" namespace="CyberShake" name="SeismogramSynthesis" version="1.0" runtime="25.56">
    <uses file="FFI_0_1_txt.variation-s04216-h00748" link="input" register="true" transfer="true" optional="false" type="data" size="5017188"/>
    <uses file="FFI_0_1_subfx.sgt" link="input" register="false" transfer="false" optional="false" type="data" size="331290459"/>
    <uses file="FFI_0_1_subfy.sgt" link="input" register="false" transfer="false" optional="false" type="data" size="331290459"/>
    <uses file="Seismogram_FFI_0_1_ID00053.grm" link="output" register="false" transfer="false" optional="false" type="data" size="24000"/>
  </job>
  <job id="ID00054" namespace="CyberShake" name="PeakValCalcOkaya" version="1.0" runtime="1.11">
    <uses file="Seismogram_FFI_0_1_ID00053.grm" link="input" register="false" transfer="false" optional="false" type="data" size="24000"/>
    <uses file="PeakVals_FFI_0_1_ID00053.bsa" link="output" register="false" transfer="false" optional="false" type="data" size="216"/>
  </job>
  <job id="ID00055" namespace="CyberShake" name="SeismogramSynthesis" version="1.0" runtime="63.26">
    <uses file="FFI_0_1_txt.variation-s01048-h09665" link="input" register="true" transfer="true" optional="false" type="data" size="3775989"/>
    <uses file="FFI_0_1_subfx.sgt" link="input" register="false" transfer="false" optional="false" type="data" size="159469630"/>
    <uses file="FFI_0_1_subfy.sgt" link="input" register="false" transfer="false" optional="false" type="data" size="159469630"/>
    <uses file="Seismogram_FFI_0_1_ID00055.grm" link="output" register="false" transfer="false" optional="false" type="data" size="24000"/>
  </job>
  <job id="ID00056" namespace="CyberShake" name="PeakValCalcOkaya" version="1.0" runtime="1.06">
    <uses file="Seismogram_FFI_0_1_ID00055.grm" link="input" register="false" transfer="false" optional="false" type="data" size="24000"/>
    <uses file="PeakVals_FFI_0_1_ID00055.bsa" link="output" register="false" transfer="false" optional="false" type="data" size="216"/>
  </job>
  <job id="ID00057" namespace="CyberShake" name="SeismogramSynthesis" version="1.0" runtime="44.01">
    <uses file="FFI_0_1_txt.variation-s05632-h01217" link="input" register="true" transfer="true" optional="false" type="data" size="4004226"/>
    <uses file="FFI_0_1_subfx.sgt" link="input" register="false" transfer="false" optional="false" type="data" size="331360828"/>
    <uses file="FFI_0_1_subfy.sgt" link="input" register="false" transfer="false" optional="false" type="data" size="331360828"/>
    <uses file="Seismogram_FFI_0_1_ID00057.grm" link="output" register="false" transfer="false" optional="false" type="data" size="24000"/>
  </job>
  <job id="ID00058" namespace="CyberShake" name="PeakValCalcOkaya" version="1.0" runtime="1.29">
    <uses file="Seismogram_FFI_0_1_ID00057.grm" link="input" register="false" transfer="false" optional="false" type="data" size="24000"/>
    <uses file="PeakVals_FFI_0_1_ID00057.bsa" link="output" register="false" transfer="false" optional="false" type="data" size="216"/>
  </job>
  <job id="ID00059" namespace="CyberShake" name="SeismogramSynthesis" version="1.0" runtime="61.20">
    <uses file="FFI_0_1_txt.variation-s02399-h06940" link="input" register="true" transfer="true" optional="false" type="data" size="3216428"/>
    <uses file="FFI_0_1_subfx.sgt" link="input" register="false" transfer="false" optional="false" type="data" size="333822651"/>
    <uses file="FFI_0_1_subfy.sgt" link="input" register="false" transfer="false" optional="false" type="data" size="333822651"/>
    <uses file="Seismogram_FFI_0_1_ID00059.grm" link="output" register="false" transfer="false" optional="false" type="data" size="24000"/>
  </job>
  <job id="ID00060" namespace="CyberShake" name="PeakValCalcOkaya" version="1.0" runtime="1.31">
    <uses file="Seismogram_FFI_0_1_ID00059.grm" link="input" register="false" transfer="false" optional="false" type="data" size="24000"/>
    <uses file="PeakVals_FFI_0_1_ID00059.bsa" link="output" register="false" transfer="false" optional="false" type="data" size="216"/>
  </job>
  <job id="ID00061" namespace="CyberShake" name="SeismogramSynthesis" version="1.0" runtime="36.60">
    <uses file="FFI_0_1_txt.variation-s08357-h02063" link="input" register="true" transfer="true" optional="false" type="data" size="3998768"/>
    <uses file="FFI_0_1_subfx.sgt" link="input" register="false" transfer="false" optional="false" type="data" size="210326993"/>
    <uses file="FFI_0_1_subfy.sgt" link="input" register="false" transfer="false" optional="false" type="data" size="210326993"/>
    <uses file="Seismogram_FFI_0_1_ID00061.grm" link="output" register="false" transfer="false" optional="false" type="data" size="24000"/>
  </job>
  <job id="ID00062" namespace="CyberShake" name="PeakValCalcOkaya" version="1.0" runtime="1.01">
    <uses file="Seismogram_FFI_0_1_ID00061.grm" link="input" register="false" transfer="false" optional="false" type="data" size="24000"/>
    <uses file="PeakVals_FFI_0_1_ID00061.bsa" link="output" register="false" transfer="false" optional="false" type="data" size="216"/>
  </job>
  <job id="ID00063" namespace="CyberShake" name="SeismogramSynthesis" version="1.0" runtime="40.93">
    <uses file="FFI_0_1_txt.variation-s06532-h01194" link="input" register="true" transfer="true" optional="false" type="data" size="2805126"/>
    <uses file="FFI_0_1_subfx.sgt" link="input" register="false" transfer="false" optional="false" type="data" size="191610198"/>
    <uses file="FFI_0_1_subfy.sgt" link="input" register="false" transfer="false" optional="false" type="data" size="191610198"/>
    <uses file="Seismogram_FFI_0_1_ID00063.grm" link="output" register="false" transfer="false" optional="false" type="data" size="24000"/>
  </job>
  <job id="ID00064" namespace="CyberShake" name="PeakValCalcOkaya" version="1.0" runtime="0.73">
    <uses file="Seismogram_FFI_0_1_ID00063.grm" link="input" register="false" transfer="false" optional="false" type="data" size="24000"/>
    <uses file="PeakVals_FFI_0_1_ID00063.bsa" link="output" register="false" transfer="false" optional="false" type="data" size="216"/>
  </job>
  <job id="ID00065" namespace="CyberShake" name="SeismogramSynthesis" version="1.0" runtime="26.66">
    <uses file="FFI_0_1_txt.variation-s02632-h08206" link="input" register="true" transfer="true" optional="false" type="data" size="3780293"/>
    <uses file="FFI_0_1_subfx.sgt" link="input" register="false" transfer="false" optional="false" type="data" size="211479430"/>
    <uses file="FFI_0_1_subfy.sgt" link="input" register="false" transfer="false" optional="false" type="data" size="211479430"/>
    <uses file="Seismogram_FFI_0_1_ID00065.grm" link="output" register="false" transfer="false" optional="false" type="data" size="24000"/>
  </job>
  <job id="ID00066" namespace="CyberShake" name="PeakValCalcOkaya" version="1.0" runtime="1.35">
    <uses file="Seismogram_FFI_0_1_ID00065.grm" link="input" register="false" transfer="false" optional="false" type="data" size="24000"/>
    <uses file="PeakVals_FFI_0_1_ID00065.bsa" link="output" register="false" transfer="false" optional="false" type="data" size="216"/>
  </job>
  <job id="ID00067" namespace="CyberShake" name="SeismogramSynthesis" version="1.0" runtime="53.54">
    <uses file="FFI_0_1_txt.variation-s07083-h01229" link="input" register="true" transfer="true" optional="false" type="data" size="2425475"/>
    <uses file="FFI_0_1_subfx.sgt" link="input" register="false" transfer="false" optional="false" type="data" size="146614292"/>
    <uses file="FFI_0_1_subfy.sgt" link="input" register="false" transfer="false" optional="false" type="data" size="146614292"/>
    <uses file="Seismogram_FFI_0_1_ID00067.grm" link="output" register="false" transfer="false" optional="false" type="data" size="24000"/>
  </job>
  <job id="ID00068" namespace="CyberShake" name="PeakValCalcOkaya" version="1.0" runtime="1.17">
    <uses file="Seismogram_FFI_0_1_ID00067.grm" link="input" register="false" transfer="false" optional="false" type="data" size="24000"/>
    <uses file="PeakVals_FFI_0_1_ID00067.bsa" link="output" register="false" transfer="false" optional="false" type="data" size="216"/>
  </job>
  <job id="ID00069" namespace="CyberShake" name="SeismogramSynthesis" version="1.0" runtime="37.70">
    <uses file="FFI_0_1_txt.variation-s03819-h09348" link="input" register="true" transfer="true" optional="false" type="data" size="4170499"/>
    <uses file="FFI_0_1_subfx.sgt" link="input" register="false" transfer="false" optional="false" type="data" size="267858283"/>
    <uses file="FFI_0_1_subfy.sgt" link="input" register="false" transfer="false" optional="false" type="data" size="267858283"/>
    <uses file="Seismogram_FFI_0_1_ID00069.grm" link="output" register="false" transfer="false" optional="false" type="data" size="24000"/>
  </job>
  <job id="ID00070" namespace="CyberShake" name="PeakValCalcOkaya" version="1.0" runtime="0.55">
    <uses file="Seismogram_FFI_0_1_ID00069.grm" link="input" register="false" transfer="false" optional="false" type="data" size="24000"/>
    <uses file="PeakVals_FFI_0_1_ID00069.bsa" link="output" register="false" transfer="false" optional="false" type="data" size="216"/>
  </job>
  <job id="ID00071" namespace="CyberShake" name="SeismogramSynthesis" version="1.0" runtime="48.91">
    <uses file="FFI_0_1_txt.variation-s09744-h04984" link="input" register="true" transfer="true" optional="false" type="data" size="5218542"/>
    <uses file="FFI_0_1_subfx.sgt" link="input" register="false" transfer="false" optional="false" type="data" size="178083308"/>
    <uses file="FFI_0_1_subfy.sgt" link="input" register="false" transfer="false" optional="false" type="data" size="178083308"/>
    <uses file="Seismogram_FFI_0_1_ID00071.grm" link="output" register="false" transfer="false" optional="false" type="data" size="24000"/>
  </job>
  <job id="ID00072" namespace="CyberShake" name="PeakValCalcOkaya" version="1.0" runtime="0.87">
    <uses file="Seismogram_FFI_0_1_ID00071.grm" link="input" register="false" transfer="false" optional="false" type="data" size="24000"/>
    <uses file="PeakVals_FFI_0_1_ID00071.bsa" link="output" register="false" transfer="false" optional="false" type="data" size="216"/>
  </job>
  <job id="ID00073" namespace="CyberShake" name="SeismogramSynthesis" version="1.0" runtime="46.07">
    <uses file="FFI_0_1_txt.variation-s02516-h06624" link="input" register="true" transfer="true" optional="false" type="data" size="3627066"/>
    <uses file="FFI_0_1_subfx.sgt" link="input" register="false" transfer="false" optional="false" type="data" size="156331497"/>
    <uses file="FFI_0_1_subfy.sgt" link="input" register="false" transfer="false" optional="false" type="data" size="156331497"/>
    <uses file="Seismogram_FFI_0_1_ID00073.grm" link="output" register="false" transfer="false" optional="false" type="data" size="24000"/>
  </job>
  <job id="ID00074" namespace="CyberShake" name="PeakValCalcOkaya" version="1.0" runtime="1.57">
    <uses file="Seismogram_FFI_0_1_ID00073.grm" link="input" register="false" transfer="false" optional="false" type="data" size="24000"/>
    <uses file="PeakVals_FFI_0_1_ID00073.bsa" link="output" register="false" transfer="false" optional="false" type="data" size="216"/>
  </job>
  <job id="ID00075" namespace="CyberShake" name="SeismogramSynthesis" version="1.0" runtime="23.56">
    <uses file="FFI_0_1_txt.variation-s03881-h03502" link="input" register="true" transfer="true" optional="false" type="data" size="3096520"/>
    <uses file="FFI_0_1_subfx.sgt" link="input" register="false" transfer="false" optional="false" type="data" size="144354838"/>
    <uses file="FFI_0_1_subfy.sgt" link="input" register="false" transfer="false" optional="false" type="data" size="144354838"/>
    <uses file="Seismogram_FFI_0_1_ID00075.grm" link="output" register="false" transfer="false" optional="false" type="data" size="24000"/>
  </job>
  <job id="ID00076" namespace="CyberShake" name="PeakValCalcOkaya" version="1.0" runtime="0.76">
    <uses file="Seismogram_FFI_0_1_ID00075.grm" link="input" register="false" transfer="false" optional="false" type="data" size="24000"/>
    <uses file="PeakVals_FFI_0_1_ID00075.bsa" link="output" register="false" transfer="false" optional="false" type="data" size="216"/>
  </job>
  <job id="ID00077" namespace="CyberShake" name="SeismogramSynthesis" version="1.0" runtime="54.29">
    <uses file="FFI_0_1_txt.variation-s08949-h04573" link="input" register="true" transfer="true" optional="false" type="data" size="3167912"/>
    <uses file="FFI_0_1_subfx.sgt" link="input" register="false" transfer="false" optional="false" type="data" size="199131485"/>
    <uses file="FFI_0_1_subfy.sgt" link="input" register="false" transfer="false" optional="false" type="data" size="199131485"/>
    <uses file="Seismogram_FFI_0_1_ID00077.grm" link="output" register="false" transfer="false" optional="false" type="data" size="24000"/>
  </job>
  <job id="ID00078" namespace="CyberShake" name="PeakValCalcOkaya" version="1.0" runtime="0.99">
    <uses file="Seismogram_FFI_0_1_ID00077.grm" link="input" register="false" transfer="false" optional="false" type="data" size="24000"/>
    <uses file="PeakVals_FFI_0_1_ID00077.bsa" link="output" register="false" transfer="false" optional="false" type="data" size="216"/>
  </job>
  <job id="ID00079" namespace="CyberShake" name="SeismogramSynthesis" version="1.0" runtime="25.85">
    <uses file="FFI_0_1_txt.variation-s05705-h02615" link="input" register="true" transfer="true" optional="false" type="data" size="3313199"/>
    <uses file="FFI_0_1_subfx.sgt" link="input" register="false" transfer="false" optional="false" type="data" size="181330810"/>
    <uses file="FFI_0_1_subfy.sgt" link="input" register="false" transfer="false" optional="false" type="data" size="181330810"/>
    <uses file="Seismogram_FFI_0_1_ID00079.grm" link="output" register="false" transfer="false" optional="false" type="data" size="24000"/>
  </job>
  <job id="ID00080" namespace="CyberShake" name="PeakValCalcOkaya" version="1.0" runtime="1.63">
    <uses file="Seismogram_FFI_0_1_ID00079.grm" link="input" register="false" transfer="false" optional="false" type="data" size="24000"/>
    <uses file="PeakVals_FFI_0_1_ID00079.bsa" link="output" register="false" transfer="false" optional="false" type="data" size="216"/>
  </job>
  <job id="ID00081" namespace="CyberShake" name="SeismogramSynthesis" version="1.0" runtime="21.74">
    <uses file="FFI_0_1_txt.variation-s01709-h05537" link="input" register="true" transfer="true" optional="false" type="data" size="2987555"/>
    <uses file="FFI_0_1_subfx.sgt" link="input" register="false" transfer="false" optional="false" type="data" size="209707522"/>
    <uses file="FFI_0_1_subfy.sgt" link="input" register="false" transfer="false" optional="false" type="data" size="209707522"/>
    <uses file="Seismogram_FFI_0_1_ID00081.grm" link="output" register="false" transfer="false" optional="false" type="data" size="24000"/>
  </job>
  <job id="ID00082" namespace="CyberShake" name="PeakValCalcOkaya" version="1.0" runtime="1.38">
    <uses file="Seismogram_FFI_0_1_ID00081.grm" link="input" register="false" transfer="false" optional="false" type="data" size="24000"/>
    <uses file="PeakVals_FFI_0_1_ID00081.bsa" link="output" register="false" transfer="false" optional="false" type="data" size="216"/>
  </job>
  <job id="ID00083" namespace="CyberShake" name="SeismogramSynthesis" version="1.0" runtime="29.51">
    <uses file="FFI_0_1_txt.variation-s04990-h00882" link="input" register="true" transfer="true" optional="false" type="data" size="4044589"/>
    <uses file="FFI_0_1_subfx.sgt" link="input" register="false" transfer="false" optional="false" type="data" size="227436292"/>
    <uses file="FFI_0_1_subfy.sgt" link="input" register="false" transfer="false" optional="false" type="data" size="227436292"/>
    <uses file="Seismogram_FFI_0_1_ID00083.grm" link="output" register="false" transfer="false" optional="false" type="data" size="24000"/>
  </job>
  <job id="ID00084" namespace="CyberShake" name="PeakValCalcOkaya" version="1.0" runtime="0.76">
    <uses file="Seismogram_FFI_0_1_ID00083.grm" link="input" register="false" transfer="false" optional="false" type="data" size="24000"/>
    <uses file="PeakVals_FFI_0_1_ID00083.bsa" link="output" register="false" transfer="false" optional="false" type="data" size="216"/>
  </job>
  <job id="ID00085" namespace="CyberShake" name="SeismogramSynthesis" version="1.0" runtime="34.25">
    <uses file="FFI_0_1_txt.variation-s06748-h00301" link="input" register="true" transfer="true" optional="false" type="data" size="5190719"/>
    <uses file="FFI_0_1_subfx.sgt" link="input" register="false" transfer="false" optional="false" type="data" size="333091418"/>
    <uses file="FFI_0_1_subfy.sgt" link="input" register="false" transfer="false" optional="false" type="data" size="333091418"/>
    <uses file="Seismogram_FFI_0_1_ID00085.grm" link="output" register="false" transfer="false" optional="false" type="data" size="24000"/>
  </job>
  <job id="ID00086" namespace="CyberShake" name="PeakValCalcOkaya" version="1.0" runtime="1.01">
    <uses file="Seismogram_FFI_0_1_ID00085.grm" link="input" register="false" transfer="false" optional="false" type="data" size="24000"/>
    <uses file="PeakVals_FFI_0_1_ID00085.bsa" link="output" register="false" transfer="false" optional="false" type="data" size="216"/>
  </job>
  <job id="ID00087" namespace="CyberShake" name="SeismogramSynthesis" version="1.0" runtime="53.59">
    <uses file="FFI_0_1_txt.variation-s02074-h09406" link="input" register="true" transfer="true" optional="false" type="data" size="5145589"/>
    <uses file="FFI_0_1_subfx.sgt" link="input" register="false" transfer="false" optional="false" type="data" size="203988138"/>
    <uses file="FFI_0_1_subfy.sgt" link="input" register="false" transfer="false" optional="false" type="data" size="203988138"/>
    <uses file="Seismogram_FFI_0_1_ID00087.grm" link="output" register="false" transfer="false" optional="false" type="data" size="24000"/>
  </job>
  <job id="ID00088" namespace="CyberShake" name="PeakValCalcOkaya" version="1.0" runtime="0.90">
    <uses file="Seismogram_FFI_0_1_ID00087.grm" link="input" register="false" transfer="false" optional="false" type="data" size="24000"/>
    <uses file="PeakVals_FFI_0_1_ID00087.bsa" link="output" register="false" transfer="false" optional="false" type="data" size="216"/>
  </job>
  <job id="ID00089" namespace="CyberShake" name="ExtractSGT" version="1.0" runtime="141.27">
    <uses file="FFI_0_2_fx.sgt" link="input" register="true" transfer="true" optional="false" type="data" size="20200415255"/>
    <uses file="FFI_0_2_fy.sgt" link="input" register="true" transfer="true" optional="false" type="data" size="20200415255"/>
    <uses file="FFI_0_2_subfx.sgt" link="output" register="false" transfer="false" optional="false" type="data" size="207887363"/>
    <uses file="FFI_0_2_subfy.sgt" link="output" register="false" transfer="false" optional="false" type="data" size="207887363"/>
    <uses file="FFI_0_2_txt.variation-s02314-h08217" link="input" register="true" transfer="true" optional="false" type="data" size="4768232"/>
  </job>
  <job id="ID00090" namespace="CyberShake" name="SeismogramSynthesis" version="1.0" runtime="47.52">
    <uses file="FFI_0_2_txt.variation-s04200-h06253" link="input" register="true" transfer="true" optional="false" type="data" size="2947307"/>
    <uses file="FFI_0_2_subfx.sgt" link="input" register="false" transfer="false" optional="false" type="data" size="207887363"/>
    <uses file="FFI_0_2_subfy.sgt" link="input" register="false" transfer="false" optional="false" type="data" size="207887363"/>
    <uses file="Seismogram_FFI_0_2_ID00090.grm" link="output" register="false" transfer="false" optional="false" type="data" size="24000"/>
  </job>
  <job id="ID00091" namespace="CyberShake" name="PeakValCalcOkaya" version="1.0" runtime="1.21">
    <uses file="Seismogram_FFI_0_2_ID00090.grm" link="input" register="false" transfer="false" optional="false" type="data" size="24000"/>
    <uses file="PeakVals_FFI_0_2_ID00090.bsa" link="output" register="false" transfer="false" optional="false" type="data" size="216"/>
  </job>
  <job id="ID00092" namespace="CyberShake" name="SeismogramSynthesis" version="1.0" runtime="63.75">
    <uses file="FFI_0_2_txt.variation-s04195-h02109" link="input" register="true" transfer="true" optional="false" type="data" size="5266700"/>
    <uses file="FFI_0_2_subfx.sgt" link="input" register="false" transfer="false" optional="false" type="data" size="280550089"/>
    <uses file="FFI_0_2_subfy.sgt" link="input" register="false" transfer="false" optional="false" type="data" size="280550089"/>
    <uses file="Seismogram_FFI_0_2_ID00092.grm" link="output" register="false" transfer="false" optional="false" type="data" size="24000"/>
  </job>
  <job id="ID00093" namespace="CyberShake" name="PeakValCalcOkaya" version="1.0" runtime="1.16">
    <uses file="Seismogram_FFI_0_2_ID00092.grm" link="input" register="false" transfer="false" optional="false" type="data" size="24000"/>
    <uses file="PeakVals_FFI_0_2_ID00092.bsa" link="output" register="false" transfer="false" optional="false" type="data" size="216"/>
  </job>
  <job id="ID00094" namespace="CyberShake" name="SeismogramSynthesis" version="1.0" runtime="60.14">
    <uses file="FFI_0_2_txt.variation-s09708-h07278" link="input" register="true" transfer="true" optional="false" type="data" size="4646032"/>
    <uses file="FFI_0_2_subfx.sgt" link="input" register="false" transfer="false" optional="false" type="data" size="287054405"/>
    <uses file="FFI_0_2_subfy.sgt" link="input" register="false" transfer="false" optional="false" type="data" size="287054405"/>
    <uses file="Seismogram_FFI_0_2_ID00094.grm" link="output" register="false" transfer="false" optional="false" type="data" size="24000"/>
  </job>
  <job id="ID00095" namespace="CyberShake" name="PeakValCalcOkaya" version="1.0" runtime="1.28">
    <uses file="Seismogram_FFI_0_2_ID00094.grm" link="input" register="false" transfer="false" optional="false" type="data" size="24000"/>
    <uses file="PeakVals_FFI_0_2_ID00094.bsa" link="output" register="false" transfer="false" optional="false" type="data" size="216"/>
  </job>
  <job id="ID00096" namespace="CyberShake" name="SeismogramSynthesis" version="1.0" runtime="25.04">
    <uses file="FFI_0_2_txt.variation-s03254-h08896" link="input" register="true" transfer="true" optional="false" type="data" size="5383401"/>
    <uses file="FFI_0_2_subfx.sgt" link="input" register="false" transfer="false" optional="false" type="data" size="330327451"/>
    <uses file="FFI_0_2_subfy.sgt" link="input" register="false" transfer="false" optional="false" type="data" size="330327451"/>
    <uses file="Seismogram_FFI_0_2_ID00096.grm" link="output" register="false" transfer="false" optional="false" type="data" size="24000"/>
  </job>
  <job id="ID00097" namespace="CyberShake" name="PeakValCalcOkaya" version="1.0" runtime="0.95">
    <uses file="Seismogram_FFI_0_2_ID00096.grm" link="input" register="false" transfer="false" optional="false" type="data" size="24000"/>
    <uses file="PeakVals_FFI_0_2_ID00096.bsa" link="output" register="false" transfer="false" optional="false" type="data" size="216"/>
  </job>
  <job id="ID00098" namespace="CyberShake" name="SeismogramSynthesis" version="1.0" runtime="55.08">
    <uses file="FFI_0_2_txt.variation-s05617-h08906" link="input" register="true" transfer="true" optional="false" type="data" size="3075350"/>
    <uses file="FFI_0_2_subfx.sgt" link="input" register="false" transfer="false" optional="false" type="data" size="236536742"/>
    <uses file="FFI_0_2_subfy.sgt" link="input" register="false" transfer="false" optional="false" type="data" size="236536742"/>
    <uses file="Seismogram_FFI_0_2_ID00098.grm" link="output" register="false" transfer="false" optional="false" type="data" size="24000"/>
  </job>
  <job id="ID00099" namespace="CyberShake" name="PeakValCalcOkaya" version="1.0" runtime="1.42">
    <uses file="Seismogram_FFI_0_2_ID00098.grm" link="input" register="false" transfer="false" optional="false" type="data" size="24000"/>
    <uses file="PeakVals_FFI_0_2_ID00098.bsa" link="output" register="false" transfer="false" optional="false" type="data" size="216"/>
  </job>
  <job id="ID00100" namespace="CyberShake" name="SeismogramSynthesis" version="1.0" runtime="45.45">
    <uses file="FFI_0_2_txt.variation-s02914-h08868" link="input" register="true" transfer="true" optional="false" type="data" size="2781722"/>
    <uses file="FFI_0_2_subfx.sgt" link="input" register="false" transfer="false" optional="false" type="data" size="268612420"/>
    <uses file="FFI_0_2_subfy.sgt" link="input" register="false" transfer="false" optional="false" type="data" size="268612420"/>
    <uses file="Seismogram_FFI_0_2_ID00100.grm" link="output" register="false" transfer="false" optional="false" type="data" size="24000"/>
  </job>
  <job id="ID00101" namespace="CyberShake" name="PeakValCalcOkaya" version="1.0" runtime="0.76">
    <uses file="Seismogram_FFI_0_2_ID00100.grm" link="input" register="false" transfer="false" optional="false" type="data" size="24000"/>
    <uses file="PeakVals_FFI_0_2_ID00100.bsa" link="output" register="false" transfer="false" optional="false" type="data" size="216"/>
  </job>
  <job id="ID00102" namespace="CyberShake" name="SeismogramSynthesis" version="1.0" runtime="33.27">
    <uses file="FFI_0_2_txt.variation-s02094-h00877" link="input" register="true" transfer="true" optional="false" type="data" size="5560578"/>
    <uses file="FFI_0_2_subfx.sgt" link="input" register="false" transfer="false" optional="false" type="data" size="180484370"/>
    <uses file="FFI_0_2_subfy.sgt" link="input" register="false" transfer="false" optional="false" type="data" size="180484370"/>
    <uses file="Seismogram_FFI_0_2_ID00102.grm" link="output" register="false" transfer="false" optional="false" type="data" size="24000"/>
  </job>
  <job id="ID00103" namespace="CyberShake" name="PeakValCalcOkaya" version="1.0" runtime="1.46">
    <uses file="Seismogram_FFI_0_2_ID00102.grm" link="input" register="false" transfer="false" optional="false" type="data" size="24000"/>
    <uses file="PeakVals_FFI_0_2_ID00102.bsa" link="output" register="false" transfer="false" optional="false" type="data" size="216"/>
  </job>
  <job id="ID00104" namespace="CyberShake" name="SeismogramSynthesis" version="1.0" runtime="38.09">
    <uses file="FFI_0_2_txt.variation-s07724-h04938" link="input" register="true" transfer="true" optional="false" type="data" size="2262144"/>
    <uses file="FFI_0_2_subfx.sgt" link="input" register="false" transfer="false" optional="false" type="data" size="218738764"/>
    <uses file="FFI_0_2_subfy.sgt" link="input" register="false" transfer="false" optional="false" type="data" size="218738764"/>
    <uses file="Seismogram_FFI_0_2_ID00104.grm" link="output" register="false" transfer="false" optional="false" type="data" size="24000"/>
  </job>
  <job id="ID00105" namespace="CyberShake" name="PeakValCalcOkaya" version="1.0" runtime="1.11">
    <uses file="Seismogram_FFI_0_2_ID00104.grm" link="input" register="false" transfer="false" optional="false" type="data" size="24000"/>
    <uses file="PeakVals_FFI_0_2_ID00104.bsa" link="output" register="false" transfer="false" optional="false" type="data" size="216"/>
  </job>
  <job id="ID00106" namespace="CyberShake" name="SeismogramSynthesis" version="1.0" runtime="35.28">
    <uses file="FFI_0_2_txt.variation-s00760-h05510" link="input" register="true" transfer="true" optional="false" type="data" size="4795138"/>
    <uses file="FFI_0_2_subfx.sgt" link="input" register="false" transfer="false" optional="false" type="data" size="140195417"/>
    <uses file="FFI_0_2_subfy.sgt" link="input" register="false" transfer="false" optional="false" type="data" size="140195417"/>
    <uses file="Seismogram_FFI_0_2_ID00106.grm" link="output" register="false" transfer="false" optional="false" type="data" size="24000"/>
  </job>
  <job id="ID00107" namespace="CyberShake" name="PeakValCalcOkaya" version="1.0" runtime="1.09">
    <uses file="Seismogram_FFI_0_2_ID00106.grm" link="input" register="false" transfer="false" optional="false" type="data" size="24000"/>
    <uses file="PeakVals_FFI_0_2_ID00106.bsa" link="output" register="false" transfer="false" optional="false" type="data" size="216"/>
  </job>
  <job id="ID00108" namespace="CyberShake" name="SeismogramSynthesis" version="1.0" runtime="47.66">
    <uses file="FFI_0_2_txt.variation-s08868-h07141" link="input" register="true" transfer="true" optional="false" type="data" size="3854516"/>
    <uses file="FFI_0_2_subfx.sgt" link="input" register="false" transfer="false" optional="false" type="data" size="155799051"/>
    <uses file="FFI_0_2_subfy.sgt" link="input" register="false" transfer="false" optional="false" type="data" size="155799051"/>
    <uses file="Seismogram_FFI_0_2_ID00108.grm" link="output" register="false" transfer="false" optional="false" type="data" size="24000"/>
  </job>
  <job id="ID00109" namespace="CyberShake" name="PeakValCalcOkaya" version="1.0" runtime="1.37">
    <uses file="Seismogram_FFI_0_2_ID00108.grm" link="input" register="false" transfer="false" optional="false" type="data" size="24000"/>
    <uses file="PeakVals_FFI_0_2_ID00108.bsa" link="output" register="false" transfer="false" optional="false" type="data" size="216"/>
  </job>
  <job id="ID00110" namespace="CyberShake" name="SeismogramSynthesis" version="1.0" runtime="64.13">
    <uses file="FFI_0_2_txt.variation-s02267-h02579" link="input" register="true" transfer="true" optional="false" type="data" size="2645356"/>
    <uses file="FFI_0_2_subfx.sgt" link="input" register="false" transfer="false" optional="false" type="data" size="158314714"/>
    <uses file="FFI_0_2_subfy.sgt" link="input" register="false" transfer="false" optional="false" type="data" size="158314714"/>
    <uses file="Seismogram_FFI_0_2_ID00110.grm" link="output" register="false" transfer="false" optional="false" type="data" size="24000"/>
  </job>
  <job id="ID00111" namespace="CyberShake" name="PeakValCalcOkaya" version="1.0" runtime="1.32">
    <uses file="Seismogram_FFI_0_2_ID00110.grm" link="input" register="false" transfer="false" optional="false" type="data" size="24000"/>
    <uses file="PeakVals_FFI_0_2_ID00110.bsa" link="output" register="false" transfer="false" optional="false" type="data" size="216"/>
  </job>
  <job id="ID00112" namespace="CyberShake" name="SeismogramSynthesis" version="1.0" runtime="35.18">
    <uses file="FFI_0_2_txt.variation-s04977-h07833" link="input" register="true" transfer="true" optional="false" type="data" size="1858239"/>
    <uses file="FFI_0_2_subfx.sgt" link="input" register="false" transfer="false" optional="false" type="data" size="242746262"/>
    <uses file="FFI_0_2_subfy.sgt" link="input" register="false" transfer="false" optional="false" type="data" size="242746262"/>
    <uses file="Seismogram_FFI_0_2_ID00112.grm" link="output" register="false" transfer="false" optional="false" type="data" size="24000"/>
  </job>
  <job id="ID00113" namespace="CyberShake" name="PeakValCalcOkaya" version="1.0" runtime="1.02">
    <uses file="Seismogram_FFI_0_2_ID00112.grm" link="input" register="false" transfer="false" optional="false" type="data" size="24000"/>
    <uses file="PeakVals_FFI_0_2_ID00112.bsa" link="output" register="false" transfer="false" optional="false" type="data" size="216"/>
  </job>
  <job id="ID00114" namespace="CyberShake" name="SeismogramSynthesis" version="1.0" runtime="58.15">
    <uses file="FFI_0_2_txt.variation-s04372-h09817" link="input" register="true" transfer="true" optional="false" type="data" size="3666975"/>
    <uses file="FFI_0_2_subfx.sgt" link="input" register="false" transfer="false" optional="false" type="data" size="206923830"/>
    <uses file="FFI_0_2_subfy.sgt" link="input" register="false" transfer="false" optional="false" type="data" size="206923830"/>
    <uses file="Seismogram_FFI_0_2_ID00114.grm" link="output" register="false" transfer="false" optional="false" type="data" size="24000"/>
  </job>
  <job id="ID00115" namespace="CyberShake" name="PeakValCalcOkaya" version="1.0" runtime="1.02">
    <uses file="Seismogram_FFI_0_2_ID00114.grm" link="input" register="false" transfer="false" optional="false" type="data" size="24000"/>
    <uses file="PeakVals_FFI_0_2_ID00114.bsa" link="output" register="false" transfer="false" optional="false" type="data" size="216"/>
  </job>
  <job id="ID00116" namespace="CyberShake" name="SeismogramSynthesis" version="1.0" runtime="60.83">
    <uses file="FFI_0_2_txt.variation-s00794-h02973" link="input" register="true" transfer="true" optional="false" type="data" size="2719293"/>
    <uses file="FFI_0_2_subfx.sgt" link="input" register="false" transfer="false" optional="false" type="data" size="189709167"/>
    <uses file="FFI_0_2_subfy.sgt" link="input" register="false" transfer="false" optional="false" type="data" size="189709167"/>
    <uses file="Seismogram_FFI_0_2_ID00116.grm" link="output" register="false" transfer="false" optional="false" type="data" size="24000"/>
  </job>
  <job id="ID00117" namespace="CyberShake" name="PeakValCalcOkaya" version="1.0" runtime="0.76">
    <uses file="Seismogram_FFI_0_2_ID00116.grm" link="input" register="false" transfer="false" optional="false" type="data" size="24000"/>
    <uses file="PeakVals_FFI_0_2_ID00116.bsa" link="output" register="false" transfer="false" optional="false" type="data" size="216"/>
  </job>
  <job id="ID00118" namespace="CyberShake" name="SeismogramSynthesis" version="1.0" runtime="40.40">
    <uses file="FFI_0_2_txt.variation-s05635-h04467" link="input" register="true" transfer="true" optional="false" type="data" size="5425164"/>
    <uses file="FFI_0_2_subfx.sgt" link="input" register="false" transfer="false" optional="false" type="data" size="180360246"/>
    <uses file="FFI_0_2_subfy.sgt" link="input" register="false" transfer="false" optional="false" type="data" size="180360246"/>
    <uses file="Seismogram_FFI_0_2_ID00118.grm" link="output" register="false" transfer="false" optional="false" type="data" size="24000"/>
  </job>
  <job id="ID00119" namespace="CyberShake" name="PeakValCalcOkaya" version="1.0" runtime="1.01">
    <uses file="Seismogram_FFI_0_2_ID00118.grm" link="input" register="false" transfer="false" optional="false" type="data" size="24000"/>
    <uses file="PeakVals_FFI_0_2_ID00118.bsa" link="output" register="false" transfer="false" optional="false" type="data" size="216"/>
  </job>
  <job id="ID00120" namespace="CyberShake" name="SeismogramSynthesis" version="1.0" runtime="37.05">
    <uses file="FFI_0_2_txt.variation-s03660-h01774" link="input" register="true" transfer="true" optional="false" type="data" size="2671878"/>
    <uses file="FFI_0_2_subfx.sgt" link="input" register="false" transfer="false" optional="false" type="data" size="236831680"/>
    <uses file="FFI_0_2_subfy.sgt" link="input" register="false" transfer="false" optional="false" type="data" size="236831680"/>
    <uses file="Seismogram_FFI_0_2_ID00120.grm" link="output" register="false" transfer="false" optional="false" type="data" size="24000"/>
  </job>
  <job id="ID00121" namespace="CyberShake" name="PeakValCalcOkaya" version="1.0" runtime="1.59">
    <uses file="Seismogram_FFI_0_2_ID00120.grm" link="input" register="false" transfer="false" optional="false" type="data" size="24000"/>
    <uses file="PeakVals_FFI_0_2_ID00120.bsa" link="output" register="false" transfer="false" optional="false" type="data" size="216"/>
  </job>
  <job id="ID00122" namespace="CyberShake" name="SeismogramSynthesis" version="1.0" runtime="33.40">
    <uses file="FFI_0_2_txt.variation-s08881-h01304" link="input" register="true" transfer="true" optional="false" type="data" size="3191860"/>
    <uses file="FFI_0_2_subfx.sgt" link="input" register="false" transfer="false" optional="false" type="data" size="310980920"/>
    <uses file="FFI_0_2_subfy.sgt" link="input" register="false" transfer="false" optional="false" type="data" size="310980920"/>
    <uses file="Seismogram_FFI_0_2_ID00122.grm" link="output" register="false" transfer="false" optional="false" type="data" size="24000"/>
  </job>
  <job id="ID00123" namespace="CyberShake" name="PeakValCalcOkaya" version="1.0" runtime="1.17">
    <uses file="Seismogram_FFI_0_2_ID00122.grm" link="input" register="false" transfer="false" optional="false" type="data" size="24000"/>
    <uses file="PeakVals_FFI_0_2_ID00122.bsa" link="output" register="false" transfer="false" optional="false" type="data" size="216"/>
  </job>
  <job id="ID00124" namespace="CyberShake" name="SeismogramSynthesis" version="1.0" runtime="50.66">
    <uses file="FFI_0_2_txt.variation-s00779-h09617" link="input" register="true" transfer="true" optional="false" type="data" size="3468967"/>
    <uses file="FFI_0_2_subfx.sgt" link="input" register="false" transfer="false" optional="false" type="data" size="284783466"/>
    <uses file="FFI_0_2_subfy.sgt" link="input" register="false" transfer="false" optional="false" type="data" size="284783466"/>
    <uses file="Seismogram_FFI_0_2_ID00124.grm" link="output" register="false" transfer="false" optional="false" type="data" size="24000"/>
  </job>
  <job id="ID00125" namespace="CyberShake" name="PeakValCalcOkaya" version="1.0" runtime="1.10">
    <uses file="Seismogram_FFI_0_2_ID00124.grm" link="input" register="false" transfer="false" optional="false" type="data" size="24000"/>
    <uses file="PeakVals_FFI_0_2_ID00124.bsa" link="output" register="false" transfer="false" optional="false" type="data" size="216"/>
  </job>
  <job id="ID00126" namespace="CyberShake" name="SeismogramSynthesis" version="1.0" runtime="42.01">
    <uses file="FFI_0_2_txt.variation-s07609-h00210" link="input" register="true" transfer="true" optional="false" type="data" size="2534039"/>
    <uses file="FFI_0_2_subfx.sgt" link="input" register="false" transfer="false" optional="false" type="data" size="287010268"/>
    <uses file="FFI_0_2_subfy.sgt" link="input" register="false" transfer="false" optional="false" type="data" size="287010268"/>
    <uses file="Seismogram_FFI_0_2_ID00126.grm" link="output" register="false" transfer="false" optional="false" type="data" size="24000"/>
  </job>
  <job id="ID00127" namespace="CyberShake" name="PeakValCalcOkaya" version="1.0" runtime="1.21">
    <uses file="Seismogram_FFI_0_2_ID00126.grm" link="input" register="false" transfer="false" optional="false" type="data" size="24000"/>
    <uses file="PeakVals_FFI_0_2_ID00126.bsa" link="output" register="false" transfer="false" optional="false" type="data" size="216"/>
  </job>
  <job id="ID00128" namespace="CyberShake" name="SeismogramSynthesis" version="1.0" runtime="27.60">
    <uses file="FFI_0_2_txt.variation-s07364-h03152" link="input" register="true" transfer="true" optional="false" type="data" size="3233238"/>
    <uses file="FFI_0_2_subfx.sgt" link="input" register="false" transfer="false" optional="false" type="data" size="225746488"/>
    <uses file="FFI_0_2_subfy.sgt" link="input" register="false" transfer="false" optional="false" type="data" size="225746488"/>
    <uses file="Seismogram_FFI_0_2_ID00128.grm" link="output" register="false" transfer="false" optional="false" type="data" size="24000"/>
  </job>
  <job id="ID00129" namespace="CyberShake" name="PeakValCalcOkaya" version="1.0" runtime="0.57">
    <uses file="Seismogram_FFI_0_2_ID00128.grm" link="input" register="false" transfer="false" optional="false" type="data" size="24000"/>
    <uses file="PeakVals_FFI_0_2_ID00128.bsa" link="output" register="false" transfer="false" optional="false" type="data" size="216"/>
  </job>
  <job id="ID00130" namespace="CyberShake" name="SeismogramSynthesis" version="1.0" runtime="31.71">
    <uses file="FFI_0_2_txt.variation-s05018-h04011" link="input" register="true" transfer="true" optional="false" type="data" size="2871816"/>
    <uses file="FFI_0_2_subfx.sgt" link="input" register="false" transfer="false" optional="false" type="data" size="234827343"/>
    <uses file="FFI_0_2_subfy.sgt" link="input" register="false" transfer="false" optional="false" type="data" size="234827343"/>
    <uses file="Seismogram_FFI_0_2_ID00130.grm" link="output" register="false" transfer="false" optional="false" type="data" size="24000"/>
  </job>
  <job id="ID00131" namespace="CyberShake" name="PeakValCalcOkaya" version="1.0" runtime="1.46">
    <uses file="Seismogram_FFI_0_2_ID00130.grm" link="input" register="false" transfer="false" optional="false" type="data" size="24000"/>
    <uses file="PeakVals_FFI_0_2_ID00130.bsa" link="output" register="false" transfer="false" optional="false" type="data" size="216"/>
  </job>
  <job id="ID00132" namespace="CyberShake" name="SeismogramSynthesis" version="1.0" runtime="36.55">
    <uses file="FFI_0_2_txt.variation-s02048-h00294" link="input" register="true" transfer="true" optional="false" type="data" size="3417111"/>
    <uses file="FFI_0_2_subfx.sgt" link="input" register="false" transfer="false" optional="false" type="data" size="281716117"/>
    <uses file="FFI_0_2_subfy.sgt" link="input" register="false" transfer="false" optional="false" type="data" size="281716117"/>
    <uses file="Seismogram_FFI_0_2_ID00132.grm" link="output" register="false" transfer="false" optional="false" type="data" size="24000"/>
  </job>
  <job id="ID00133" namespace="CyberShake" name="PeakValCalcOkaya" version="1.0" runtime="0.64">
    <uses file="Seismogram_FFI_0_2_ID00132.grm" link="input" register="false" transfer="false" optional="false" type="data" size="24000"/>
    <uses file="PeakVals_FFI_0_2_ID00132.bsa" link="output" register="false" transfer="false" optional="false" type="data" size="216"/>
  </job>
  <job id="ID00134" namespace="CyberShake" name="SeismogramSynthesis" version="1.0" runtime="54.50">
    <uses file="FFI_0_2_txt.variation-s00387-h02751" link="input" register="true" transfer="true" optional="false" type="data" size="4026994"/>
    <uses file="FFI_0_2_subfx.sgt" link="input" register="false" transfer="false" optional="false" type="data" size="188603047"/>
    <uses file="FFI_0_2_subfy.sgt" link="input" register="false" transfer="false" optional="false" type="data" size="188603047"/>
    <uses file="Seismogram_FFI_0_2_ID00134.grm" link="output" register="false" transfer="false" optional="false" type="data" size="24000"/>
  </job>
  <job id="ID00135" namespace="CyberShake" name="PeakValCalcOkaya" version="1.0" runtime="1.46">
    <uses file="Seismogram_FFI_0_2_ID00134.grm" link="input" register="false" transfer="false" optional="false" type="data" size="24000"/>
    <uses file="PeakVals_FFI_0_2_ID00134.bsa" link="output" register="false" transfer="false" optional="false" type="data" size="216"/>
  </job>
  <job id="ID00136" namespace="CyberShake" name="SeismogramSynthesis" version="1.0" runtime="47.08">
    <uses file="FFI_0_2_txt.variation-s07834-h04256" link="input" register="true" transfer="true" optional="false" type="data" size="5100503"/>
    <uses file="FFI_0_2_subfx.sgt" link="input" register="false" transfer="false" optional="false" type="data" size="150842252"/>
    <uses file="FFI_0_2_subfy.sgt" link="input" register="false" transfer="false" optional="false" type="data" size="150842252"/>
    <uses file="Seismogram_FFI_0_2_ID00136.grm" link="output" register="false" transfer="false" optional="false" type="data" size="24000"/>
  </job>
  <job id="ID00137" namespace="CyberShake" name="PeakValCalcOkaya" version="1.0" runtime="1.31">
    <uses file="Seismogram_FFI_0_2_ID00136.grm" link="input" register="false" transfer="false" optional="false" type="data" size="24000"/>
    <uses file="PeakVals_FFI_0_2_ID00136.bsa" link="output" register="false" transfer="false" optional="false" type="data" size="216"/>
  </job>
  <job id="ID00138" namespace="CyberShake" name="SeismogramSynthesis" version="1.0" runtime="55.40">
    <uses file="FFI_0_2_txt.variation-s09927-h02798" link="input" register="true" transfer="true" optional="false" type="data" size="5477670"/>
    <uses file="FFI_0_2_subfx.sgt" link="input" register="false" transfer="false" optional="false" type="data" size="135370820"/>
    <uses file="FFI_0_2_subfy.sgt" link="input" register="false" transfer="false" optional="false" type="data" size="135370820"/>
    <uses file="Seismogram_FFI_0_2_ID00138.grm" link="output" register="false" transfer="false" optional="false" type="data" size="24000"/>
  </job>
  <job id="ID00139" namespace="CyberShake" name="PeakValCalcOkaya" version="1.0" runtime="1.55">
    <uses file="Seismogram_FFI_0_2_ID00138.grm" link="input" register="false" transfer="false" optional="false" type="data" size="24000"/>
    <uses file="PeakVals_FFI_0_2_ID00138.bsa" link="output" register="false" transfer="false" optional="false" type="data" size="216"/>
  </job>
  <job id="ID00140" namespace="CyberShake" name="SeismogramSynthesis" version="1.0" runtime="34.12">
    <uses file="FFI_0_2_txt.variation-s02918-h03684" link="input" register="true" transfer="true" optional="false" type="data" size="2402211"/>
    <uses file="FFI_0_2_subfx.sgt" link="input" register="false" transfer="false" optional="false" type="data" size="225997505"/>
    <uses file="FFI_0_2_subfy.sgt" link="input" register="false" transfer="false" optional="false" type="data" size="225997505"/>
    <uses file="Seismogram_FFI_0_2_ID00140.grm" link="output" register="false" transfer="false" optional="false" type="data" size="24000"/>
  </job>
  <job id="ID00141" namespace="CyberShake" name="PeakValCalcOkaya" version="1.0" runtime="0.56">
    <uses file="Seismogram_FFI_0_2_ID00140.grm" link="input" register="false" transfer="false" optional="false" type="data" size="24000"/>
    <uses file="PeakVals_FFI_0_2_ID00140.bsa" link="output" register="false" transfer="false" optional="false" type="data" size="216"/>
  </job>
  <job id="ID00142" namespace="CyberShake" name="SeismogramSynthesis" version="1.0" runtime="50.66">
    <uses file="FFI_0_2_txt.variation-s01156-h08621" link="input" register="true" transfer="true" optional="false" type="data" size="2775944"/>
    <uses file="FFI_0_2_subfx.sgt" link="input" register="false" transfer="false" optional="false" type="data" size="117863957"/>
    <uses file="FFI_0_2_subfy.sgt" link="input" register="false" transfer="false" optional="false" type="data" size="117863957"/>
    <uses file="Seismogram_FFI_0_2_ID00142.grm" link="output" register="false" transfer="false" optional="false" type="data" size="24000"/>
  </job>
  <job id="ID00143" namespace="CyberShake" name="PeakValCalcOkaya" version="1.0" runtime="0.85">
    <uses file="Seismogram_FFI_0_2_ID00142.grm" link="input" register="false" transfer="false" optional="false" type="data" size="24000"/>
    <uses file="PeakVals_FFI_0_2_ID00142.bsa" link="output" register="false" transfer="false" optional="false" type="data" size="216"/>
  </job>
  <job id="ID00144" namespace="CyberShake" name="SeismogramSynthesis" version="1.0" runtime="44.46">
    <uses file="FFI_0_2_txt.variation-s02594-h04141" link="input" register="true" transfer="true" optional="false" type="data" size="2048085"/>
    <uses file="FFI_0_2_subfx.sgt" link="input" register="false" transfer="false" optional="false" type="data" size="314295848"/>
    <uses file="FFI_0_2_subfy.sgt" link="input" register="false" transfer="false" optional="false" type="data" size="314295848"/>
    <uses file="Seismogram_FFI_0_2_ID00144.grm" link="output" register="false" transfer="false" optional="false" type="data" size="24000"/>
  </job>
  <job id="ID00145" namespace="CyberShake" name="PeakValCalcOkaya" version="1.0" runtime="1.27">
    <uses file="Seismogram_FFI_0_2_ID00144.grm" link="input" register="false" transfer="false" optional="false" type="data" size="24000"/>
    <uses file="PeakVals_FFI_0_2_ID00144.bsa" link="output" register="false" transfer="false" optional="false" type="data" size="216"/>
  </job>
  <job id="ID00146" namespace="CyberShake" name="SeismogramSynthesis" version="1.0" runtime="61.77">
    <uses file="FFI_0_2_txt.variation-s08849-h05844" link="input" register="true" transfer="true" optional="false" type="data" size="2668586"/>
    <uses file="FFI_0_2_subfx.sgt" link="input" register="false" transfer="false" optional="false" type="data" size="179991673"/>
    <uses file="FFI_0_2_subfy.sgt" link="input" register="false" transfer="false" optional="false" type="data" size="179991673"/>
    <uses file="Seismogram_FFI_0_2_ID00146.grm" link="output" register="false" transfer="false" optional="false" type="data" size="24000"/>
  </job>
  <job id="ID00147" namespace="CyberShake" name="PeakValCalcOkaya" version="1.0" runtime="0.77">
    <uses file="Seismogram_FFI_0_2_ID00146.grm" link="input" register="false" transfer="false" optional="false" type="data" size="24000"/>
    <uses file="PeakVals_FFI_0_2_ID00146.bsa" link="output" register="false" transfer="false" optional="false" type="data" size="216"/>
  </job>
  <job id="ID00148" namespace="CyberShake" name="SeismogramSynthesis" version="1.0" runtime="27.13">
    <uses file="FFI_0_2_txt.variation-s04749-h02339" link="input" register="true" transfer="true" optional="false" type="data" size="3510521"/>
    <uses file="FFI_0_2_subfx.sgt" link="input" register="false" transfer="false" optional="false" type="data" size="146412452"/>
    <uses file="FFI_0_2_subfy.sgt" link="input" register="false" transfer="false" optional="false" type="data" size="146412452"/>
    <uses file="Seismogram_FFI_0_2_ID00148.grm" link="output" register="false" transfer="false" optional="false" type="data" size="24000"/>
  </job>
  <job id="ID00149" namespace="CyberShake" name="PeakValCalcOkaya" version="1.0" runtime="1.14">
    <uses file="Seismogram_FFI_0_2_ID00148.grm" link="input" register="false" transfer="false" optional="false" type="data" size="24000"/>
    <uses file="PeakVals_FFI_0_2_ID00148.bsa" link="output" register="false" transfer="false" optional="false" type="data" size="216"/>
  </job>
  <job id="ID00150" namespace="CyberShake" name="SeismogramSynthesis" version="1.0" runtime="49.23">
    <uses file="FFI_0_2_txt.variation-s07901-h07373" link="input" register="true" transfer="true" optional="false" type="data" size="3399499"/>
    <uses file="FFI_0_2_subfx.sgt" link="input" register="false" transfer="false" optional="false" type="data" size="318792454"/>
    <uses file="FFI_0_2_subfy.sgt" link="input" register="false" transfer="false" optional="false" type="data" size="318792454"/>
    <uses file="Seismogram_FFI_0_2_ID00150.grm" link="output" register="false" transfer="false" optional="false" type="data" size="24000"/>
  </job>
  <job id="ID00151" namespace="CyberShake" name="PeakValCalcOkaya" version="1.0" runtime="1.32">
    <uses file="Seismogram_FFI_0_2_ID00150.grm" link="input" register="false" transfer="false" optional="false" type="data" size="24000"/>
    <uses file="PeakVals_FFI_0_2_ID00150.bsa" link="output" register="false" transfer="false" optional="false" type="data" size="216"/>
  </job>
  <job id="ID00152" namespace="CyberShake" name="SeismogramSynthesis" version="1.0" runtime="25.56">
    <uses file="FFI_0_2_txt.variation-s06628-h07273" link="input" register="true" transfer="true" optional="false" type="data" size="3030077"/>
    <uses file="FFI_0_2_subfx.sgt" link="input" register="false" transfer="false" optional="false" type="data" size="152279701"/>
    <uses file="FFI_0_2_subfy.sgt" link="input" register="false" transfer="false" optional="false" type="data" size="152279701"/>
    <uses file="Seismogram_FFI_0_2_ID00152.grm" link="output" register="false" transfer="false" optional="false" type="data" size="24000"/>
  </job>
  <job id="ID00153" namespace="CyberShake" name="PeakValCalcOkaya" version="1.0" runtime="0.93">
    <uses file="Seismogram_FFI_0_2_ID00152.grm" link="input" register="false" transfer="false" optional="false" type="data" size="24000"/>
    <uses file="PeakVals_FFI_0_2_ID00152.bsa" link="output" register="false" transfer="false" optional="false" type="data" size="216"/>
  </job>
  <job id="ID00154" namespace="CyberShake" name="SeismogramSynthesis" version="1.0" runtime="47.32">
    <uses file="FFI_0_2_txt.variation-s08993-h05011" link="input" register="true" transfer="true" optional="false" type="data" size="4832753"/>
    <uses file="FFI_0_2_subfx.sgt" link="input" register="false" transfer="false" optional="false" type="data" size="210089527"/>
    <uses file="FFI_0_2_subfy.sgt" link="input" register="false" transfer="false" optional="false" type="data" size="210089527"/>
    <uses file="Seismogram_FFI_0_2_ID00154.grm" link="output" register="false" transfer="false" optional="false" type="data" size="24000"/>
  </job>
  <job id="ID00155" namespace="CyberShake" name="PeakValCalcOkaya" version="1.0" runtime="0.60">
    <uses file="Seismogram_FFI_0_2_ID00154.grm" link="input" register="false" transfer="false" optional="false" type="data" size="24000"/>
    <uses file="PeakVals_FFI_0_2_ID00154.bsa" link="output" register="false" transfer="false" optional="false" type="data" size="216"/>
  </job>
  <job id="ID00156" namespace="CyberShake" name="SeismogramSynthesis" version="1.0" runtime="34.65">
    <uses file="FFI_0_2_txt.variation-s01916-h07007" link="input" register="true" transfer="true" optional="false" type="data" size="3197662"/>
    <uses file="FFI_0_2_subfx.sgt" link="input" register="false" transfer="false" optional="false" type="data" size="129760761"/>
    <uses file="FFI_0_2_subfy.sgt" link="input" register="false" transfer="false" optional="false" type="data" size="129760761"/>
    <uses file="Seismogram_FFI_0_2_ID00156.grm" link="output" register="false" transfer="false" optional="false" type="data" size="24000"/>
  </job>
  <job id="ID00157" namespace="CyberShake" name="PeakValCalcOkaya" version="1.0" runtime="0.70">
    <uses file="Seismogram_FFI_0_2_ID00156.grm" link="input" register="false" transfer="false" optional="false" type="data" size="24000"/>
    <uses file="PeakVals_FFI_0_2_ID00156.bsa" link="output" register="false" transfer="false" optional="false" type="data" size="216"/>
  </job>
  <job id="ID00158" namespace="CyberShake" name="SeismogramSynthesis" version="1.0" runtime="26.70">
    <uses file="FFI_0_2_txt.variation-s06988-h09174" link="input" register="true" transfer="true" optional="false" type="data" size="4025735"/>
    <uses file="FFI_0_2_subfx.sgt" link="input" register="false" transfer="false" optional="false" type="data" size="328345942"/>
    <uses file="FFI_0_2_subfy.sgt" link="input" register="false" transfer="false" optional="false" type="data" size="328345942"/>
    <uses file="Seismogram_FFI_0_2_ID00158.grm" link="output" register="false" transfer="false" optional="false" type="data" size="24000"/>
  </job>
  <job id="ID00159" namespace="CyberShake" name="PeakValCalcOkaya" version="1.0" runtime="0.89">
    <uses file="Seismogram_FFI_0_2_ID00158.grm" link="input" register="false" transfer="false" optional="false" type="data" size="24000"/>
    <uses file="PeakVals_FFI_0_2_ID00158.bsa" link="output" register="false" transfer="false" optional="false" type="data" size="216"/>
  </job>
  <job id="ID00160" namespace="CyberShake" name="SeismogramSynthesis" version="1.0" runtime="45.80">
    <uses file="FFI_0_2_txt.variation-s04743-h01425" link="input" register="true" transfer="true" optional="false" type="data" size="4219060"/>
    <uses file="FFI_0_2_subfx.sgt" link="input" register="false" transfer="false" optional="false" type="data" size="158915291"/>
    <uses file="FFI_0_2_subfy.sgt" link="input" register="false" transfer="false" optional="false" type="data" size="158915291"/>
    <uses file="Seismogram_FFI_0_2_ID00160.grm" link="output" register="false" transfer="false" optional="false" type="data" size="24000"/>
  </job>
  <job id="ID00161" namespace="CyberShake" name="PeakValCalcOkaya" version="1.0" runtime="0.63">
    <uses file="Seismogram_FFI_0_2_ID00160.grm" link="input" register="false" transfer="false" optional="false" type="data" size="24000"/>
    <uses file="PeakVals_FFI_0_2_ID00160.bsa" link="output" register="false" transfer="false" optional="false" type="data" size="216"/>
  </job>
  <job id="ID00162" namespace="CyberShake" name="SeismogramSynthesis" version="1.0" runtime="60.66">
    <uses file="FFI_0_2_txt.variation-s03381-h06284" link="input" register="true" transfer="true" optional="false" type="data" size="4624394"/>
    <uses file="FFI_0_2_subfx.sgt" link="input" register="false" transfer="false" optional="false" type="data" size="273934015"/>
    <uses file="FFI_0_2_subfy.sgt" link="input" register="false" transfer="false" optional="false" type="data" size="273934015"/>
    <uses file="Seismogram_FFI_0_2_ID00162.grm" link="output" register="false" transfer="false" optional="false" type="data" size="24000"/>
  </job>
  <job id="ID00163" namespace="CyberShake" name="PeakValCalcOkaya" version="1.0" runtime="1.08">
    <uses file="Seismogram_FFI_0_2_ID00162.grm" link="input" register="false" transfer="false" optional="false" type="data" size="24000"/>
    <uses file="PeakVals_FFI_0_2_ID00162.bsa" link="output" register="false" transfer="false" optional="false" type="data" size="216"/>
  </job>
  <job id="ID00164" namespace="CyberShake" name="SeismogramSynthesis" version="1.0" runtime="54.47">
    <uses file="FFI_0_2_txt.variation-s04993-h00532" link="input" register="true" transfer="true" optional="false" type="data" size="3504608"/>
    <uses file="FFI_0_2_subfx.sgt" link="input" register="false" transfer="false" optional="false" type="data" size="234119181"/>
    <uses file="FFI_0_2_subfy.sgt" link="input" register="false" transfer="false" optional="false" type="data" size="234119181"/>
    <uses file="Seismogram_FFI_0_2_ID00164.grm" link="output" register="false" transfer="false" optional="false" type="data" size="24000"/>
  </job>
  <job id="ID00165" namespace="CyberShake" name="PeakValCalcOkaya" version="1.0" runtime="1.44">
    <uses file="Seismogram_FFI_0_2_ID00164.grm" link="input" register="false" transfer="false" optional="false" type="data" size="24000"/>
    <uses file="PeakVals_FFI_0_2_ID00164.bsa" link="output" register="false" transfer="false" optional="false" type="data" size="216"/>
  </job>
  <job id="ID00166" namespace="CyberShake" name="SeismogramSynthesis" version="1.0" runtime="27.29">
    <uses file="FFI_0_2_txt.variation-s02242-h01744" link="input" register="true" transfer="true" optional="false" type="data" size="5208066"/>
    <uses file="FFI_0_2_subfx.sgt" link="input" register="false" transfer="false" optional="false" type="data" size="300112330"/>
    <uses file="FFI_0_2_subfy.sgt" link="input" register="false" transfer="false" optional="false" type="data" size="300112330"/>
    <uses file="Seismogram_FFI_0_2_ID00166.grm" link="output" register="false" transfer="false" optional="false" type="data" size="24000"/>
  </job>
  <job id="ID00167" namespace="CyberShake" name="PeakValCalcOkaya" version="1.0" runtime="1.29">
    <uses file="Seismogram_FFI_0_2_ID00166.grm" link="input" register="false" transfer="false" optional="false" type="data" size="24000"/>
    <uses file="PeakVals_FFI_0_2_ID00166.bsa" link="output" register="false" transfer="false" optional="false" type="data" size="216"/>
  </job>
  <job id="ID00168" namespace="CyberShake" name="SeismogramSynthesis" version="1.0" runtime="53.66">
    <uses file="FFI_0_2_txt.variation-s01750-h09819" link="input" register="true" transfer="true" optional="false" type="data" size="1942092"/>
    <uses file="FFI_0_2_subfx.sgt" link="input" register="false" transfer="false" optional="false" type="data" size="209816149"/>
    <uses file="FFI_0_2_subfy.sgt" link="input" register="false" transfer="false" optional="false" type="data" size="209816149"/>
    <uses file="Seismogram_FFI_0_2_ID00168.grm" link="output" register="false" transfer="false" optional="false" type="data" size="24000"/>
  </job>
  <job id="ID00169" namespace="CyberShake" name="PeakValCalcOkaya" version="1.0" runtime="1.12">
    <uses file="Seismogram_FFI_0_2_ID00168.grm" link="input" register="false" transfer="false" optional="false" type="data" size="24000"/>
    <uses file="PeakVals_FFI_0_2_ID00168.bsa" link="output" register="false" transfer="false" optional="false" type="data" size="216"/>
  </job>
  <job id="ID00170" namespace="CyberShake" name="SeismogramSynthesis" version="1.0" runtime="27.01">
    <uses file="FFI_0_2_txt.variation-s09549-h03288" link="input" register="true" transfer="true" optional="false" type="data" size="2381564"/>
    <uses file="FFI_0_2_subfx.sgt" link="input" register="false" transfer="false" optional="false" type="data" size="236960117"/>
    <uses file="FFI_0_2_subfy.sgt" link="input" register="false" transfer="false" optional="false" type="data" size="236960117"/>
    <uses file="Seismogram_FFI_0_2_ID00170.grm" link="output" register="false" transfer="false" optional="false" type="data" size="24000"/>
  </job>
  <job id="ID00171" namespace="CyberShake" name="PeakValCalcOkaya" version="1.0" runtime="1.40">
    <uses file="Seismogram_FFI_0_2_ID00170.grm" link="input" register="false" transfer="false" optional="false" type="data" size="24000"/>
    <uses file="PeakVals_FFI_0_2_ID00170.bsa" link="output" register="false" transfer="false" optional="false" type="data" size="216"/>
  </job>
  <job id="ID00172" namespace="CyberShake" name="SeismogramSynthesis" version="1.0" runtime="51.28">
    <uses file="FFI_0_2_txt.variation-s06097-h00135" link="input" register="true" transfer="true" optional="false" type="data" size="5549264"/>
    <uses file="FFI_0_2_subfx.sgt" link="input" register="false" transfer="false" optional="false" type="data" size="203387673"/>
    <uses file="FFI_0_2_subfy.sgt" link="input" register="false" transfer="false" optional="false" type="data" size="203387673"/>
    <uses file="Seismogram_FFI_0_2_ID00172.grm" link="output" register="false" transfer="false" optional="false" type="data" size="24000"/>
  </job>
  <job id="ID00173" namespace="CyberShake" name="PeakValCalcOkaya" version="1.0" runtime="1.63">
    <uses file="Seismogram_FFI_0_2_ID00172.grm" link="input" register="false" transfer="false" optional="false" type="data" size="24000"/>
    <uses file="PeakVals_FFI_0_2_ID00172.bsa" link="output" register="false" transfer="false" optional="false" type="data" size="216"/>
  </job>
  <job id="ID00174" namespace="CyberShake" name="SeismogramSynthesis" version="1.0" runtime="32.58">
    <uses file="FFI_0_2_txt.variation-s07755-h02271" link="input" register="true" transfer="true" optional="false" type="data" size="4247810"/>
    <uses file="FFI_0_2_subfx.sgt" link="input" register="false" transfer="false" optional="false" type="data" size="292573372"/>
    <uses file="FFI_0_2_subfy.sgt" link="input" register="false" transfer="false" optional="false" type="data" size="292573372"/>
    <uses file="Seismogram_FFI_0_2_ID00174.grm" link="output" register="false" transfer="false" optional="false" type="data" size="24000"/>
  </job>
  <job id="ID00175" namespace="CyberShake" name="PeakValCalcOkaya" version="1.0" runtime="0.60">
    <uses file="Seismogram_FFI_0_2_ID00174.grm" link="input" register="false" transfer="false" optional="false" type="data" size="24000"/>
    <uses file="PeakVals_FFI_0_2_ID00174.bsa" link="output" register="false" transfer="false" optional="false" type="data" size="216"/>
  </job>
  <job id="ID00176" namespace="CyberShake" name="SeismogramSynthesis" version="1.0" runtime="54.74">
    <uses file="FFI_0_2_txt.variation-s06254-h03598" link="input" register="true" transfer="true" optional="false" type="data" size="3316815"/>
    <uses file="FFI_0_2_subfx.sgt" link="input" register="false" transfer="false" optional="false" type="data" size="224523677"/>
    <uses file="FFI_0_2_subfy.sgt" link="input" register="false" transfer="false" optional="false" type="data" size="224523677"/>
    <uses file="Seismogram_FFI_0_2_ID00176.grm" link="output" register="false" transfer="false" optional="false" type="data" size="24000"/>
  </job>
  <job id="ID00177" namespace="CyberShake" name="PeakValCalcOkaya" version="1.0" runtime="1.02">
    <uses file="Seismogram_FFI_0_2_ID00176.grm" link="input" register="false" transfer="false" optional="false" type="data" size="24000"/>
    <uses file="PeakVals_FFI_0_2_ID00176.bsa" link="output" register="false" transfer="false" optional="false" type="data" size="216"/>
  </job>
  <job id="ID00178" namespace="CyberShake" name="SeismogramSynthesis" version="1.0" runtime="47.45">
    <uses file="FFI_0_2_txt.variation-s01596-h01767" link="input" register="true" transfer="true" optional="false" type="data" size="4034555"/>
    <uses file="FFI_0_2_subfx.sgt" link="input" register="false" transfer="false" optional="false" type="data" size="328792602"/>
    <uses file="FFI_0_2_subfy.sgt" link="input" register="false" transfer="false" optional="false" type="data" size="328792602"/>
    <uses file="Seismogram_FFI_0_2_ID00178.grm" link="output" register="false" transfer="false" optional="false" type="data" size="24000"/>
  </job>
  <job id="ID00179" namespace="CyberShake" name="PeakValCalcOkaya" version="1.0" runtime="1.37">
    <uses file="Seismogram_FFI_0_2_ID00178.grm" link="input" register="false" transfer="false" optional="false" type="data" size="24000"/>
    <uses file="PeakVals_FFI_0_2_ID00178.bsa" link="output" register="false" transfer="false" optional="false" type="data" size="216"/>
  </job>
  <job id="ID00180" namespace="CyberShake" name="SeismogramSynthesis" version="1.0" runtime="54.25">
    <uses file="FFI_0_2_txt.variation-s09530-h08145" link="input" register="true" transfer="true" optional="false" type="data" size="5155941"/>
    <uses file="FFI_0_2_subfx.sgt" link="input" register="false" transfer="false" optional="false" type="data" size="152248264"/>
    <uses file="FFI_0_2_subfy.sgt" link="input" register="false" transfer="false" optional="false" type="data" size="152248264"/>
    <uses file="Seismogram_FFI_0_2_ID00180.grm" link="output" register="false" transfer="false" optional="false" type="data" size="24000"/>
  </job>
  <job id="ID00181" namespace="CyberShake" name="PeakValCalcOkaya" version="1.0" runtime="1.61">
    <uses file="Seismogram_FFI_0_2_ID00180.grm" link="input" register="false" transfer="false" optional="false" type="data" size="24000"/>
    <uses file="PeakVals_FFI_0_2_ID00180.bsa" link="output" register="false" transfer="false" optional="false" type="data" size="216"/>
  </job>
  <job id="ID00182" namespace="CyberShake" name="SeismogramSynthesis" version="1.0" runtime="58.82">
    <uses file="FFI_0_2_txt.variation-s02314-h08217" link="input" register="true" transfer="true" optional="false" type="data" size="4768232"/>
    <uses file="FFI_0_2_subfx.sgt" link="input" register="false" transfer="false" optional="false" type="data" size="319331293"/>
    <uses file="FFI_0_2_subfy.sgt" link="input" register="false" transfer="false" optional="false" type="data" size="319331293"/>
    <uses file="Seismogram_FFI_0_2_ID00182.grm" link="output" register="false" transfer="false" optional="false" type="data" size="24000"/>
  </job>
  <job id="ID00183" namespace="CyberShake" name="PeakValCalcOkaya" version="1.0" runtime="0.72">
    <uses file="Seismogram_FFI_0_2_ID00182.grm" link="input" register="false" transfer="false" optional="false" type="data" size="24000"/>
    <uses file="PeakVals_FFI_0_2_ID00182.bsa" link="output" register="false" transfer="false" optional="false" type="data" size="216"/>
  </job>
  <job id="ID00184" namespace="CyberShake" name="ExtractSGT" version="1.0" runtime="195.47">
    <uses file="FFI_0_3_fx.sgt" link="input" register="true" transfer="true" optional="false" type="data" size="20122519296"/>
    <uses file="FFI_0_3_fy.sgt" link="input" register="true" transfer="true" optional="false" type="data" size="20122519296"/>
    <uses file="FFI_0_3_subfx.sgt" link="output" register="false" transfer="false" optional="false" type="data" size="335754250"/>
    <uses file="FFI_0_3_subfy.sgt" link="output" register="false" transfer="false" optional="false" type="data" size="335754250"/>
    <uses file="FFI_0_3_txt.variation-s06303-h07382" link="input" register="true" transfer="true" optional="false" type="data" size="3357551"/>
  </job>
  <job id="ID00185" namespace="CyberShake" name="SeismogramSynthesis" version="1.0" runtime="58.60">
    <uses file="FFI_0_3_txt.variation-s09656-h07883" link="input" register="true" transfer="true" optional="false" type="data" size="2897381"/>
    <uses file="FFI_0_3_subfx.sgt" link="input" register="false" transfer="false" optional="false" type="data" size="335754250"/>
    <uses file="FFI_0_3_subfy.sgt" link="input" register="false" transfer="false" optional="false" type="data" size="335754250"/>
    <uses file="Seismogram_FFI_0_3_ID00185.grm" link="output" register="false" transfer="false" optional="false" type="data" size="24000"/>
  </job>
  <job id="ID00186" namespace="CyberShake" name="PeakValCalcOkaya" version="1.0" runtime="0.66">
    <uses file="Seismogram_FFI_0_3_ID00185.grm" link="input" register="false" transfer="false" optional="false" type="data" size="24000"/>
    <uses file="PeakVals_FFI_0_3_ID00185.bsa" link="output" register="false" transfer="false" optional="false" type="data" size="216"/>
  </job>
  <job id="ID00187" namespace="CyberShake" name="SeismogramSynthesis" version="1.0" runtime="57.88">
    <uses file="FFI_0_3_txt.variation-s09950-h03084" link="input" register="true" transfer="true" optional="false" type="data" size="4080472"/>
    <uses file="FFI_0_3_subfx.sgt" link="input" register="false" transfer="false" optional="false" type="data" size="188149730"/>
    <uses file="FFI_0_3_subfy.sgt" link="input" register="false" transfer="false" optional="false" type="data" size="188149730"/>
    <uses file="Seismogram_FFI_0_3_ID00187.grm" link="output" register="false" transfer="false" optional="false" type="data" size="24000"/>
  </job>
  <job id="ID00188" namespace="CyberShake" name="PeakValCalcOkaya" version="1.0" runtime="0.60">
    <uses file="Seismogram_FFI_0_3_ID00187.grm" link="input" register="false" transfer="false" optional="false" type="data" size="24000"/>
    <uses file="PeakVals_FFI_0_3_ID00187.bsa" link="output" register="false" transfer="false" optional="false" type="data" size="216"/>
  </job>
  <job id="ID00189" namespace="CyberShake" name="SeismogramSynthesis" version="1.0" runtime="50.00">
    <uses file="FFI_0_3_txt.variation-s01329-h09483" link="input" register="true" transfer="true" optional="false" type="data" size="5488636"/>
    <uses file="FFI_0_3_subfx.sgt" link="input" register="false" transfer="false" optional="false" type="data" size="319647442"/>
    <uses file="FFI_0_3_subfy.sgt" link="input" register="false" transfer="false" optional="false" type="data" size="319647442"/>
    <uses file="Seismogram_FFI_0_3_ID00189.grm" link="output" register="false" transfer="false" optional="false" type="data" size="24000"/>
  </job>
  <job id="ID00190" namespace="CyberShake" name="PeakValCalcOkaya" version="1.0" runtime="0.95">
    <uses file="Seismogram_FFI_0_3_ID00189.grm" link="input" register="false" transfer="false" optional="false" type="data" size="24000"/>
    <uses file="PeakVals_FFI_0_3_ID00189.bsa" link="output" register="false" transfer="false" optional="false" type="data" size="216"/>
  </job>
  <job id="ID00191" namespace="CyberShake" name="SeismogramSynthesis" version="1.0" runtime="53.12">
    <uses file="FFI_0_3_txt.variation-s00282-h05924" link="input" register="true" transfer="true" optional="false" type="data" size="2837086"/>
    <uses file="FFI_0_3_subfx.sgt" link="input" register="false" transfer="false" optional="false" type="data" size="116003929"/>
    <uses file="FFI_0_3_subfy.sgt" link="input" register="false" transfer="false" optional="false" type="data" size="116003929"/>
    <uses file="Seismogram_FFI_0_3_ID00191.grm" link="output" register="false" transfer="false" optional="false" type="data" size="24000"/>
  </job>
  <job id="ID00192" namespace="CyberShake" name="PeakValCalcOkaya" version="1.0" runtime="1.58">
    <uses file="Seismogram_FFI_0_3_ID00191.grm" link="input" register="false" transfer="false" optional="false" type="data" size="24000"/>
    <uses file="PeakVals_FFI_0_3_ID00191.bsa" link="output" register="false" transfer="false" optional="false" type="data" size="216"/>
  </job>
  <job id="ID00193" namespace="CyberShake" name="SeismogramSynthesis" version="1.0" runtime="51.71">
    <uses file="FFI_0_3_txt.variation-s02834-h06829" link="input" register="true" transfer="true" optional="false" type="data" size="2693662"/>
    <uses file="FFI_0_3_subfx.sgt" link="input" register="false" transfer="false" optional="false" type="data" size="241007184"/>
    <uses file="FFI_0_3_subfy.sgt" link="input" register="false" transfer="false" optional="false" type="data" size="241007184"/>
    <uses file="Seismogram_FFI_0_3_ID00193.grm" link="output" register="false" transfer="false" optional="false" type="data" size="24000"/>
  </job>
  <job id="ID00194" namespace="CyberShake" name="PeakValCalcOkaya" version="1.0" runtime="1.41">
    <uses file="Seismogram_FFI_0_3_ID00193.grm" link="input" register="false" transfer="false" optional="false" type="data" size="24000"/>
    <uses file="PeakVals_FFI_0_3_ID00193.bsa" link="output" register="false" transfer="false" optional="false" type="data" size="216"/>
  </job>
  <job id="ID00195" namespace="CyberShake" name="SeismogramSynthesis" version="1.0" runtime="39.45">
    <uses file="FFI_0_3_txt.variation-s05472-h03555" link="input" register="true" transfer="true" optional="false" type="data" size="3605518"/>
    <uses file="FFI_0_3_subfx.sgt" link="input" register="false" transfer="false" optional="false" type="data" size="233450370"/>
    <uses file="FFI_0_3_subfy.sgt" link="input" register="false" transfer="false" optional="false" type="data" size="233450370"/>
    <uses file="Seismogram_FFI_0_3_ID00195.grm" link="output" register="false" transfer="false" optional="false" type="data" size="24000"/>
  </job>
  <job id="ID00196" namespace="CyberShake" name="PeakValCalcOkaya" version="1.0" runtime="1.62">
    <uses file="Seismogram_FFI_0_3_ID00195.grm" link="input" register="false" transfer="false" optional="false" type="data" size="24000"/>
    <uses file="PeakVals_FFI_0_3_ID00195.bsa" link="output" register="false" transfer="false" optional="false" type="data" size="216"/>
  </job>
  <job id="ID00197" namespace="CyberShake" name="SeismogramSynthesis" version="1.0" runtime="64.56">
    <uses file="FFI_0_3_txt.variation-s06897-h07645" link="input" register="true" transfer="true" optional="false" type="data" size="2424030"/>
    <uses file="FFI_0_3_subfx.sgt" link="input" register="false" transfer="false" optional="false" type="data" size="203092219"/>
    <uses file="FFI_0_3_subfy.sgt" link="input" register="false" transfer="false" optional="false" type="data" size="203092219"/>
    <uses file="Seismogram_FFI_0_3_ID00197.grm" link="output" register="false" transfer="false" optional="false" type="data" size="24000"/>
  </job>
  <job id="ID00198" namespace="CyberShake" name="PeakValCalcOkaya" version="1.0" runtime="1.19">
    <uses file="Seismogram_FFI_0_3_ID00197.grm" link="input" register="false" transfer="false" optional="false" type="data" size="24000"/>
    <uses file="PeakVals_FFI_0_3_ID00197.bsa" link="output" register="false" transfer="false" optional="false" type="data" size="216"/>
  </job>
  <job id="ID00199" namespace="CyberShake" name="SeismogramSynthesis" version="1.0" runtime="64.96">
    <uses file="FFI_0_3_txt.variation-s00786-h00035" link="input" register="true" transfer="true" optional="false" type="data" size="4032729"/>
    <uses file="FFI_0_3_subfx.sgt" link="input" register="false" transfer="false" optional="false" type="data" size="332499526"/>
    <uses file="FFI_0_3_subfy.sgt" link="input" register="false" transfer="false" optional="false" type="data" size="332499526"/>
    <uses file="Seismogram_FFI_0_3_ID00199.grm" link="output" register="false" transfer="false" optional="false" type="data" size="24000"/>
  </job>
  <job id="ID00200" namespace="CyberShake" name="PeakValCalcOkaya" version="1.0" runtime="1.40">
    <uses file="Seismogram_FFI_0_3_ID00199.grm" link="input" register="false" transfer="false" optional="false" type="data" size="24000"/>
    <uses file="PeakVals_FFI_0_3_ID00199.bsa" link="output" register="false" transfer="false" optional="false" type="data" size="216"/>
  </job>
  <job id="ID00201" namespace="CyberShake" name="SeismogramSynthesis" version="1.0" runtime="52.90">
    <uses file="FFI_0_3_txt.variation-s09907-h06996" link="input" register="true" transfer="true" optional="false" type="data" size="5021901"/>
    <uses file="FFI_0_3_subfx.sgt" link="input" register="false" transfer="false" optional="false" type="data" size="244461809"/>
    <uses file="FFI_0_3_subfy.sgt" link="input" register="false" transfer="false" optional="false" type="data" size="244461809"/>
    <uses file="Seismogram_FFI_0_3_ID00201.grm" link="output" register="false" transfer="false" optional="false" type="data" size="24000"/>
  </job>
  <job id="ID00202" namespace="CyberShake" name="PeakValCalcOkaya" version="1.0" runtime="0.77">
    <uses file="Seismogram_FFI_0_3_ID00201.grm" link="input" register="false" transfer="false" optional="false" type="data" size="24000"/>
    <uses file="PeakVals_FFI_0_3_ID00201.bsa" link="output" register="false" transfer="false" optional="false" type="data" size="216"/>
  </job>
  <job id="ID00203" namespace="CyberShake" name="SeismogramSynthesis" version="1.0" runtime="61.51">
    <uses file="FFI_0_3_txt.variation-s05995-h00405" link="input" register="true" transfer="true" optional="false" type="data" size="4392072"/>
    <uses file="FFI_0_3_subfx.sgt" link="input" register="false" transfer="false" optional="false" type="data" size="153572233"/>
    <uses file="FFI_0_3_subfy.sgt" link="input" register="false" transfer="false" optional="false" type="data" size="153572233"/>
    <uses file="Seismogram_FFI_0_3_ID00203.grm" link="output" register="false" transfer="false" optional="false" type="data" size="24000"/>
  </job>
  <job id="ID00204" namespace="CyberShake" name="PeakValCalcOkaya" version="1.0" runtime="1.35">
    <uses file="Seismogram_FFI_0_3_ID00203.grm" link="input" register="false" transfer="false" optional="false" type="data" size="24000"/>
    <uses file="PeakVals_FFI_0_3_ID00203.bsa" link="output" register="false" transfer="false" optional="false" type="data" size="216"/>
  </job>
  <job id="ID00205" namespace="CyberShake" name="SeismogramSynthesis" version="1.0" runtime="64.90">
    <uses file="FFI_0_3_txt.variation-s00658-h07970" link="input" register="true" transfer="true" optional="false" type="data" size="4751535"/>
    <uses file="FFI_0_3_subfx.sgt" link="input" register="false" transfer="false" optional="false" type="data" size="339684439"/>
    <uses file="FFI_0_3_subfy.sgt" link="input" register="false" transfer="false" optional="false" type="data" size="339684439"/>
    <uses file="Seismogram_FFI_0_3_ID00205.grm" link="output" register="false" transfer="false" optional="false" type="data" size="24000"/>
  </job>
  <job id="ID00206" namespace="CyberShake" name="PeakValCalcOkaya" version="1.0" runtime="1.05">
    <uses file="Seismogram_FFI_0_3_ID00205.grm" link="input" register="false" transfer="false" optional="false" type="data" size="24000"/>
    <uses file="PeakVals_FFI_0_3_ID00205.bsa" link="output" register="false" transfer="false" optional="false" type="data" size="216"/>
  </job>
  <job id="ID00207" namespace="CyberShake" name="SeismogramSynthesis" version="1.0" runtime="23.92">
    <uses file="FFI_0_3_txt.variation-s05409-h09815" link="input" register="true" transfer="true" optional="false" type="data" size="4670703"/>
    <uses file="FFI_0_3_subfx.sgt" link="input" register="false" transfer="false" optional="false" type="data" size="335710900"/>
    <uses file="FFI_0_3_subfy.sgt" link="input" register="false" transfer="false" optional="false" type="data" size="335710900"/>
    <uses file="Seismogram_FFI_0_3_ID00207.grm" link="output" register="false" transfer="false" optional="false" type="data" size="24000"/>
  </job>
  <job id="ID00208" namespace="CyberShake" name="PeakValCalcOkaya" version="1.0" runtime="0.66">
    <uses file="Seismogram_FFI_0_3_ID00207.grm" link="input" register="false" transfer="false" optional="false" type="data" size="24000"/>
    <uses file="PeakVals_FFI_0_3_ID00207.bsa" link="output" register="false" transfer="false" optional="false" type="data" size="216"/>
  </job>
  <job id="ID00209" namespace="CyberShake" name="SeismogramSynthesis" version="1.0" runtime="61.64">
    <uses file="FFI_0_3_txt.variation-s00850-h00596" link="input" register="true" transfer="true" optional="false" type="data" size="4110920"/>
    <uses file="FFI_0_3_subfx.sgt" link="input" register="false" transfer="false" optional="false" type="data" size="250782025"/>
    <uses file="FFI_0_3_subfy.sgt" link="input" register="false" transfer="false" optional="false" type="data" size="250782025"/>
    <uses file="Seismogram_FFI_0_3_ID00209.grm" link="output" register="false" transfer="false" optional="false" type="data" size="24000"/>
  </job>
  <job id="ID00210" namespace="CyberShake" name="PeakValCalcOkaya" version="1.0" runtime="1.44">
    <uses file="Seismogram_FFI_0_3_ID00209.grm" link="input" register="false" transfer="false" optional="false" type="data" size="24000"/>
    <uses file="PeakVals_FFI_0_3_ID00209.bsa" link="output" register="false" transfer="false" optional="false" type="data" size="216"/>
  </job>
  <job id="ID00211" namespace="CyberShake" name="SeismogramSynthesis" version="1.0" runtime="48.94">
    <uses file="FFI_0_3_txt.variation-s04705-h07691" link="input" register="true" transfer="true" optional="false" type="data" size="2144750"/>
    <uses file="FFI_0_3_subfx.sgt" link="input" register="false" transfer="false" optional="false" type="data" size="146562973"/>
    <uses file="FFI_0_3_subfy.sgt" link="input" register="false" transfer="false" optional="false" type="data" size="146562973"/>
    <uses file="Seismogram_FFI_0_3_ID00211.grm" link="output" register="false" transfer="false" optional="false" type="data" size="24000"/>
  </job>
  <job id="ID00212" namespace="CyberShake" name="PeakValCalcOkaya" version="1.0" runtime="0.99">
    <uses file="Seismogram_FFI_0_3_ID00211.grm" link="input" register="false" transfer="false" optional="false" type="data" size="24000"/>
    <uses file="PeakVals_FFI_0_3_ID00211.bsa" link="output" register="false" transfer="false" optional="false" type="data" size="216"/>
  </job>
  <job id="ID00213" namespace="CyberShake" name="SeismogramSynthesis" version="1.0" runtime="47.11">
    <uses file="FFI_0_3_txt.variation-s03711-h08711" link="input" register="true" transfer="true" optional="false" type="data" size="2315324"/>
    <uses file="FFI_0_3_subfx.sgt" link="input" register="false" transfer="false" optional="false" type="data" size="284361571"/>
    <uses file="FFI_0_3_subfy.sgt" link="input" register="false" transfer="false" optional="false" type="data" size="284361571"/>
    <uses file="Seismogram_FFI_0_3_ID00213.grm" link="output" register="false" transfer="false" optional="false" type="data" size="24000"/>
  </job>
  <job id="ID00214" namespace="CyberShake" name="PeakValCalcOkaya" version="1.0" runtime="1.22">
    <uses file="Seismogram_FFI_0_3_ID00213.grm" link="input" register="false" transfer="false" optional="false" type="data" size="24000"/>
    <uses file="PeakVals_FFI_0_3_ID00213.bsa" link="output" register="false" transfer="false" optional="false" type="data" size="216"/>
  </job>
  <job id="ID00215" namespace="CyberShake" name="SeismogramSynthesis" version="1.0" runtime="53.93">
    <uses file="FFI_0_3_txt.variation-s08174-h08702" link="input" register="true" transfer="true" optional="false" type="data" size="3451098"/>
    <uses file="FFI_0_3_subfx.sgt" link="input" register="false" transfer="false" optional="false" type="data" size="219959771"/>
    <uses file="FFI_0_3_subfy.sgt" link="input" register="false" transfer="false" optional="false" type="data" size="219959771"/>
    <uses file="Seismogram_FFI_0_3_ID00215.grm" link="output" register="false" transfer="false" optional="false" type="data" size="24000"/>
  </job>
  <job id="ID00216" namespace="CyberShake" name="PeakValCalcOkaya" version="1.0" runtime="1.03">
    <uses file="Seismogram_FFI_0_3_ID00215.grm" link="input" register="false" transfer="false" optional="false" type="data" size="24000"/>
    <uses file="PeakVals_FFI_0_3_ID00215.bsa" link="output" register="false" transfer="false" optional="false" type="data" size="216"/>
  </job>
  <job id="ID00217" namespace="CyberShake" name="SeismogramSynthesis" version="1.0" runtime="52.46">
    <uses file="FFI_0_3_txt.variation-s01755-h07950" link="input" register="true" transfer="true" optional="false" type="data" size="4766275"/>
    <uses file="FFI_0_3_subfx.sgt" link="input" register="false" transfer="false" optional="false" type="data" size="156497851"/>
    <uses file="FFI_0_3_subfy.sgt" link="input" register="false" transfer="false" optional="false" type="data" size="156497851"/>
    <uses file="Seismogram_FFI_0_3_ID00217.grm" link="output" register="false" transfer="false" optional="false" type="data" size="24000"/>
  </job>
  <job id="ID00218" namespace="CyberShake" name="PeakValCalcOkaya" version="1.0" runtime="0.69">
    <uses file="Seismogram_FFI_0_3_ID00217.grm" link="input" register="false" transfer="false" optional="false" type="data" size="24000"/>
    <uses file="PeakVals_FFI_0_3_ID00217.bsa" link="output" register="false" transfer="false" optional="false" type="data" size="216"/>
  </job>
  <job id="ID00219" namespace="CyberShake" name="SeismogramSynthesis" version="1.0" runtime="57.23">
    <uses file="FFI_0_3_txt.variation-s06145-h06490" link="input" register="true" transfer="true" optional="false" type="data" size="3198248"/>
    <uses file="FFI_0_3_subfx.sgt" link="input" register="false" transfer="false" optional="false" type="data" size="328521025"/>
    <uses file="FFI_0_3_subfy.sgt" link="input" register="false" transfer="false" optional="false" type="data" size="328521025"/>
    <uses file="Seismogram_FFI_0_3_ID00219.grm" link="output" register="false" transfer="false" optional="false" type="data" size="24000"/>
  </job>
  <job id="ID00220" namespace="CyberShake" name="PeakValCalcOkaya" version="1.0" runtime="1.19">
    <uses file="Seismogram_FFI_0_3_ID00219.grm" link="input" register="false" transfer="false" optional="false" type="data" size="24000"/>
    <uses file="PeakVals_FFI_0_3_ID00219.bsa" link="output" register="false" transfer="false" optional="false" type="data" size="216"/>
  </job>
  <job id="ID00221" namespace="CyberShake" name="SeismogramSynthesis" version="1.0" runtime="24.73">
    <uses file="FFI_0_3_txt.variation-s03463-h07251" link="input" register="true" transfer="true" optional="false" type="data" size="2722619"/>
    <uses file="FFI_0_3_subfx.sgt" link="input" register="false" transfer="false" optional="false" type="data" size="309054250"/>
    <uses file="FFI_0_3_subfy.sgt" link="input" register="false" transfer="false" optional="false" type="data" size="309054250"/>
    <uses file="Seismogram_FFI_0_3_ID00221.grm" link="output" register="false" transfer="false" optional="false" type="data" size="24000"/>
  </job>
  <job id="ID00222" namespace="CyberShake" name="PeakValCalcOkaya" version="1.0" runtime="1.25">
    <uses file="Seismogram_FFI_0_3_ID00221.grm" link="input" register="false" transfer="false" optional="false" type="data" size="24000"/>
    <uses file="PeakVals_FFI_0_3_ID00221.bsa" link="output" register="false" transfer="false" optional="false" type="data" size="216"/>
  </job>
  <job id="ID00223" namespace="CyberShake" name="SeismogramSynthesis" version="1.0" runtime="46.66">
    <uses file="FFI_0_3_txt.variation-s00308-h06936" link="input" register="true" transfer="true" optional="false" type="data" size="2350664"/>
    <uses file="FFI_0_3_subfx.sgt" link="input" register="false" transfer="false" optional="false" type="data" size="171738449"/>
    <uses file="FFI_0_3_subfy.sgt" link="input" register="false" transfer="false" optional="false" type="data" size="171738449"/>
    <uses file="Seismogram_FFI_0_3_ID00223.grm" link="output" register="false" transfer="false" optional="false" type="data" size="24000"/>
  </job>
  <job id="ID00224" namespace="CyberShake" name="PeakValCalcOkaya" version="1.0" runtime="0.86">
    <uses file="Seismogram_FFI_0_3_ID00223.grm" link="input" register="false" transfer="false" optional="false" type="data" size="24000"/>
    <uses file="PeakVals_FFI_0_3_ID00223.bsa" link="output" register="false" transfer="false" optional="false" type="data" size="216"/>
  </job>
  <job id="ID00225" namespace="CyberShake" name="SeismogramSynthesis" version="1.0" runtime="48.39">
    <uses file="FFI_0_3_txt.variation-s07250-h06178" link="input" register="true" transfer="true" optional="false" type="data" size="5367605"/>
    <uses file="FFI_0_3_subfx.sgt" link="input" register="false" transfer="false" optional="false" type="data" size="320237452"/>
    <uses file="FFI_0_3_subfy.sgt" link="input" register="false" transfer="false" optional="false" type="data" size="320237452"/>
    <uses file="Seismogram_FFI_0_3_ID00225.grm" link="output" register="false" transfer="false" optional="false" type="data" size="24000"/>
  </job>
  <job id="ID00226" namespace="CyberShake" name="PeakValCalcOkaya" version="1.0" runtime="1.09">
    <uses file="Seismogram_FFI_0_3_ID00225.grm" link="input" register="false" transfer="false" optional="false" type="data" size="24000"/>
    <uses file="PeakVals_FFI_0_3_ID00225.bsa" link="output" register="false" transfer="false" optional="false" type="data" size="216"/>
  </job>
  <job id="ID00227" namespace="CyberShake" name="SeismogramSynthesis" version="1.0" runtime="28.94">
    <uses file="FFI_0_3_txt.variation-s05347-h05828" link="input" register="true" transfer="true" optional="false" type="data" size="2777082"/>
    <uses file="FFI_0_3_subfx.sgt" link="input" register="false" transfer="false" optional="false" type="data" size="151997631"/>
    <uses file="FFI_0_3_subfy.sgt" link="input" register="false" transfer="false" optional="false" type="data" size="151997631"/>
    <uses file="Seismogram_FFI_0_3_ID00227.grm" link="output" register="false" transfer="false" optional="false" type="data" size="24000"/>
  </job>
  <job id="ID00228" namespace="CyberShake" name="PeakValCalcOkaya" version="1.0" runtime="1.45">
    <uses file="Seismogram_FFI_0_3_ID00227.grm" link="input" register="false" transfer="false" optional="false" type="data" size="24000"/>
    <uses file="PeakVals_FFI_0_3_ID00227.bsa" link="output" register="false" transfer="false" optional="false" type="data" size="216"/>
  </job>
  <job id="ID00229" namespace="CyberShake" name="SeismogramSynthesis" version="1.0" runtime="35.94">
    <uses file="FFI_0_3_txt.variation-s05085-h08935" link="input" register="true" transfer="true" optional="false" type="data" size="2256610"/>
    <uses file="FFI_0_3_subfx.sgt" link="input" register="false" transfer="false" optional="false" type="data" size="232470080"/>
    <uses file="FFI_0_3_subfy.sgt" link="input" register="false" transfer="false" optional="false" type="data" size="232470080"/>
    <uses file="Seismogram_FFI_0_3_ID00229.grm" link="output" register="false" transfer="false" optional="false" type="data" size="24000"/>
  </job>
  <job id="ID00230" namespace="CyberShake" name="PeakValCalcOkaya" version="1.0" runtime="1.08">
    <uses file="Seismogram_FFI_0_3_ID00229.grm" link="input" register="false" transfer="false" optional="false" type="data" size="24000"/>
    <uses file="PeakVals_FFI_0_3_ID00229.bsa" link="output" register="false" transfer="false" optional="false" type="data" size="216"/>
  </job>
  <job id="ID00231" namespace="CyberShake" name="SeismogramSynthesis" version="1.0" runtime="32.68">
    <uses file="FFI_0_3_txt.variation-s04510-h05831" link="input" register="true" transfer="true" optional="false" type="data" size="3781144"/>
    <uses file="FFI_0_3_subfx.sgt" link="input" register="false" transfer="false" optional="false" type="data" size="301989603"/>
    <uses file="FFI_0_3_subfy.sgt" link="input" register="false" transfer="false" optional="false" type="data" size="301989603"/>
    <uses file="Seismogram_FFI_0_3_ID00231.grm" link="output" register="false" transfer="false" optional="false" type="data" size="24000"/>
  </job>
  <job id="ID00232" namespace="CyberShake" name="PeakValCalcOkaya" version="1.0" runtime="1.47">
    <uses file="Seismogram_FFI_0_3_ID00231.grm" link="input" register="false" transfer="false" optional="false" type="data" size="24000"/>
    <uses file="PeakVals_FFI_0_3_ID00231.bsa" link="output" register="false" transfer="false" optional="false" type="data" size="216"/>
  </job>
  <job id="ID00233" namespace="CyberShake" name="SeismogramSynthesis" version="1.0" runtime="58.23">
    <uses file="FFI_0_3_txt.variation-s05271-h03043" link="input" register="true" transfer="true" optional="false" type="data" size="3113322"/>
    <uses file="FFI_0_3_subfx.sgt" link="input" register="false" transfer="false" optional="false" type="data" size="257302641"/>
    <uses file="FFI_0_3_subfy.sgt" link="input" register="false" transfer="false" optional="false" type="data" size="257302641"/>
    <uses file="Seismogram_FFI_0_3_ID00233.grm" link="output" register="false" transfer="false" optional="false" type="data" size="24000"/>
  </job>
  <job id="ID00234" namespace="CyberShake" name="PeakValCalcOkaya" version="1.0" runtime="1.38">
    <uses file="Seismogram_FFI_0_3_ID00233.grm" link="input" register="false" transfer="false" optional="false" type="data" size="24000"/>
    <uses file="PeakVals_FFI_0_3_ID00233.bsa" link="output" register="false" transfer="false" optional="false" type="data" size="216"/>
  </job>
  <job id="ID00235" namespace="CyberShake" name="SeismogramSynthesis" version="1.0" runtime="25.12">
    <uses file="FFI_0_3_txt.variation-s01317-h03764" link="input" register="true" transfer="true" optional="false" type="data" size="3494067"/>
    <uses file="FFI_0_3_subfx.sgt" link="input" register="false" transfer="false" optional="false" type="data" size="192586667"/>
    <uses file="FFI_0_3_subfy.sgt" link="input" register="false" transfer="false" optional="false" type="data" size="192586667"/>
    <uses file="Seismogram_FFI_0_3_ID00235.grm" link="output" register="false" transfer="false" optional="false" type="data" size="24000"/>
  </job>
  <job id="ID00236" namespace="CyberShake" name="PeakValCalcOkaya" version="1.0" runtime="1.40">
    <uses file="Seismogram_FFI_0_3_ID00235.grm" link="input" register="false" transfer="false" optional="false" type="data" size="24000"/>
    <uses file="PeakVals_FFI_0_3_ID00235.bsa" link="output" register="false" transfer="false" optional="false" type="data" size="216"/>
  </job>
  <job id="ID00237" namespace="CyberShake" name="SeismogramSynthesis" version="1.0" runtime="60.02">
    <uses file="FFI_0_3_txt.variation-s07294-h04748" link="input" register="true" transfer="true" optional="false" type="data" size="4959206"/>
    <uses file="FFI_0_3_subfx.sgt" link="input" register="false" transfer="false" optional="false" type="data" size="259355827"/>
    <uses file="FFI_0_3_subfy.sgt" link="input" register="false" transfer="false" optional="false" type="data" size="259355827"/>
    <uses file="Seismogram_FFI_0_3_ID00237.grm" link="output" register="false" transfer="false" optional="false" type="data" size="24000"/>
  </job>
  <job id="ID00238" namespace="CyberShake" name="PeakValCalcOkaya" version="1.0" runtime="1.46">
    <uses file="Seismogram_FFI_0_3_ID00237.grm" link="input" register="false" transfer="false" optional="false" type="data" size="24000"/>
    <uses file="PeakVals_FFI_0_3_ID00237.bsa" link="output" register="false" transfer="false" optional="false" type="data" size="216"/>
  </job>
  <job id="ID00239" namespace="CyberShake" name="SeismogramSynthesis" version="1.0" runtime="32.97">
    <uses file="FFI_0_3_txt.variation-s02870-h08821" link="input" register="true" transfer="true" optional="false" type="data" size="3349387"/>
    <uses file="FFI_0_3_subfx.sgt" link="input" register="false" transfer="false" optional="false" type="data" size="200174181"/>
    <uses file="FFI_0_3_subfy.sgt" link="input" register="false" transfer="false" optional="false" type="data" size="200174181"/>
    <uses file="Seismogram_FFI_0_3_ID00239.grm" link="output" register="false" transfer="false" optional="false" type="data" size="24000"/>
  </job>
  <job id="ID00240" namespace="CyberShake" name="PeakValCalcOkaya" version="1.0" runtime="1.39">
    <uses file="Seismogram_FFI_0_3_ID00239.grm" link="input" register="false" transfer="false" optional="false" type="data" size="24000"/>
    <uses file="PeakVals_FFI_0_3_ID00239.bsa" link="output" register="false" transfer="false" optional="false" type="data" size="216"/>
  </job>
  <job id="ID00241" namespace="CyberShake" name="SeismogramSynthesis" version="1.0" runtime="32.44">
    <uses file="FFI_0_3_txt.variation-s01122-h05130" link="input" register="true" transfer="true" optional="false" type="data" size="2383159"/>
    <uses file="FFI_0_3_subfx.sgt" link="input" register="false" transfer="false" optional="false" type="data" size="284551042"/>
    <uses file="FFI_0_3_subfy.sgt" link="input" register="false" transfer="false" optional="false" type="data" size="284551042"/>
    <uses file="Seismogram_FFI_0_3_ID00241.grm" link="output" register="false" transfer="false" optional="false" type="data" size="24000"/>
  </job>
  <job id="ID00242" namespace="CyberShake" name="PeakValCalcOkaya" version="1.0" runtime="1.18">
    <uses file="Seismogram_FFI_0_3_ID00241.grm" link="input" register="false" transfer="false" optional="false" type="data" size="24000"/>
    <uses file="PeakVals_FFI_0_3_ID00241.bsa" link="output" register="false" transfer="false" optional="false" type="data" size="216"/>
  </job>
  <job id="ID00243" namespace="CyberShake" name="SeismogramSynthesis" version="1.0" runtime="62.84">
    <uses file="FFI_0_3_txt.variation-s00964-h02404" link="input" register="true" transfer="true" optional="false" type="data" size="4830508"/>
    <uses file="FFI_0_3_subfx.sgt" link="input" register="false" transfer="false" optional="false" type="data" size="344080138"/>
    <uses file="FFI_0_3_subfy.sgt" link="input" register="false" transfer="false" optional="false" type="data" size="344080138"/>
    <uses file="Seismogram_FFI_0_3_ID00243.grm" link="output" register="false" transfer="false" optional="false" type="data" size="24000"/>
  </job>
  <job id="ID00244" namespace="CyberShake" name="PeakValCalcOkaya" version="1.0" runtime="1.35">
    <uses file="Seismogram_FFI_0_3_ID00243.grm" link="input" register="false" transfer="false" optional="false" type="data" size="24000"/>
    <uses file="PeakVals_FFI_0_3_ID00243.bsa" link="output" register="false" transfer="false" optional="false" type="data" size="216"/>
  </job>
  <job id="ID00245" namespace="CyberShake" name="SeismogramSynthesis" version="1.0" runtime="55.94">
    <uses file="FFI_0_3_txt.variation-s01156-h03721" link="input" register="true" transfer="true" optional="false" type="data" size="2767898"/>
    <uses file="FFI_0_3_subfx.sgt" link="input" register="false" transfer="false" optional="false" type="data" size="280115708"/>
    <uses file="FFI_0_3_subfy.sgt" link="input" register="false" transfer="false" optional="false" type="data" size="280115708"/>
    <uses file="Seismogram_FFI_0_3_ID00245.grm" link="output" register="false" transfer="false" optional="false" type="data" size="24000"/>
  </job>
  <job id="ID00246" namespace="CyberShake" name="PeakValCalcOkaya" version="1.0" runtime="1.31">
    <uses file="Seismogram_FFI_0_3_ID00245.grm" link="input" register="false" transfer="false" optional="false" type="data" size="24000"/>
    <uses file="PeakVals_FFI_0_3_ID00245.bsa" link="output" register="false" transfer="false" optional="false" type="data" size="216"/>
  </job>
  <job id="ID00247" namespace="CyberShake" name="SeismogramSynthesis" version="1.0" runtime="54.65">
    <uses file="FFI_0_3_txt.variation-s08578-h03376" link="input" register="true" transfer="true" optional="false" type="data" size="3959113"/>
    <uses file="FFI_0_3_subfx.sgt" link="input" register="false" transfer="false" optional="false" type="data" size="128797634"/>
    <uses file="FFI_0_3_subfy.sgt" link="input" register="false" transfer="false" optional="false" type="data" size="128797634"/>
    <uses file="Seismogram_FFI_0_3_ID00247.grm" link="output" register="false" transfer="false" optional="false" type="data" size="24000"/>
  </job>
  <job id="ID00248" namespace="CyberShake" name="PeakValCalcOkaya" version="1.0" runtime="1.13">
    <uses file="Seismogram_FFI_0_3_ID00247.grm" link="input" register="false" transfer="false" optional="false" type="data" size="24000"/>
    <uses file="PeakVals_FFI_0_3_ID00247.bsa" link="output" register="false" transfer="false" optional="false" type="data" size="216"/>
  </job>
  <job id="ID00249" namespace="CyberShake" name="SeismogramSynthesis" version="1.0" runtime="38.86">
    <uses file="FFI_0_3_txt.variation-s03106-h03760" link="input" register="true" transfer="true" optional="false" type="data" size="3519171"/>
    <uses file="FFI_0_3_subfx.sgt" link="input" register="false" transfer="false" optional="false" type="data" size="167165143"/>
    <uses file="FFI_0_3_subfy.sgt" link="input" register="false" transfer="false" optional="false" type="data" size="167165143"/>
    <uses file="Seismogram_FFI_0_3_ID00249.grm" link="output" register="false" transfer="false" optional="false" type="data" size="24000"/>
  </job>
  <job id="ID00250" namespace="CyberShake" name="PeakValCalcOkaya" version="1.0" runtime="0.91">
    <uses file="Seismogram_FFI_0_3_ID00249.grm" link="input" register="false" transfer="false" optional="false" type="data" size="24000"/>
    <uses file="PeakVals_FFI_0_3_ID00249.bsa" link="output" register="false" transfer="false" optional="false" type="data" size="216"/>
  </job>
  <job id="ID00251" namespace="CyberShake" name="SeismogramSynthesis" version="1.0" runtime="54.28">
    <uses file="FFI_0_3_txt.variation-s00956-h07864" link="input" register="true" transfer="true" optional="false" type="data" size="3083734"/>
    <uses file="FFI_0_3_subfx.sgt" link="input" register="false" transfer="false" optional="false" type="data" size="255741934"/>
    <uses file="FFI_0_3_subfy.sgt" link="input" register="false" transfer="false" optional="false" type="data" size="255741934"/>
    <uses file="Seismogram_FFI_0_3_ID00251.grm" link="output" register="false" transfer="false" optional="false" type="data" size="24000"/>
  </job>
  <job id="ID00252" namespace="CyberShake" name="PeakValCalcOkaya" version="1.0" runtime="0.59">
    <uses file="Seismogram_FFI_0_3_ID00251.grm" link="input" register="false" transfer="false" optional="false" type="data" size="24000"/>
    <uses file="PeakVals_FFI_0_3_ID00251.bsa" link="output" register="false" transfer="false" optional="false" type="data" size="216"/>
  </job>
  <job id="ID00253" namespace="CyberShake" name="SeismogramSynthesis" version="1.0" runtime="35.99">
    <uses file="FFI_0_3_txt.variation-s06972-h01387" link="input" register="true" transfer="true" optional="false" type="data" size="1858661"/>
    <uses file="FFI_0_3_subfx.sgt" link="input" register="false" transfer="false" optional="false" type="data" size="342754724"/>
    <uses file="FFI_0_3_subfy.sgt" link="input" register="false" transfer="false" optional="false" type="data" size="342754724"/>
    <uses file="Seismogram_FFI_0_3_ID00253.grm" link="output" register="false" transfer="false" optional="false" type="data" size="24000"/>
  </job>
  <job id="ID00254" namespace="CyberShake" name="PeakValCalcOkaya" version="1.0" runtime="1.34">
    <uses file="Seismogram_FFI_0_3_ID00253.grm" link="input" register="false" transfer="false" optional="false" type="data" size="24000"/>
    <uses file="PeakVals_FFI_0_3_ID00253.bsa" link="output" register="false" transfer="false" optional="false" type="data" size="216"/>
  </job>
  <job id="ID00255" namespace="CyberShake" name="SeismogramSynthesis" version="1.0" runtime="41.49">
    <uses file="FFI_0_3_txt.variation-s05229-h08971" link="input" register="true" transfer="true" optional="false" type="data" size="2385845"/>
    <uses file="FFI_0_3_subfx.sgt" link="input" register="false" transfer="false" optional="false" type="data" size="188778151"/>
    <uses file="FFI_0_3_subfy.sgt" link="input" register="false" transfer="false" optional="false" type="data" size="188778151"/>
    <uses file="Seismogram_FFI_0_3_ID00255.grm" link="output" register="false" transfer="false" optional="false" type="data" size="24000"/>
  </job>
  <job id="ID00256" namespace="CyberShake" name="PeakValCalcOkaya" version="1.0" runtime="1.46">
    <uses file="Seismogram_FFI_0_3_ID00255.grm" link="input" register="false" transfer="false" optional="false" type="data" size="24000"/>
    <uses file="PeakVals_FFI_0_3_ID00255.bsa" link="output" register="false" transfer="false" optional="false" type="data" size="216"/>
  </job>
  <job id="ID00257" namespace="CyberShake" name="SeismogramSynthesis" version="1.0" runtime="48.54">
    <uses file="FFI_0_3_txt.variation-s09729-h03837" link="input" register="true" transfer="true" optional="false" type="data" size="5557663"/>
    <uses file="FFI_0_3_subfx.sgt" link="input" register="false" transfer="false" optional="false" type="data" size="264584378"/>
    <uses file="FFI_0_3_subfy.sgt" link="input" register="false" transfer="false" optional="false" type="data" size="264584378"/>
    <uses file="Seismogram_FFI_0_3_ID00257.grm" link="output" register="false" transfer="false" optional="false" type="data" size="24000"/>
  </job>
  <job id="ID00258" namespace="CyberShake" name="PeakValCalcOkaya" version="1.0" runtime="0.78">
    <uses file="Seismogram_FFI_0_3_ID00257.grm" link="input" register="false" transfer="false" optional="false" type="data" size="24000"/>
    <uses file="PeakVals_FFI_0_3_ID00257.bsa" link="output" register="false" transfer="false" optional="false" type="data" size="216"/>
  </job>
  <job id="ID00259" namespace="CyberShake" name="SeismogramSynthesis" version="1.0" runtime="27.77">
    <uses file="FFI_0_3_txt.variation-s01474-h02661" link="input" register="true" transfer="true" optional="false" type="data" size="2603237"/>
    <uses file="FFI_0_3_subfx.sgt" link="input" register="false" transfer="false" optional="false" type="data" size="137559283"/>
    <uses file="FFI_0_3_subfy.sgt" link="input" register="false" transfer="false" optional="false" type="data" size="137559283"/>
    <uses file="Seismogram_FFI_0_3_ID00259.grm" link="output" register="false" transfer="false" optional="false" type="data" size="24000"/>
  </job>
  <job id="ID00260" namespace="CyberShake" name="PeakValCalcOkaya" version="1.0" runtime="0.97">
    <uses file="Seismogram_FFI_0_3_ID00259.grm" link="input" register="false" transfer="false" optional="false" type="data" size="24000"/>
    <uses file="PeakVals_FFI_0_3_ID00259.bsa" link="output" register="false" transfer="false" optional="false" type="data" size="216"/>
  </job>
  <job id="ID00261" namespace="CyberShake" name="SeismogramSynthesis" version="1.0" runtime="25.64">
    <uses file="FFI_0_3_txt.variation-s08028-h08573" link="input" register="true" transfer="true" optional="false" type="data" size="4041549"/>
    <uses file="FFI_0_3_subfx.sgt" link="input" register="false" transfer="false" optional="false" type="data" size="124688153"/>
    <uses file="FFI_0_3_subfy.sgt" link="input" register="false" transfer="false" optional="false" type="data" size="124688153"/>
    <uses file="Seismogram_FFI_0_3_ID00261.grm" link="output" register="false" transfer="false" optional="false" type="data" size="24000"/>
  </job>
  <job id="ID00262" namespace="CyberShake" name="PeakValCalcOkaya" version="1.0" runtime="0.58">
    <uses file="Seismogram_FFI_0_3_ID00261.grm" link="input" register="false" transfer="false" optional="false" type="data" size="24000"/>
    <uses file="PeakVals_FFI_0_3_ID00261.bsa" link="output" register="false" transfer="false" optional="false" type="data" size="216"/>
  </job>
  <job id="ID00263" namespace="CyberShake" name="SeismogramSynthesis" version="1.0" runtime="64.72">
    <uses file="FFI_0_3_txt.variation-s07235-h02410" link="input" register="true" transfer="true" optional="false" type="data" size="5437765"/>
    <uses file="FFI_0_3_subfx.sgt" link="input" register="false" transfer="false" optional="false" type="data" size="184587313"/>
    <uses file="FFI_0_3_subfy.sgt" link="input" register="false" transfer="false" optional="false" type="data" size="184587313"/>
    <uses file="Seismogram_FFI_0_3_ID00263.grm" link="output" register="false" transfer="false" optional="false" type="data" size="24000"/>
  </job>
  <job id="ID00264" namespace="CyberShake" name="PeakValCalcOkaya" version="1.0" runtime="0.68">
    <uses file="Seismogram_FFI_0_3_ID00263.grm" link="input" register="false" transfer="false" optional="false" type="data" size="24000"/>
    <uses file="PeakVals_FFI_0_3_ID00263.bsa" link="output" register="false" transfer="false" optional="false" type="data" size="216"/>
  </job>
  <job id="ID00265" namespace="CyberShake" name="SeismogramSynthesis" version="1.0" runtime="45.38">
    <uses file="FFI_0_3_txt.variation-s07170-h02887" link="input" register="true" transfer="true" optional="false" type="data" size="5123758"/>
    <uses file="FFI_0_3_subfx.sgt" link="input" register="false" transfer="false" optional="false" type="data" size="274639558"/>
    <uses file="FFI_0_3_subfy.sgt" link="input" register="false" transfer="false" optional="false" type="data" size="274639558"/>
    <uses file="Seismogram_FFI_0_3_ID00265.grm" link="output" register="false" transfer="false" optional="false" type="data" size="24000"/>
  </job>
  <job id="ID00266" namespace="CyberShake" name="PeakValCalcOkaya" version="1.0" runtime="1.06">
    <uses file="Seismogram_FFI_0_3_ID00265.grm" link="input" register="false" transfer="false" optional="false" type="data" size="24000"/>
    <uses file="PeakVals_FFI_0_3_ID00265.bsa" link="output" register="false" transfer="false" optional="false" type="data" size="216"/>
  </job>
  <job id="ID00267" namespace="CyberShake" name="SeismogramSynthesis" version="1.0" runtime="57.66">
    <uses file="FFI_0_3_txt.variation-s03858-h09386" link="input" register="true" transfer="true" optional="false" type="data" size="2658967"/>
    <uses file="FFI_0_3_subfx.sgt" link="input" register="false" transfer="false" optional="false" type="data" size="346832507"/>
    <uses file="FFI_0_3_subfy.sgt" link="input" register="false" transfer="false" optional="false" type="data" size="346832507"/>
    <uses file="Seismogram_FFI_0_3_ID00267.grm" link="output" register="false" transfer="false" optional="false" type="data" size="24000"/>
  </job>
  <job id="ID00268" namespace="CyberShake" name="PeakValCalcOkaya" version="1.0" runtime="1.30">
    <uses file="Seismogram_FFI_0_3_ID00267.grm" link="input" register="false" transfer="false" optional="false" type="data" size="24000"/>
    <uses file="PeakVals_FFI_0_3_ID00267.bsa" link="output" register="false" transfer="false" optional="false" type="data" size="216"/>
  </job>
  <job id="ID00269" namespace="CyberShake" name="SeismogramSynthesis" version="1.0" runtime="51.97">
    <uses file="FFI_0_3_txt.variation-s09831-h02607" link="input" register="true" transfer="true" optional="false" type="data" size="4530484"/>
    <uses file="FFI_0_3_subfx.sgt" link="input" register="false" transfer="false" optional="false" type="data" size="248742166"/>
    <uses file="FFI_0_3_subfy.sgt" link="input" register="false" transfer="false" optional="false" type="data" size="248742166"/>
    <uses file="Seismogram_FFI_0_3_ID00269.grm" link="output" register="false" transfer="false" optional="false" type="data" size="24000"/>
  </job>
  <job id="ID00270" namespace="CyberShake" name="PeakValCalcOkaya" version="1.0" runtime="0.95">
    <uses file="Seismogram_FFI_0_3_ID00269.grm" link="input" register="false" transfer="false" optional="false" type="data" size="24000"/>
    <uses file="PeakVals_FFI_0_3_ID00269.bsa" link="output" register="false" transfer="false" optional="false" type="data" size="216"/>
  </job>
  <job id="ID00271" namespace="CyberShake" name="SeismogramSynthesis" version="1.0" runtime="64.15">
    <uses file="FFI_0_3_txt.variation-s02509-h03361" link="input" register="true" transfer="true" optional="false" type="data" size="3931588"/>
    <uses file="FFI_0_3_subfx.sgt" link="input" register="false" transfer="false" optional="false" type="data" size="233101338"/>
    <uses file="FFI_0_3_subfy.sgt" link="input" register="false" transfer="false" optional="false" type="data" size="233101338"/>
    <uses file="Seismogram_FFI_0_3_ID00271.grm" link="output" register="false" transfer="false" optional="false" type="data" size="24000"/>
  </job>
  <job id="ID00272" namespace="CyberShake" name="PeakValCalcOkaya" version="1.0" runtime="0.74">
    <uses file="Seismogram_FFI_0_3_ID00271.grm" link="input" register="false" transfer="false" optional="false" type="data" size="24000"/>
    <uses file="PeakVals_FFI_0_3_ID00271.bsa" link="output" register="false" transfer="false" optional="false" type="data" size="216"/>
  </job>
  <job id="ID00273" namespace="CyberShake" name="SeismogramSynthesis" version="1.0" runtime="27.73">
    <uses file="FFI_0_3_txt.variation-s00620-h04764" link="input" register="true" transfer="true" optional="false" type="data" size="2373157"/>
    <uses file="FFI_0_3_subfx.sgt" link="input" register="false" transfer="false" optional="false" type="data" size="246590146"/>
    <uses file="FFI_0_3_subfy.sgt" link="input" register="false" transfer="false" optional="false" type="data" size="246590146"/>
    <uses file="Seismogram_FFI_0_3_ID00273.grm" link="output" register="false" transfer="false" optional="false" type="data" size="24000"/>
  </job>
  <job id="ID00274" namespace="CyberShake" name="PeakValCalcOkaya" version="1.0" runtime="1.38">
    <uses file="Seismogram_FFI_0_3_ID00273.grm" link="input" register="false" transfer="false" optional="false" type="data" size="24000"/>
    <uses file="PeakVals_FFI_0_3_ID00273.bsa" link="output" register="false" transfer="false" optional="false" type="data" size="216"/>
  </job>
  <job id="ID00275" namespace="CyberShake" name="SeismogramSynthesis" version="1.0" runtime="27.03">
    <uses file="FFI_0_3_txt.variation-s01908-h08662" link="input" register="true" transfer="true" optional="false" type="data" size="2497003"/>
    <uses file="FFI_0_3_subfx.sgt" link="input" register="false" transfer="false" optional="false" type="data" size="221620688"/>
    <uses file="FFI_0_3_subfy.sgt" link="input" register="false" transfer="false" optional="false" type="data" size="221620688"/>
    <uses file="Seismogram_FFI_0_3_ID00275.grm" link="output" register="false" transfer="false" optional="false" type="data" size="24000"/>
  </job>
  <job id="ID00276" namespace="CyberShake" name="PeakValCalcOkaya" version="1.0" runtime="0.68">
    <uses file="Seismogram_FFI_0_3_ID00275.grm" link="input" register="false" transfer="false" optional="false" type="data" size="24000"/>
    <uses file="PeakVals_FFI_0_3_ID00275.bsa" link="output" register="false" transfer="false" optional="false" type="data" size="216"/>
  </job>
  <job id="ID00277" namespace="CyberShake" name="SeismogramSynthesis" version="1.0" runtime="28.83">
    <uses file="FFI_0_3_txt.variation-s09687-h02077" link="input" register="true" transfer="true" optional="false" type="data" size="2582791"/>
    <uses file="FFI_0_3_subfx.sgt" link="input" register="false" transfer="false" optional="false" type="data" size="316752008"/>
    <uses file="FFI_0_3_subfy.sgt" link="input" register="false" transfer="false" optional="false" type="data" size="316752008"/>
    <uses file="Seismogram_FFI_0_3_ID00277.grm" link="output" register="false" transfer="false" optional="false" type="data" size="24000"/>
  </job>
  <job id="ID00278" namespace="CyberShake" name="PeakValCalcOkaya" version="1.0" runtime="1.56">
    <uses file="Seismogram_FFI_0_3_ID00277.grm" link="input" register="false" transfer="false" optional="false" type="data" size="24000"/>
    <uses file="PeakVals_FFI_0_3_ID00277.bsa" link="output" register="false" transfer="false" optional="false" type="data" size="216"/>
  </job>
  <job id="ID00279" namespace="CyberShake" name="SeismogramSynthesis" version="1.0" runtime="31.59">
    <uses file="FFI_0_3_txt.variation-s06303-h07382" link="input" register="true" transfer="true" optional="false" type="data" size="3357551"/>
    <uses file="FFI_0_3_subfx.sgt" link="input" register="false" transfer="false" optional="false" type="data" size="260045433"/>
    <uses file="FFI_0_3_subfy.sgt" link="input" register="false" transfer="false" optional="false" type="data" size="260045433"/>
    <uses file="Seismogram_FFI_0_3_ID00279.grm" link="output" register="false" transfer="false" optional="false" type="data" size="24000"/>
  </job>
  <job id="ID00280" namespace="CyberShake" name="PeakValCalcOkaya" version="1.0" runtime="1.43">
    <uses file="Seismogram_FFI_0_3_ID00279.grm" link="input" register="false" transfer="false" optional="false" type="data" size="24000"/>
    <uses file="PeakVals_FFI_0_3_ID00279.bsa" link="output" register="false" transfer="false" optional="false" type="data" size="216"/>
  </job>
  <job id="ID00281" namespace="CyberShake" name="ExtractSGT" version="1.0" runtime="104.04">
    <uses file="FFI_0_4_fx.sgt" link="input" register="true" transfer="true" optional="false" type="data" size="19499553437"/>
    <uses file="FFI_0_4_fy.sgt" link="input" register="true" transfer="true" optional="false" type="data" size="19499553437"/>
    <uses file="FFI_0_4_subfx.sgt" link="output" register="false" transfer="false" optional="false" type="data" size="332191677"/>
    <uses file="FFI_0_4_subfy.sgt" link="output" register="false" transfer="false" optional="false" type="data" size="332191677"/>
    <uses file="FFI_0_4_txt.variation-s08506-h01307" link="input" register="true" transfer="true" optional="false" type="data" size="4733207"/>
  </job>
  <job id="ID00282" namespace="CyberShake" name="SeismogramSynthesis" version="1.0" runtime="39.53">
    <uses file="FFI_0_4_txt.variation-s07530-h07553" link="input" register="true" transfer="true" optional="false" type="data" size="3029704"/>
    <uses file="FFI_0_4_subfx.sgt" link="input" register="false" transfer="false" optional="false" type="data" size="332191677"/>
    <uses file="FFI_0_4_subfy.sgt" link="input" register="false" transfer="false" optional="false" type="data" size="332191677"/>
    <uses file="Seismogram_FFI_0_4_ID00282.grm" link="output" register="false" transfer="false" optional="false" type="data" size="24000"/>
  </job>
  <job id="ID00283" namespace="CyberShake" name="PeakValCalcOkaya" version="1.0" runtime="0.79">
    <uses file="Seismogram_FFI_0_4_ID00282.grm" link="input" register="false" transfer="false" optional="false" type="data" size="24000"/>
    <uses file="PeakVals_FFI_0_4_ID00282.bsa" link="output" register="false" transfer="false" optional="false" type="data" size="216"/>
  </job>
  <job id="ID00284" namespace="CyberShake" name="SeismogramSynthesis" version="1.0" runtime="55.02">
    <uses file="FFI_0_4_txt.variation-s08977-h02727" link="input" register="true" transfer="true" optional="false" type="data" size="4772303"/>
    <uses file="FFI_0_4_subfx.sgt" link="input" register="false" transfer="false" optional="false" type="data" size="162659837"/>
    <uses file="FFI_0_4_subfy.sgt" link="input" register="false" transfer="false" optional="false" type="data" size="162659837"/>
    <uses file="Seismogram_FFI_0_4_ID00284.grm" link="output" register="false" transfer="false" optional="false" type="data" size="24000"/>
  </job>
  <job id="ID00285" namespace="CyberShake" name="PeakValCalcOkaya" version="1.0" runtime="0.82">
    <uses file="Seismogram_FFI_0_4_ID00284.grm" link="input" register="false" transfer="false" optional="false" type="data" size="24000"/>
    <uses file="PeakVals_FFI_0_4_ID00284.bsa" link="output" register="false" transfer="false" optional="false" type="data" size="216"/>
  </job>
  <job id="ID00286" namespace="CyberShake" name="SeismogramSynthesis" version="1.0" runtime="46.59">
    <uses file="FFI_0_4_txt.variation-s09675-h08198" link="input" register="true" transfer="true" optional="false" type="data" size="3944954"/>
    <uses file="FFI_0_4_subfx.sgt" link="input" register="false" transfer="false" optional="false" type="data" size="291297073"/>
    <uses file="FFI_0_4_subfy.sgt" link="input" register="false" transfer="false" optional="false" type="data" size="291297073"/>
    <uses file="Seismogram_FFI_0_4_ID00286.grm" link="output" register="false" transfer="false" optional="false" type="data" size="24000"/>
  </job>
  <job id="ID00287" namespace="CyberShake" name="PeakValCalcOkaya" version="1.0" runtime="0.98">
    <uses file="Seismogram_FFI_0_4_ID00286.grm" link="input" register="false" transfer="false" optional="false" type="data" size="24000"/>
    <uses file="PeakVals_FFI_0_4_ID00286.bsa" link="output" register="false" transfer="false" optional="false" type="data" size="216"/>
  </job>
  <job id="ID00288" namespace="CyberShake" name="SeismogramSynthesis" version="1.0" runtime="44.00">
    <uses file="FFI_0_4_txt.variation-s09353-h05312" link="input" register="true" transfer="true" optional="false" type="data" size="3960578"/>
    <uses file="FFI_0_4_subfx.sgt" link="input" register="false" transfer="false" optional="false" type="data" size="282984138"/>
    <uses file="FFI_0_4_subfy.sgt" link="input" register="false" transfer="false" optional="false" type="data" size="282984138"/>
    <uses file="Seismogram_FFI_0_4_ID00288.grm" link="output" register="false" transfer="false" optional="false" type="data" size="24000"/>
  </job>
  <job id="ID00289" namespace="CyberShake" name="PeakValCalcOkaya" version="1.0" runtime="1.52">
    <uses file="Seismogram_FFI_0_4_ID00288.grm" link="input" register="false" transfer="false" optional="false" type="data" size="24000"/>
    <uses file="PeakVals_FFI_0_4_ID00288.bsa" link="output" register="false" transfer="false" optional="false" type="data" size="216"/>
  </job>
  <job id="ID00290" namespace="CyberShake" name="SeismogramSynthesis" version="1.0" runtime="25.60">
    <uses file="FFI_0_4_txt.variation-s05577-h01115" link="input" register="true" transfer="true" optional="false" type="data" size="4677798"/>
    <uses file="FFI_0_4_subfx.sgt" link="input" register="false" transfer="false" optional="false" type="data" size="343959574"/>
    <uses file="FFI_0_4_subfy.sgt" link="input" register="false" transfer="false" optional="false" type="data" size="343959574"/>
    <uses file="Seismogram_FFI_0_4_ID00290.grm" link="output" register="false" transfer="false" optional="false" type="data" size="24000"/>
  </job>
  <job id="ID00291" namespace="CyberShake" name="PeakValCalcOkaya" version="1.0" runtime="0.55">
    <uses file="Seismogram_FFI_0_4_ID00290.grm" link="input" register="false" transfer="false" optional="false" type="data" size="24000"/>
    <uses file="PeakVals_FFI_0_4_ID00290.bsa" link="output" register="false" transfer="false" optional="false" type="data" size="216"/>
  </job>
  <job id="ID00292" namespace="CyberShake" name="SeismogramSynthesis" version="1.0" runtime="38.29">
    <uses file="FFI_0_4_txt.variation-s01599-h09646" link="input" register="true" transfer="true" optional="false" type="data" size="3394899"/>
    <uses file="FFI_0_4_subfx.sgt" link="input" register="false" transfer="false" optional="false" type="data" size="336107509"/>
    <uses file="FFI_0_4_subfy.sgt" link="input" register="false" transfer="false" optional="false" type="data" size="336107509"/>
    <uses file="Seismogram_FFI_0_4_ID00292.grm" link="output" register="false" transfer="false" optional="false" type="data" size="24000"/>
  </job>
  <job id="ID00293" namespace="CyberShake" name="PeakValCalcOkaya" version="1.0" runtime="1.45">
    <uses file="Seismogram_FFI_0_4_ID00292.grm" link="input" register="false" transfer="false" optional="false" type="data" size="24000"/>
    <uses file="PeakVals_FFI_0_4_ID00292.bsa" link="output" register="false" transfer="false" optional="false" type="data" size="216"/>
  </job>
  <job id="ID00294" namespace="CyberShake" name="SeismogramSynthesis" version="1.0" runtime="45.88">
    <uses file="FFI_0_4_txt.variation-s04104-h00603" link="input" register="true" transfer="true" optional="false" type="data" size="2937528"/>
    <uses file="FFI_0_4_subfx.sgt" link="input" register="false" transfer="false" optional="false" type="data" size="200933228"/>
    <uses file="FFI_0_4_subfy.sgt" link="input" register="false" transfer="false" optional="false" type="data" size="200933228"/>
    <uses file="Seismogram_FFI_0_4_ID00294.grm" link="output" register="false" transfer="false" optional="false" type="data" size="24000"/>
  </job>
  <job id="ID00295" namespace="CyberShake" name="PeakValCalcOkaya" version="1.0" runtime="0.60">
    <uses file="Seismogram_FFI_0_4_ID00294.grm" link="input" register="false" transfer="false" optional="false" type="data" size="24000"/>
    <uses file="PeakVals_FFI_0_4_ID00294.bsa" link="output" register="false" transfer="false" optional="false" type="data" size="216"/>
  </job>
  <job id="ID00296" namespace="CyberShake" name="SeismogramSynthesis" version="1.0" runtime="38.24">
    <uses file="FFI_0_4_txt.variation-s09673-h00362" link="input" register="true" transfer="true" optional="false" type="data" size="3277160"/>
    <uses file="FFI_0_4_subfx.sgt" link="input" register="false" transfer="false" optional="false" type="data" size="143250039"/>
    <uses file="FFI_0_4_subfy.sgt" link="input" register="false" transfer="false" optional="false" type="data" size="143250039"/>
    <uses file="Seismogram_FFI_0_4_ID00296.grm" link="output" register="false" transfer="false" optional="false" type="data" size="24000"/>
  </job>
  <job id="ID00297" namespace="CyberShake" name="PeakValCalcOkaya" version="1.0" runtime="1.00">
    <uses file="Seismogram_FFI_0_4_ID00296.grm" link="input" register="false" transfer="false" optional="false" type="data" size="24000"/>
    <uses file="PeakVals_FFI_0_4_ID00296.bsa" link="output" register="false" transfer="false" optional="false" type="data" size="216"/>
  </job>
  <job id="ID00298" namespace="CyberShake" name="SeismogramSynthesis" version="1.0" runtime="22.62">
    <uses file="FFI_0_4_txt.variation-s00656-h04322" link="input" register="true" transfer="true" optional="false" type="data" size="3483743"/>
    <uses file="FFI_0_4_subfx.sgt" link="input" register="false" transfer="false" optional="false" type="data" size="175553350"/>
    <uses file="FFI_0_4_subfy.sgt" link="input" register="false" transfer="false" optional="false" type="data" size="175553350"/>
    <uses file="Seismogram_FFI_0_4_ID00298.grm" link="output" register="false" transfer="false" optional="false" type="data" size="24000"/>
  </job>
  <job id="ID00299" namespace="CyberShake" name="PeakValCalcOkaya" version="1.0" runtime="1.31">
    <uses file="Seismogram_FFI_0_4_ID00298.grm" link="input" register="false" transfer="false" optional="false" type="data" size="24000"/>
    <uses file="PeakVals_FFI_0_4_ID00298.bsa" link="output" register="false" transfer="false" optional="false" type="data" size="216"/>
  </job>
  <job id="ID00300" namespace="CyberShake" name="SeismogramSynthesis" version="1.0" runtime="35.57">
    <uses file="FFI_0_4_txt.variation-s05974-h04704" link="input" register="true" transfer="true" optional="false" type="data" size="4547140"/>
    <uses file="FFI_0_4_subfx.sgt" link="input" register="false" transfer="false" optional="false" type="data" size="150181507"/>
    <uses file="FFI_0_4_subfy.sgt" link="input" register="false" transfer="false" optional="false" type="data" size="150181507"/>
    <uses file="Seismogram_FFI_0_4_ID00300.grm" link="output" register="false" transfer="false" optional="false" type="data" size="24000"/>
  </job>
  <job id="ID00301" namespace="CyberShake" name="PeakValCalcOkaya" version="1.0" runtime="1.08">
    <uses file="Seismogram_FFI_0_4_ID00300.grm" link="input" register="false" transfer="false" optional="false" type="data" size="24000"/>
    <uses file="PeakVals_FFI_0_4_ID00300.bsa" link="output" register="false" transfer="false" optional="false" type="data" size="216"/>
  </job>
  <job id="ID00302" namespace="CyberShake" name="SeismogramSynthesis" version="1.0" runtime="30.77">
    <uses file="FFI_0_4_txt.variation-s04684-h00514" link="input" register="true" transfer="true" optional="false" type="data" size="2859101"/>
    <uses file="FFI_0_4_subfx.sgt" link="input" register="false" transfer="false" optional="false" type="data" size="187784862"/>
    <uses file="FFI_0_4_subfy.sgt" link="input" register="false" transfer="false" optional="false" type="data" size="187784862"/>
    <uses file="Seismogram_FFI_0_4_ID00302.grm" link="output" register="false" transfer="false" optional="false" type="data" size="24000"/>
  </job>
  <job id="ID00303" namespace="CyberShake" name="PeakValCalcOkaya" version="1.0" runtime="1.29">
    <uses file="Seismogram_FFI_0_4_ID00302.grm" link="input" register="false" transfer="false" optional="false" type="data" size="24000"/>
    <uses file="PeakVals_FFI_0_4_ID00302.bsa" link="output" register="false" transfer="false" optional="false" type="data" size="216"/>
  </job>
  <job id="ID00304" namespace="CyberShake" name="SeismogramSynthesis" version="1.0" runtime="62.83">
    <uses file="FFI_0_4_txt.variation-s00597-h05642" link="input" register="true" transfer="true" optional="false" type="data" size="4751287"/>
    <uses file="FFI_0_4_subfx.sgt" link="input" register="false" transfer="false" optional="false" type="data" size="275119385"/>
    <uses file="FFI_0_4_subfy.sgt" link="input" register="false" transfer="false" optional="false" type="data" size="275119385"/>
    <uses file="Seismogram_FFI_0_4_ID00304.grm" link="output" register="false" transfer="false" optional="false" type="data" size="24000"/>
  </job>
  <job id="ID00305" namespace="CyberShake" name="PeakValCalcOkaya" version="1.0" runtime="1.59">
    <uses file="Seismogram_FFI_0_4_ID00304.grm" link="input" register="false" transfer="false" optional="false" type="data" size="24000"/>
    <uses file="PeakVals_FFI_0_4_ID00304.bsa" link="output" register="false" transfer="false" optional="false" type="data" size="216"/>
  </job>
  <job id="ID00306" namespace="CyberShake" name="SeismogramSynthesis" version="1.0" runtime="47.49">
    <uses file="FFI_0_4_txt.variation-s02198-h07607" link="input" register="true" transfer="true" optional="false" type="data" size="1926513"/>
    <uses file="FFI_0_4_subfx.sgt" link="input" register="false" transfer="false" optional="false" type="data" size="174766607"/>
    <uses file="FFI_0_4_subfy.sgt" link="input" register="false" transfer="false" optional="false" type="data" size="174766607"/>
    <uses file="Seismogram_FFI_0_4_ID00306.grm" link="output" register="false" transfer="false" optional="false" type="data" size="24000"/>
  </job>
  <job id="ID00307" namespace="CyberShake" name="PeakValCalcOkaya" version="1.0" runtime="0.77">
    <uses file="Seismogram_FFI_0_4_ID00306.grm" link="input" register="false" transfer="false" optional="false" type="data" size="24000"/>
    <uses file="PeakVals_FFI_0_4_ID00306.bsa" link="output" register="false" transfer="false" optional="false" type="data" size="216"/>
  </job>
  <job id="ID00308" namespace="CyberShake" name="SeismogramSynthesis" version="1.0" runtime="42.61">
    <uses file="FFI_0_4_txt.variation-s07797-h06248" link="input" register="true" transfer="true" optional="false" type="data" size="2596566"/>
    <uses file="FFI_0_4_subfx.sgt" link="input" register="false" transfer="false" optional="false" type="data" size="249570300"/>
    <uses file="FFI_0_4_subfy.sgt" link="input" register="false" transfer="false" optional="false" type="data" size="249570300"/>
    <uses file="Seismogram_FFI_0_4_ID00308.grm" link="output" register="false" transfer="false" optional="false" type="data" size="24000"/>
  </job>
  <job id="ID00309" namespace="CyberShake" name="PeakValCalcOkaya" version="1.0" runtime="0.95">
    <uses file="Seismogram_FFI_0_4_ID00308.grm" link="input" register="false" transfer="false" optional="false" type="data" size="24000"/>
    <uses file="PeakVals_FFI_0_4_ID00308.bsa" link="output" register="false" transfer="false" optional="false" type="data" size="216"/>
  </job>
  <job id="ID00310" namespace="CyberShake" name="SeismogramSynthesis" version="1.0" runtime="51.67">
    <uses file="FFI_0_4_txt.variation-s04832-h03244" link="input" register="true" transfer="true" optional="false" type="data" size="4590662"/>
    <uses file="FFI_0_4_subfx.sgt" link="input" register="false" transfer="false" optional="false" type="data" size="286498696"/>
    <uses file="FFI_0_4_subfy.sgt" link="input" register="false" transfer="false" optional="false" type="data" size="286498696"/>
    <uses file="Seismogram_FFI_0_4_ID00310.grm" link="output" register="false" transfer="false" optional="false" type="data" size="24000"/>
  </job>
  <job id="ID00311" namespace="CyberShake" name="PeakValCalcOkaya" version="1.0" runtime="1.45">
    <uses file="Seismogram_FFI_0_4_ID00310.grm" link="input" register="false" transfer="false" optional="false" type="data" size="24000"/>
    <uses file="PeakVals_FFI_0_4_ID00310.bsa" link="output" register="false" transfer="false" optional="false" type="data" size="216"/>
  </job>
  <job id="ID00312" namespace="CyberShake" name="SeismogramSynthesis" version="1.0" runtime="25.49">
    <uses file="FFI_0_4_txt.variation-s05408-h06710" link="input" register="true" transfer="true" optional="false" type="data" size="4030303"/>
    <uses file="FFI_0_4_subfx.sgt" link="input" register="false" transfer="false" optional="false" type="data" size="250071754"/>
    <uses file="FFI_0_4_subfy.sgt" link="input" register="false" transfer="false" optional="false" type="data" size="250071754"/>
    <uses file="Seismogram_FFI_0_4_ID00312.grm" link="output" register="false" transfer="false" optional="false" type="data" size="24000"/>
  </job>
  <job id="ID00313" namespace="CyberShake" name="PeakValCalcOkaya" version="1.0" runtime="1.59">
    <uses file="Seismogram_FFI_0_4_ID00312.grm" link="input" register="false" transfer="false" optional="false" type="data" size="24000"/>
    <uses file="PeakVals_FFI_0_4_ID00312.bsa" link="output" register="false" transfer="false" optional="false" type="data" size="216"/>
  </job>
  <job id="ID00314" namespace="CyberShake" name="SeismogramSynthesis" version="1.0" runtime="26.05">
    <uses file="FFI_0_4_txt.variation-s04371-h02054" link="input" register="true" transfer="true" optional="false" type="data" size="3509630"/>
    <uses file="FFI_0_4_subfx.sgt" link="input" register="false" transfer="false" optional="false" type="data" size="263784441"/>
    <uses file="FFI_0_4_subfy.sgt" link="input" register="false" transfer="false" optional="false" type="data" size="263784441"/>
    <uses file="Seismogram_FFI_0_4_ID00314.grm" link="output" register="false" transfer="false" optional="false" type="data" size="24000"/>
  </job>
  <job id="ID00315" namespace="CyberShake" name="PeakValCalcOkaya" version="1.0" runtime="0.69">
    <uses file="Seismogram_FFI_0_4_ID00314.grm" link="input" register="false" transfer="false" optional="false" type="data" size="24000"/>
    <uses file="PeakVals_FFI_0_4_ID00314.bsa" link="output" register="false" transfer="false" optional="false" type="data" size="216"/>
  </job>
  <job id="ID00316" namespace="CyberShake" name="SeismogramSynthesis" version="1.0" runtime="28.29">
    <uses file="FFI_0_4_txt.variation-s05618-h01413" link="input" register="true" transfer="true" optional="false" type="data" size="4514137"/>
    <uses file="FFI_0_4_subfx.sgt" link="input" register="false" transfer="false" optional="false" type="data" size="295619867"/>
    <uses file="FFI_0_4_subfy.sgt" link="input" register="false" transfer="false" optional="false" type="data" size="295619867"/>
    <uses file="Seismogram_FFI_0_4_ID00316.grm" link="output" register="false" transfer="false" optional="false" type="data" size="24000"/>
  </job>
  <job id="ID00317" namespace="CyberShake" name="PeakValCalcOkaya" version="1.0" runtime="1.49">
    <uses file="Seismogram_FFI_0_4_ID00316.grm" link="input" register="false" transfer="false" optional="false" type="data" size="24000"/>
    <uses file="PeakVals_FFI_0_4_ID00316.bsa" link="output" register="false" transfer="false" optional="false" type="data" size="216"/>
  </job>
  <job id="ID00318" namespace="CyberShake" name="SeismogramSynthesis" version="1.0" runtime="30.79">
    <uses file="FFI_0_4_txt.variation-s09636-h09548" link="input" register="true" transfer="true" optional="false" type="data" size="2436636"/>
    <uses file="FFI_0_4_subfx.sgt" link="input" register="false" transfer="false" optional="false" type="data" size="165489985"/>
    <uses file="FFI_0_4_subfy.sgt" link="input" register="false" transfer="false" optional="false" type="data" size="165489985"/>
    <uses file="Seismogram_FFI_0_4_ID00318.grm" link="output" register="false" transfer="false" optional="false" type="data" size="24000"/>
  </job>
  <job id="ID00319" namespace="CyberShake" name="PeakValCalcOkaya" version="1.0" runtime="1.12">
    <uses file="Seismogram_FFI_0_4_ID00318.grm" link="input" register="false" transfer="false" optional="false" type="data" size="24000"/>
    <uses file="PeakVals_FFI_0_4_ID00318.bsa" link="output" register="false" transfer="false" optional="false" type="data" size="216"/>
  </job>
  <job id="ID00320" namespace="CyberShake" name="SeismogramSynthesis" version="1.0" runtime="26.42">
    <uses file="FFI_0_4_txt.variation-s04608-h03575" link="input" register="true" transfer="true" optional="false" type="data" size="3592280"/>
    <uses file="FFI_0_4_subfx.sgt" link="input" register="false" transfer="false" optional="false" type="data" size="310896519"/>
    <uses file="FFI_0_4_subfy.sgt" link="input" register="false" transfer="false" optional="false" type="data" size="310896519"/>
    <uses file="Seismogram_FFI_0_4_ID00320.grm" link="output" register="false" transfer="false" optional="false" type="data" size="24000"/>
  </job>
  <job id="ID00321" namespace="CyberShake" name="PeakValCalcOkaya" version="1.0" runtime="0.97">
    <uses file="Seismogram_FFI_0_4_ID00320.grm" link="input" register="false" transfer="false" optional="false" type="data" size="24000"/>
    <uses file="PeakVals_FFI_0_4_ID00320.bsa" link="output" register="false" transfer="false" optional="false" type="data" size="216"/>
  </job>
  <job id="ID00322" namespace="CyberShake" name="SeismogramSynthesis" version="1.0" runtime="53.91">
    <uses file="FFI_0_4_txt.variation-s09691-h02381" link="input" register="true" transfer="true" optional="false" type="data" size="2980525"/>
    <uses file="FFI_0_4_subfx.sgt" link="input" register="false" transfer="false" optional="false" type="data" size="300191978"/>
    <uses file="FFI_0_4_subfy.sgt" link="input" register="false" transfer="false" optional="false" type="data" size="300191978"/>
    <uses file="Seismogram_FFI_0_4_ID00322.grm" link="output" register="false" transfer="false" optional="false" type="data" size="24000"/>
  </job>
  <job id="ID00323" namespace="CyberShake" name="PeakValCalcOkaya" version="1.0" runtime="0.57">
    <uses file="Seismogram_FFI_0_4_ID00322.grm" link="input" register="false" transfer="false" optional="false" type="data" size="24000"/>
    <uses file="PeakVals_FFI_0_4_ID00322.bsa" link="output" register="false" transfer="false" optional="false" type="data" size="216"/>
  </job>
  <job id="ID00324" namespace="CyberShake" name="SeismogramSynthesis" version="1.0" runtime="44.01">
    <uses file="FFI_0_4_txt.variation-s06992-h01967" link="input" register="true" transfer="true" optional="false" type="data" size="2198923"/>
    <uses file="FFI_0_4_subfx.sgt" link="input" register="false" transfer="false" optional="false" type="data" size="323788689"/>
    <uses file="FFI_0_4_subfy.sgt" link="input" register="false" transfer="false" optional="false" type="data" size="323788689"/>
    <uses file="Seismogram_FFI_0_4_ID00324.grm" link="output" register="false" transfer="false" optional="false" type="data" size="24000"/>
  </job>
  <job id="ID00325" namespace="CyberShake" name="PeakValCalcOkaya" version="1.0" runtime="0.85">
    <uses file="Seismogram_FFI_0_4_ID00324.grm" link="input" register="false" transfer="false" optional="false" type="data" size="24000"/>
    <uses file="PeakVals_FFI_0_4_ID00324.bsa" link="output" register="false" transfer="false" optional="false" type="data" size="216"/>
  </job>
  <job id="ID00326" namespace="CyberShake" name="SeismogramSynthesis" version="1.0" runtime="61.14">
    <uses file="FFI_0_4_txt.variation-s05350-h01879" link="input" register="true" transfer="true" optional="false" type="data" size="3922636"/>
    <uses file="FFI_0_4_subfx.sgt" link="input" register="false" transfer="false" optional="false" type="data" size="191927160"/>
    <uses file="FFI_0_4_subfy.sgt" link="input" register="false" transfer="false" optional="false" type="data" size="191927160"/>
    <uses file="Seismogram_FFI_0_4_ID00326.grm" link="output" register="false" transfer="false" optional="false" type="data" size="24000"/>
  </job>
  <job id="ID00327" namespace="CyberShake" name="PeakValCalcOkaya" version="1.0" runtime="1.01">
    <uses file="Seismogram_FFI_0_4_ID00326.grm" link="input" register="false" transfer="false" optional="false" type="data" size="24000"/>
    <uses file="PeakVals_FFI_0_4_ID00326.bsa" link="output" register="false" transfer="false" optional="false" type="data" size="216"/>
  </job>
  <job id="ID00328" namespace="CyberShake" name="SeismogramSynthesis" version="1.0" runtime="40.97">
    <uses file="FFI_0_4_txt.variation-s07761-h09071" link="input" register="true" transfer="true" optional="false" type="data" size="1861653"/>
    <uses file="FFI_0_4_subfx.sgt" link="input" register="false" transfer="false" optional="false" type="data" size="164765746"/>
    <uses file="FFI_0_4_subfy.sgt" link="input" register="false" transfer="false" optional="false" type="data" size="164765746"/>
    <uses file="Seismogram_FFI_0_4_ID00328.grm" link="output" register="false" transfer="false" optional="false" type="data" size="24000"/>
  </job>
  <job id="ID00329" namespace="CyberShake" name="PeakValCalcOkaya" version="1.0" runtime="1.17">
    <uses file="Seismogram_FFI_0_4_ID00328.grm" link="input" register="false" transfer="false" optional="false" type="data" size="24000"/>
    <uses file="PeakVals_FFI_0_4_ID00328.bsa" link="output" register="false" transfer="false" optional="false" type="data" size="216"/>
  </job>
  <job id="ID00330" namespace="CyberShake" name="SeismogramSynthesis" version="1.0" runtime="48.54">
    <uses file="FFI_0_4_txt.variation-s02423-h07583" link="input" register="true" transfer="true" optional="false" type="data" size="2411221"/>
    <uses file="FFI_0_4_subfx.sgt" link="input" register="false" transfer="false" optional="false" type="data" size="255952639"/>
    <uses file="FFI_0_4_subfy.sgt" link="input" register="false" transfer="false" optional="false" type="data" size="255952639"/>
    <uses file="Seismogram_FFI_0_4_ID00330.grm" link="output" register="false" transfer="false" optional="false" type="data" size="24000"/>
  </job>
  <job id="ID00331" namespace="CyberShake" name="PeakValCalcOkaya" version="1.0" runtime="1.40">
    <uses file="Seismogram_FFI_0_4_ID00330.grm" link="input" register="false" transfer="false" optional="false" type="data" size="24000"/>
    <uses file="PeakVals_FFI_0_4_ID00330.bsa" link="output" register="false" transfer="false" optional="false" type="data" size="216"/>
  </job>
  <job id="ID00332" namespace="CyberShake" name="SeismogramSynthesis" version="1.0" runtime="45.20">
    <uses file="FFI_0_4_txt.variation-s07889-h09053" link="input" register="true" transfer="true" optional="false" type="data" size="3952278"/>
    <uses file="FFI_0_4_subfx.sgt" link="input" register="false" transfer="false" optional="false" type="data" size="177184371"/>
    <uses file="FFI_0_4_subfy.sgt" link="input" register="false" transfer="false" optional="false" type="data" size="177184371"/>
    <uses file="Seismogram_FFI_0_4_ID00332.grm" link="output" register="false" transfer="false" optional="false" type="data" size="24000"/>
  </job>
  <job id="ID00333" namespace="CyberShake" name="PeakValCalcOkaya" version="1.0" runtime="1.07">
    <uses file="Seismogram_FFI_0_4_ID00332.grm" link="input" register="false" transfer="false" optional="false" type="data" size="24000"/>
    <uses file="PeakVals_FFI_0_4_ID00332.bsa" link="output" register="false" transfer="false" optional="false" type="data" size="216"/>
  </job>
  <job id="ID00334" namespace="CyberShake" name="SeismogramSynthesis" version="1.0" runtime="55.90">
    <uses file="FFI_0_4_txt.variation-s01802-h07946" link="input" register="true" transfer="true" optional="false" type="data" size="4860385"/>
    <uses file="FFI_0_4_subfx.sgt" link="input" register="false" transfer="false" optional="false" type="data" size="297579721"/>
    <uses file="FFI_0_4_subfy.sgt" link="input" register="false" transfer="false" optional="false" type="data" size="297579721"/>
    <uses file="Seismogram_FFI_0_4_ID00334.grm" link="output" register="false" transfer="false" optional="false" type="data" size="24000"/>
  </job>
  <job id="ID00335" namespace="CyberShake" name="PeakValCalcOkaya" version="1.0" runtime="1.28">
    <uses file="Seismogram_FFI_0_4_ID00334.grm" link="input" register="false" transfer="false" optional="false" type="data" size="24000"/>
    <uses file="PeakVals_FFI_0_4_ID00334.bsa" link="output" register="false" transfer="false" optional="false" type="data" size="216"/>
  </job>
  <job id="ID00336" namespace="CyberShake" name="SeismogramSynthesis" version="1.0" runtime="29.53">
    <uses file="FFI_0_4_txt.variation-s06444-h06504" link="input" register="true" transfer="true" optional="false" type="data" size="2353751"/>
    <uses file="FFI_0_4_subfx.sgt" link="input" register="false" transfer="false" optional="false" type="data" size="197061114"/>
    <uses file="FFI_0_4_subfy.sgt" link="input" register="false" transfer="false" optional="false" type="data" size="197061114"/>
    <uses file="Seismogram_FFI_0_4_ID00336.grm" link="output" register="false" transfer="false" optional="false" type="data" size="24000"/>
  </job>
  <job id="ID00337" namespace="CyberShake" name="PeakValCalcOkaya" version="1.0" runtime="0.67">
    <uses file="Seismogram_FFI_0_4_ID00336.grm" link="input" register="false" transfer="false" optional="false" type="data" size="24000"/>
    <uses file="PeakVals_FFI_0_4_ID00336.bsa" link="output" register="false" transfer="false" optional="false" type="data" size="216"/>
  </job>
  <job id="ID00338" namespace="CyberShake" name="SeismogramSynthesis" version="1.0" runtime="25.04">
    <uses file="FFI_0_4_txt.variation-s01879-h08118" link="input" register="true" transfer="true" optional="false" type="data" size="2431140"/>
    <uses file="FFI_0_4_subfx.sgt" link="input" register="false" transfer="false" optional="false" type="data" size="186332603"/>
    <uses file="FFI_0_4_subfy.sgt" link="input" register="false" transfer="false" optional="false" type="data" size="186332603"/>
    <uses file="Seismogram_FFI_0_4_ID00338.grm" link="output" register="false" transfer="false" optional="false" type="data" size="24000"/>
  </job>
  <job id="ID00339" namespace="CyberShake" name="PeakValCalcOkaya" version="1.0" runtime="0.98">
    <uses file="Seismogram_FFI_0_4_ID00338.grm" link="input" register="false" transfer="false" optional="false" type="data" size="24000"/>
    <uses file="PeakVals_FFI_0_4_ID00338.bsa" link="output" register="false" transfer="false" optional="false" type="data" size="216"/>
  </job>
  <job id="ID00340" namespace="CyberShake" name="SeismogramSynthesis" version="1.0" runtime="60.85">
    <uses file="FFI_0_4_txt.variation-s00157-h02076" link="input" register="true" transfer="true" optional="false" type="data" size="5179693"/>
    <uses file="FFI_0_4_subfx.sgt" link="input" register="false" transfer="false" optional="false" type="data" size="312695953"/>
    <uses file="FFI_0_4_subfy.sgt" link="input" register="false" transfer="false" optional="false" type="data" size="312695953"/>
    <uses file="Seismogram_FFI_0_4_ID00340.grm" link="output" register="false" transfer="false" optional="false" type="data" size="24000"/>
  </job>
  <job id="ID00341" namespace="CyberShake" name="PeakValCalcOkaya" version="1.0" runtime="1.57">
    <uses file="Seismogram_FFI_0_4_ID00340.grm" link="input" register="false" transfer="false" optional="false" type="data" size="24000"/>
    <uses file="PeakVals_FFI_0_4_ID00340.bsa" link="output" register="false" transfer="false" optional="false" type="data" size="216"/>
  </job>
  <job id="ID00342" namespace="CyberShake" name="SeismogramSynthesis" version="1.0" runtime="25.73">
    <uses file="FFI_0_4_txt.variation-s06504-h06966" link="input" register="true" transfer="true" optional="false" type="data" size="3532924"/>
    <uses file="FFI_0_4_subfx.sgt" link="input" register="false" transfer="false" optional="false" type="data" size="171504313"/>
    <uses file="FFI_0_4_subfy.sgt" link="input" register="false" transfer="false" optional="false" type="data" size="171504313"/>
    <uses file="Seismogram_FFI_0_4_ID00342.grm" link="output" register="false" transfer="false" optional="false" type="data" size="24000"/>
  </job>
  <job id="ID00343" namespace="CyberShake" name="PeakValCalcOkaya" version="1.0" runtime="0.61">
    <uses file="Seismogram_FFI_0_4_ID00342.grm" link="input" register="false" transfer="false" optional="false" type="data" size="24000"/>
    <uses file="PeakVals_FFI_0_4_ID00342.bsa" link="output" register="false" transfer="false" optional="false" type="data" size="216"/>
  </job>
  <job id="ID00344" namespace="CyberShake" name="SeismogramSynthesis" version="1.0" runtime="38.62">
    <uses file="FFI_0_4_txt.variation-s06484-h04143" link="input" register="true" transfer="true" optional="false" type="data" size="4458555"/>
    <uses file="FFI_0_4_subfx.sgt" link="input" register="false" transfer="false" optional="false" type="data" size="136695276"/>
    <uses file="FFI_0_4_subfy.sgt" link="input" register="false" transfer="false" optional="false" type="data" size="136695276"/>
    <uses file="Seismogram_FFI_0_4_ID00344.grm" link="output" register="false" transfer="false" optional="false" type="data" size="24000"/>
  </job>
  <job id="ID00345" namespace="CyberShake" name="PeakValCalcOkaya" version="1.0" runtime="0.67">
    <uses file="Seismogram_FFI_0_4_ID00344.grm" link="input" register="false" transfer="false" optional="false" type="data" size="24000"/>
    <uses file="PeakVals_FFI_0_4_ID00344.bsa" link="output" register="false" transfer="false" optional="false" type="data" size="216"/>
  </job>
  <job id="ID00346" namespace="CyberShake" name="SeismogramSynthesis" version="1.0" runtime="45.48">
    <uses file="FFI_0_4_txt.variation-s03075-h03873" link="input" register="true" transfer="true" optional="false" type="data" size="2941728"/>
    <uses file="FFI_0_4_subfx.sgt" link="input" register="false" transfer="false" optional="false" type="data" size="239274984"/>
    <uses file="FFI_0_4_subfy.sgt" link="input" register="false" transfer="false" optional="false" type="data" size="239274984"/>
    <uses file="Seismogram_FFI_0_4_ID00346.grm" link="output" register="false" transfer="false" optional="false" type="data" size="24000"/>
  </job>
  <job id="ID00347" namespace="CyberShake" name="PeakValCalcOkaya" version="1.0" runtime="0.69">
    <uses file="Seismogram_FFI_0_4_ID00346.grm" link="input" register="false" transfer="false" optional="false" type="data" size="24000"/>
    <uses file="PeakVals_FFI_0_4_ID00346.bsa" link="output" register="false" transfer="false" optional="false" type="data" size="216"/>
  </job>
  <job id="ID00348" namespace="CyberShake" name="SeismogramSynthesis" version="1.0" runtime="24.42">
    <uses file="FFI_0_4_txt.variation-s01667-h01162" link="input" register="true" transfer="true" optional="false" type="data" size="4745212"/>
    <uses file="FFI_0_4_subfx.sgt" link="input" register="false" transfer="false" optional="false" type="data" size="182960504"/>
    <uses file="FFI_0_4_subfy.sgt" link="input" register="false" transfer="false" optional="false" type="data" size="182960504"/>
    <uses file="Seismogram_FFI_0_4_ID00348.grm" link="output" register="false" transfer="false" optional="false" type="data" size="24000"/>
  </job>
  <job id="ID00349" namespace="CyberShake" name="PeakValCalcOkaya" version="1.0" runtime="1.43">
    <uses file="Seismogram_FFI_0_4_ID00348.grm" link="input" register="false" transfer="false" optional="false" type="data" size="24000"/>
    <uses file="PeakVals_FFI_0_4_ID00348.bsa" link="output" register="false" transfer="false" optional="false" type="data" size="216"/>
  </job>
  <job id="ID00350" namespace="CyberShake" name="SeismogramSynthesis" version="1.0" runtime="54.55">
    <uses file="FFI_0_4_txt.variation-s05867-h02635" link="input" register="true" transfer="true" optional="false" type="data" size="2289539"/>
    <uses file="FFI_0_4_subfx.sgt" link="input" register="false" transfer="false" optional="false" type="data" size="265612422"/>
    <uses file="FFI_0_4_subfy.sgt" link="input" register="false" transfer="false" optional="false" type="data" size="265612422"/>
    <uses file="Seismogram_FFI_0_4_ID00350.grm" link="output" register="false" transfer="false" optional="false" type="data" size="24000"/>
  </job>
  <job id="ID00351" namespace="CyberShake" name="PeakValCalcOkaya" version="1.0" runtime="1.60">
    <uses file="Seismogram_FFI_0_4_ID00350.grm" link="input" register="false" transfer="false" optional="false" type="data" size="24000"/>
    <uses file="PeakVals_FFI_0_4_ID00350.bsa" link="output" register="false" transfer="false" optional="false" type="data" size="216"/>
  </job>
  <job id="ID00352" namespace="CyberShake" name="SeismogramSynthesis" version="1.0" runtime="45.49">
    <uses file="FFI_0_4_txt.variation-s08136-h05209" link="input" register="true" transfer="true" optional="false" type="data" size="3026281"/>
    <uses file="FFI_0_4_subfx.sgt" link="input" register="false" transfer="false" optional="false" type="data" size="263179271"/>
    <uses file="FFI_0_4_subfy.sgt" link="input" register="false" transfer="false" optional="false" type="data" size="263179271"/>
    <uses file="Seismogram_FFI_0_4_ID00352.grm" link="output" register="false" transfer="false" optional="false" type="data" size="24000"/>
  </job>
  <job id="ID00353" namespace="CyberShake" name="PeakValCalcOkaya" version="1.0" runtime="1.05">
    <uses file="Seismogram_FFI_0_4_ID00352.grm" link="input" register="false" transfer="false" optional="false" type="data" size="24000"/>
    <uses file="PeakVals_FFI_0_4_ID00352.bsa" link="output" register="false" transfer="false" optional="false" type="data" size="216"/>
  </job>
  <job id="ID00354" namespace="CyberShake" name="SeismogramSynthesis" version="1.0" runtime="34.77">
    <uses file="FFI_0_4_txt.variation-s09327-h08495" link="input" register="true" transfer="true" optional="false" type="data" size="3086907"/>
    <uses file="FFI_0_4_subfx.sgt" link="input" register="false" transfer="false" optional="false" type="data" size="165606127"/>
    <uses file="FFI_0_4_subfy.sgt" link="input" register="false" transfer="false" optional="false" type="data" size="165606127"/>
    <uses file="Seismogram_FFI_0_4_ID00354.grm" link="output" register="false" transfer="false" optional="false" type="data" size="24000"/>
  </job>
  <job id="ID00355" namespace="CyberShake" name="PeakValCalcOkaya" version="1.0" runtime="1.29">
    <uses file="Seismogram_FFI_0_4_ID00354.grm" link="input" register="false" transfer="false" optional="false" type="data" size="24000"/>
    <uses file="PeakVals_FFI_0_4_ID00354.bsa" link="output" register="false" transfer="false" optional="false" type="data" size="216"/>
  </job>
  <job id="ID00356" namespace="CyberShake" name="SeismogramSynthesis" version="1.0" runtime="40.87">
    <uses file="FFI_0_4_txt.variation-s03694-h06594" link="input" register="true" transfer="true" optional="false" type="data" size="3505113"/>
    <uses file="FFI_0_4_subfx.sgt" link="input" register="false" transfer="false" optional="false" type="data" size="156869658"/>
    <uses file="FFI_0_4_subfy.sgt" link="input" register="false" transfer="false" optional="false" type="data" size="156869658"/>
    <uses file="Seismogram_FFI_0_4_ID00356.grm" link="output" register="false" transfer="false" optional="false" type="data" size="24000"/>
  </job>
  <job id="ID00357" namespace="CyberShake" name="PeakValCalcOkaya" version="1.0" runtime="1.18">
    <uses file="Seismogram_FFI_0_4_ID00356.grm" link="input" register="false" transfer="false" optional="false" type="data" size="24000"/>
    <uses file="PeakVals_FFI_0_4_ID00356.bsa" link="output" register="false" transfer="false" optional="false" type="data" size="216"/>
  </job>
  <job id="ID00358" namespace="CyberShake" name="SeismogramSynthesis" version="1.0" runtime="35.90">
    <uses file="FFI_0_4_txt.variation-s02370-h06786" link="input" register="true" transfer="true" optional="false" type="data" size="5533612"/>
    <uses file="FFI_0_4_subfx.sgt" link="input" register="false" transfer="false" optional="false" type="data" size="244834685"/>
    <uses file="FFI_0_4_subfy.sgt" link="input" register="false" transfer="false" optional="false" type="data" size="244834685"/>
    <uses file="Seismogram_FFI_0_4_ID00358.grm" link="output" register="false" transfer="false" optional="false" type="data" size="24000"/>
  </job>
  <job id="ID00359" namespace="CyberShake" name="PeakValCalcOkaya" version="1.0" runtime="1.48">
    <uses file="Seismogram_FFI_0_4_ID00358.grm" link="input" register="false" transfer="false" optional="false" type="data" size="24000"/>
    <uses file="PeakVals_FFI_0_4_ID00358.bsa" link="output" register="false" transfer="false" optional="false" type="data" size="216"/>
  </job>
  <job id="ID00360" namespace="CyberShake" name="SeismogramSynthesis" version="1.0" runtime="25.06">
    <uses file="FFI_0_4_txt.variation-s07479-h00192" link="input" register="true" transfer="true" optional="false" type="data" size="3698350"/>
    <uses file="FFI_0_4_subfx.sgt" link="input" register="false" transfer="false" optional="false" type="data" size="185556881"/>
    <uses file="FFI_0_4_subfy.sgt" link="input" register="false" transfer="false" optional="false" type="data" size="185556881"/>
    <uses file="Seismogram_FFI_0_4_ID00360.grm" link="output" register="false" transfer="false" optional="false" type="data" size="24000"/>
  </job>
  <job id="ID00361" namespace="CyberShake" name="PeakValCalcOkaya" version="1.0" runtime="1.12">
    <uses file="Seismogram_FFI_0_4_ID00360.grm" link="input" register="false" transfer="false" optional="false" type="data" size="24000"/>
    <uses file="PeakVals_FFI_0_4_ID00360.bsa" link="output" register="false" transfer="false" optional="false" type="data" size="216"/>
  </job>
  <job id="ID00362" namespace="CyberShake" name="SeismogramSynthesis" version="1.0" runtime="28.03">
    <uses file="FFI_0_4_txt.variation-s08662-h07085" link="input" register="true" transfer="true" optional="false" type="data" size="2546952"/>
    <uses file="FFI_0_4_subfx.sgt" link="input" register="false" transfer="false" optional="false" type="data" size="209913917"/>
    <uses file="FFI_0_4_subfy.sgt" link="input" register="false" transfer="false" optional="false" type="data" size="209913917"/>
    <uses file="Seismogram_FFI_0_4_ID00362.grm" link="output" register="false" transfer="false" optional="false" type="data" size="24000"/>
  </job>
  <job id="ID00363" namespace="CyberShake" name="PeakValCalcOkaya" version="1.0" runtime="1.05">
    <uses file="Seismogram_FFI_0_4_ID00362.grm" link="input" register="false" transfer="false" optional="false" type="data" size="24000"/>
    <uses file="PeakVals_FFI_0_4_ID00362.bsa" link="output" register="false" transfer="false" optional="false" type="data" size="216"/>
  </job>
  <job id="ID00364" namespace="CyberShake" name="SeismogramSynthesis" version="1.0" runtime="49.66">
    <uses file="FFI_0_4_txt.variation-s08543-h09132" link="input" register="true" transfer="true" optional="false" type="data" size="5412140"/>
    <uses file="FFI_0_4_subfx.sgt" link="input" register="false" transfer="false" optional="false" type="data" size="189359012"/>
    <uses file="FFI_0_4_subfy.sgt" link="input" register="false" transfer="false" optional="false" type="data" size="189359012"/>
    <uses file="Seismogram_FFI_0_4_ID00364.grm" link="output" register="false" transfer="false" optional="false" type="data" size="24000"/>
  </job>
  <job id="ID00365" namespace="CyberShake" name="PeakValCalcOkaya" version="1.0" runtime="0.90">
    <uses file="Seismogram_FFI_0_4_ID00364.grm" link="input" register="false" transfer="false" optional="false" type="data" size="24000"/>
    <uses file="PeakVals_FFI_0_4_ID00364.bsa" link="output" register="false" transfer="false" optional="false" type="data" size="216"/>
  </job>
  <job id="ID00366" namespace="CyberShake" name="SeismogramSynthesis" version="1.0" runtime="41.17">
    <uses file="FFI_0_4_txt.variation-s02106-h00822" link="input" register="true" transfer="true" optional="false" type="data" size="2326802"/>
    <uses file="FFI_0_4_subfx.sgt" link="input" register="false" transfer="false" optional="false" type="data" size="338127660"/>
    <uses file="FFI_0_4_subfy.sgt" link="input" register="false" transfer="false" optional="false" type="data" size="338127660"/>
    <uses file="Seismogram_FFI_0_4_ID00366.grm" link="output" register="false" transfer="false" optional="false" type="data" size="24000"/>
  </job>
  <job id="ID00367" namespace="CyberShake" name="PeakValCalcOkaya" version="1.0" runtime="0.61">
    <uses file="Seismogram_FFI_0_4_ID00366.grm" link="input" register="false" transfer="false" optional="false" type="data" size="24000"/>
    <uses file="PeakVals_FFI_0_4_ID00366.bsa" link="output" register="false" transfer="false" optional="false" type="data" size="216"/>
  </job>
  <job id="ID00368" namespace="CyberShake" name="SeismogramSynthesis" version="1.0" runtime="58.80">
    <uses file="FFI_0_4_txt.variation-s09071-h02843" link="input" register="true" transfer="true" optional="false" type="data" size="4585024"/>
    <uses file="FFI_0_4_subfx.sgt" link="input" register="false" transfer="false" optional="false" type="data" size="248124924"/>
    <uses file="FFI_0_4_subfy.sgt" link="input" register="false" transfer="false" optional="false" type="data" size="248124924"/>
    <uses file="Seismogram_FFI_0_4_ID00368.grm" link="output" register="false" transfer="false" optional="false" type="data" size="24000"/>
  </job>
  <job id="ID00369" namespace="CyberShake" name="PeakValCalcOkaya" version="1.0" runtime="0.73">
    <uses file="Seismogram_FFI_0_4_ID00368.grm" link="input" register="false" transfer="false" optional="false" type="data" size="24000"/>
    <uses file="PeakVals_FFI_0_4_ID00368.bsa" link="output" register="false" transfer="false" optional="false" type="data" size="216"/>
  </job>
  <job id="ID00370" namespace="CyberShake" name="SeismogramSynthesis" version="1.0" runtime="48.95">
    <uses file="FFI_0_4_txt.variation-s06571-h00000" link="input" register="true" transfer="true" optional="false" type="data" size="2746745"/>
    <uses file="FFI_0_4_subfx.sgt" link="input" register="false" transfer="false" optional="false" type="data" size="316244493"/>
    <uses file="FFI_0_4_subfy.sgt" link="input" register="false" transfer="false" optional="false" type="data" size="316244493"/>
    <uses file="Seismogram_FFI_0_4_ID00370.grm" link="output" register="false" transfer="false" optional="false" type="data" size="24000"/>
  </job>
  <job id="ID00371" namespace="CyberShake" name="PeakValCalcOkaya" version="1.0" runtime="1.60">
    <uses file="Seismogram_FFI_0_4_ID00370.grm" link="input" register="false" transfer="false" optional="false" type="data" size="24000"/>
    <uses file="PeakVals_FFI_0_4_ID00370.bsa" link="output" register="false" transfer="false" optional="false" type="data" size="216"/>
  </job>
  <job id="ID00372" namespace="CyberShake" name="SeismogramSynthesis" version="1.0" runtime="29.22">
    <uses file="FFI_0_4_txt.variation-s00242-h00257" link="input" register="true" transfer="true" optional="false" type="data" size="4404333"/>
    <uses file="FFI_0_4_subfx.sgt" link="input" register="false" transfer="false" optional="false" type="data" size="151275973"/>
    <uses file="FFI_0_4_subfy.sgt" link="input" register="false" transfer="false" optional="false" type="data" size="151275973"/>
    <uses file="Seismogram_FFI_0_4_ID00372.grm" link="output" register="false" transfer="false" optional="false" type="data" size="24000"/>
  </job>
  <job id="ID00373" namespace="CyberShake" name="PeakValCalcOkaya" version="1.0" runtime="1.19">
    <uses file="Seismogram_FFI_0_4_ID00372.grm" link="input" register="false" transfer="false" optional="false" type="data" size="24000"/>
    <uses file="PeakVals_FFI_0_4_ID00372.bsa" link="output" register="false" transfer="false" optional="false" type="data" size="216"/>
  </job>
  <job id="ID00374" namespace="CyberShake" name="SeismogramSynthesis" version="1.0" runtime="50.35">
    <uses file="FFI_0_4_txt.variation-s06983-h05355" link="input" register="true" transfer="true" optional="false" type="data" size="2073984"/>
    <uses file="FFI_0_4_subfx.sgt" link="input" register="false" transfer="false" optional="false" type="data" size="216518367"/>
    <uses file="FFI_0_4_subfy.sgt" link="input" register="false" transfer="false" optional="false" type="data" size="216518367"/>
    <uses file="Seismogram_FFI_0_4_ID00374.grm" link="output" register="false" transfer="false" optional="false" type="data" size="24000"/>
  </job>
  <job id="ID00375" namespace="CyberShake" name="PeakValCalcOkaya" version="1.0" runtime="1.23">
    <uses file="Seismogram_FFI_0_4_ID00374.grm" link="input" register="false" transfer="false" optional="false" type="data" size="24000"/>
    <uses file="PeakVals_FFI_0_4_ID00374.bsa" link="output" register="false" transfer="false" optional="false" type="data" size="216"/>
  </job>
  <job id="ID00376" namespace="CyberShake" name="SeismogramSynthesis" version="1.0" runtime="49.62">
    <uses file="FFI_0_4_txt.variation-s08506-h01307" link="input" register="true" transfer="true" optional="false" type="data" size="4733207"/>
    <uses file="FFI_0_4_subfx.sgt" link="input" register="false" transfer="false" optional="false" type="data" size="343566812"/>
    <uses file="FFI_0_4_subfy.sgt" link="input" register="false" transfer="false" optional="false" type="data" size="343566812"/>
    <uses file="Seismogram_FFI_0_4_ID00376.grm" link="output" register="false" transfer="false" optional="false" type="data" size="24000"/>
  </job>
  <job id="ID00377" namespace="CyberShake" name="PeakValCalcOkaya" version="1.0" runtime="1.11">
    <uses file="Seismogram_FFI_0_4_ID00376.grm" link="input" register="false" transfer="false" optional="false" type="data" size="24000"/>
    <uses file="PeakVals_FFI_0_4_ID00376.bsa" link="output" register="false" transfer="false" optional="false" type="data" size="216"/>
  </job>
  <job id="ID00378" namespace="CyberShake" name="ExtractSGT" version="1.0" runtime="70.31">
    <uses file="FFI_0_5_fx.sgt" link="input" register="true" transfer="true" optional="false" type="data" size="20425928986"/>
    <uses file="FFI_0_5_fy.sgt" link="input" register="true" transfer="true" optional="false" type="data" size="20425928986"/>
    <uses file="FFI_0_5_subfx.sgt" link="output" register="false" transfer="false" optional="false" type="data" size="166405995"/>
    <uses file="FFI_0_5_subfy.sgt" link="output" register="false" transfer="false" optional="false" type="data" size="166405995"/>
    <uses file="FFI_0_5_txt.variation-s03944-h08578" link="input" register="true" transfer="true" optional="false" type="data" size="2665483"/>
  </job>
  <job id="ID00379" namespace="CyberShake" name="SeismogramSynthesis" version="1.0" runtime="55.81">
    <uses file="FFI_0_5_txt.variation-s04396-h03453" link="input" register="true" transfer="true" optional="false" type="data" size="2101887"/>
    <uses file="FFI_0_5_subfx.sgt" link="input" register="false" transfer="false" optional="false" type="data" size="166405995"/>
    <uses file="FFI_0_5_subfy.sgt" link="input" register="false" transfer="false" optional="false" type="data" size="166405995"/>
    <uses file="Seismogram_FFI_0_5_ID00379.grm" link="output" register="false" transfer="false" optional="false" type="data" size="24000"/>
  </job>
  <job id="ID00380" namespace="CyberShake" name="PeakValCalcOkaya" version="1.0" runtime="0.81">
    <uses file="Seismogram_FFI_0_5_ID00379.grm" link="input" register="false" transfer="false" optional="false" type="data" size="24000"/>
    <uses file="PeakVals_FFI_0_5_ID00379.bsa" link="output" register="false" transfer="false" optional="false" type="data" size="216"/>
  </job>
  <job id="ID00381" namespace="CyberShake" name="SeismogramSynthesis" version="1.0" runtime="58.29">
    <uses file="FFI_0_5_txt.variation-s05273-h06808" link="input" register="true" transfer="true" optional="false" type="data" size="1884366"/>
    <uses file="FFI_0_5_subfx.sgt" link="input" register="false" transfer="false" optional="false" type="data" size="166680703"/>
    <uses file="FFI_0_5_subfy.sgt" link="input" register="false" transfer="false" optional="false" type="data" size="166680703"/>
    <uses file="Seismogram_FFI_0_5_ID00381.grm" link="output" register="false" transfer="false" optional="false" type="data" size="24000"/>
  </job>
  <job id="ID00382" namespace="CyberShake" name="PeakValCalcOkaya" version="1.0" runtime="1.59">
    <uses file="Seismogram_FFI_0_5_ID00381.grm" link="input" register="false" transfer="false" optional="false" type="data" size="24000"/>
    <uses file="PeakVals_FFI_0_5_ID00381.bsa" link="output" register="false" transfer="false" optional="false" type="data" size="216"/>
  </job>
  <job id="ID00383" namespace="CyberShake" name="SeismogramSynthesis" version="1.0" runtime="44.13">
    <uses file="FFI_0_5_txt.variation-s01335-h04830" link="input" register="true" transfer="true" optional="false" type="data" size="3570246"/>
    <uses file="FFI_0_5_subfx.sgt" link="input" register="false" transfer="false" optional="false" type="data" size="283547993"/>
    <uses file="FFI_0_5_subfy.sgt" link="input" register="false" transfer="false" optional="false" type="data" size="283547993"/>
    <uses file="Seismogram_FFI_0_5_ID00383.grm" link="output" register="false" transfer="false" optional="false" type="data" size="24000"/>
  </job>
  <job id="ID00384" namespace="CyberShake" name="PeakValCalcOkaya" version="1.0" runtime="0.81">
    <uses file="Seismogram_FFI_0_5_ID00383.grm" link="input" register="false" transfer="false" optional="false" type="data" size="24000"/>
    <uses file="PeakVals_FFI_0_5_ID00383.bsa" link="output" register="false" transfer="false" optional="false" type="data" size="216"/>
  </job>
  <job id="ID00385" namespace="CyberShake" name="SeismogramSynthesis" version="1.0" runtime="46.03">
    <uses file="FFI_0_5_txt.variation-s05873-h00239" link="input" register="true" transfer="true" optional="false" type="data" size="3581547"/>
    <uses file="FFI_0_5_subfx.sgt" link="input" register="false" transfer="false" optional="false" type="data" size="300082590"/>
    <uses file="FFI_0_5_subfy.sgt" link="input" register="false" transfer="false" optional="false" type="data" size="300082590"/>
    <uses file="Seismogram_FFI_0_5_ID00385.grm" link="output" register="false" transfer="false" optional="false" type="data" size="24000"/>
  </job>
  <job id="ID00386" namespace="CyberShake" name="PeakValCalcOkaya" version="1.0" runtime="0.56">
    <uses file="Seismogram_FFI_0_5_ID00385.grm" link="input" register="false" transfer="false" optional="false" type="data" size="24000"/>
    <uses file="PeakVals_FFI_0_5_ID00385.bsa" link="output" register="false" transfer="false" optional="false" type="data" size="216"/>
  </job>
  <job id="ID00387" namespace="CyberShake" name="SeismogramSynthesis" version="1.0" runtime="33.70">
    <uses file="FFI_0_5_txt.variation-s09992-h07257" link="input" register="true" transfer="true" optional="false" type="data" size="2952589"/>
    <uses file="FFI_0_5_subfx.sgt" link="input" register="false" transfer="false" optional="false" type="data" size="168762928"/>
    <uses file="FFI_0_5_subfy.sgt" link="input" register="false" transfer="false" optional="false" type="data" size="168762928"/>
    <uses file="Seismogram_FFI_0_5_ID00387.grm" link="output" register="false" transfer="false" optional="false" type="data" size="24000"/>
  </job>
  <job id="ID00388" namespace="CyberShake" name="PeakValCalcOkaya" version="1.0" runtime="1.27">
    <uses file="Seismogram_FFI_0_5_ID00387.grm" link="input" register="false" transfer="false" optional="false" type="data" size="24000"/>
    <uses file="PeakVals_FFI_0_5_ID00387.bsa" link="output" register="false" transfer="false" optional="false" type="data" size="216"/>
  </job>
  <job id="ID00389" namespace="CyberShake" name="SeismogramSynthesis" version="1.0" runtime="24.43">
    <uses file="FFI_0_5_txt.variation-s00677-h07059" link="input" register="true" transfer="true" optional="false" type="data" size="2938597"/>
    <uses file="FFI_0_5_subfx.sgt" link="input" register="false" transfer="false" optional="false" type="data" size="303261561"/>
    <uses file="FFI_0_5_subfy.sgt" link="input" register="false" transfer="false" optional="false" type="data" size="303261561"/>
    <uses file="Seismogram_FFI_0_5_ID00389.grm" link="output" register="false" transfer="false" optional="false" type="data" size="24000"/>
  </job>
  <job id="ID00390" namespace="CyberShake" name="PeakValCalcOkaya" version="1.0" runtime="1.55">
    <uses file="Seismogram_FFI_0_5_ID00389.grm" link="input" register="false" transfer="false" optional="false" type="data" size="24000"/>
    <uses file="PeakVals_FFI_0_5_ID00389.bsa" link="output" register="false" transfer="false" optional="false" type="data" size="216"/>
  </job>
  <job id="ID00391" namespace="CyberShake" name="SeismogramSynthesis" version="1.0" runtime="53.38">
    <uses file="FFI_0_5_txt.variation-s09528-h00635" link="input" register="true" transfer="true" optional="false" type="data" size="4967171"/>
    <uses file="FFI_0_5_subfx.sgt" link="input" register="false" transfer="false" optional="false" type="data" size="344575544"/>
    <uses file="FFI_0_5_subfy.sgt" link="input" register="false" transfer="false" optional="false" type="data" size="344575544"/>
    <uses file="Seismogram_FFI_0_5_ID00391.grm" link="output" register="false" transfer="false" optional="false" type="data" size="24000"/>
  </job>
  <job id="ID00392" namespace="CyberShake" name="PeakValCalcOkaya" version="1.0" runtime="0.88">
    <uses file="Seismogram_FFI_0_5_ID00391.grm" link="input" register="false" transfer="false" optional="false" type="data" size="24000"/>
    <uses file="PeakVals_FFI_0_5_ID00391.bsa" link="output" register="false" transfer="false" optional="false" type="data" size="216"/>
  </job>
  <job id="ID00393" namespace="CyberShake" name="SeismogramSynthesis" version="1.0" runtime="38.77">
    <uses file="FFI_0_5_txt.variation-s03504-h05376" link="input" register="true" transfer="true" optional="false" type="data" size="4832872"/>
    <uses file="FFI_0_5_subfx.sgt" link="input" register="false" transfer="false" optional="false" type="data" size="148267352"/>
    <uses file="FFI_0_5_subfy.sgt" link="input" register="false" transfer="false" optional="false" type="data" size="148267352"/>
    <uses file="Seismogram_FFI_0_5_ID00393.grm" link="output" register="false" transfer="false" optional="false" type="data" size="24000"/>
  </job>
  <job id="ID00394" namespace="CyberShake" name="PeakValCalcOkaya" version="1.0" runtime="0.71">
    <uses file="Seismogram_FFI_0_5_ID00393.grm" link="input" register="false" transfer="false" optional="false" type="data" size="24000"/>
    <uses file="PeakVals_FFI_0_5_ID00393.bsa" link="output" register="false" transfer="false" optional="false" type="data" size="216"/>
  </job>
  <job id="ID00395" namespace="CyberShake" name="SeismogramSynthesis" version="1.0" runtime="39.25">
    <uses file="FFI_0_5_txt.variation-s03618-h06944" link="input" register="true" transfer="true" optional="false" type="data" size="5263438"/>
    <uses file="FFI_0_5_subfx.sgt" link="input" register="false" transfer="false" optional="false" type="data" size="333980556"/>
    <uses file="FFI_0_5_subfy.sgt" link="input" register="false" transfer="false" optional="false" type="data" size="333980556"/>
    <uses file="Seismogram_FFI_0_5_ID00395.grm" link="output" register="false" transfer="false" optional="false" type="data" size="24000"/>
  </job>
  <job id="ID00396" namespace="CyberShake" name="PeakValCalcOkaya" version="1.0" runtime="1.12">
    <uses file="Seismogram_FFI_0_5_ID00395.grm" link="input" register="false" transfer="false" optional="false" type="data" size="24000"/>
    <uses file="PeakVals_FFI_0_5_ID00395.bsa" link="output" register="false" transfer="false" optional="false" type="data" size="216"/>
  </job>
  <job id="ID00397" namespace="CyberShake" name="SeismogramSynthesis" version="1.0" runtime="52.91">
    <uses file="FFI_0_5_txt.variation-s04810-h09969" link="input" register="true" transfer="true" optional="false" type="data" size="2459735"/>
    <uses file="FFI_0_5_subfx.sgt" link="input" register="false" transfer="false" optional="false" type="data" size="334434310"/>
    <uses file="FFI_0_5_subfy.sgt" link="input" register="false" transfer="false" optional="false" type="data" size="334434310"/>
    <uses file="Seismogram_FFI_0_5_ID00397.grm" link="output" register="false" transfer="false" optional="false" type="data" size="24000"/>
  </job>
  <job id="ID00398" namespace="CyberShake" name="PeakValCalcOkaya" version="1.0" runtime="0.58">
    <uses file="Seismogram_FFI_0_5_ID00397.grm" link="input" register="false" transfer="false" optional="false" type="data" size="24000"/>
    <uses file="PeakVals_FFI_0_5_ID00397.bsa" link="output" register="false" transfer="false" optional="false" type="data" size="216"/>
  </job>
  <job id="ID00399" namespace="CyberShake" name="SeismogramSynthesis" version="1.0" runtime="43.14">
    <uses file="FFI_0_5_txt.variation-s09164-h08448" link="input" register="true" transfer="true" optional="false" type="data" size="4938106"/>
    <uses file="FFI_0_5_subfx.sgt" link="input" register="false" transfer="false" optional="false" type="data" size="214420521"/>
    <uses file="FFI_0_5_subfy.sgt" link="input" register="false" transfer="false" optional="false" type="data" size="214420521"/>
    <uses file="Seismogram_FFI_0_5_ID00399.grm" link="output" register="false" transfer="false" optional="false" type="data" size="24000"/>
  </job>
  <job id="ID00400" namespace="CyberShake" name="PeakValCalcOkaya" version="1.0" runtime="1.42">
    <uses file="Seismogram_FFI_0_5_ID00399.grm" link="input" register="false" transfer="false" optional="false" type="data" size="24000"/>
    <uses file="PeakVals_FFI_0_5_ID00399.bsa" link="output" register="false" transfer="false" optional="false" type="data" size="216"/>
  </job>
  <job id="ID00401" namespace="CyberShake" name="SeismogramSynthesis" version="1.0" runtime="46.22">
    <uses file="FFI_0_5_txt.variation-s01314-h04605" link="input" register="true" transfer="true" optional="false" type="data" size="5241582"/>
    <uses file="FFI_0_5_subfx.sgt" link="input" register="false" transfer="false" optional="false" type="data" size="295708085"/>
    <uses file="FFI_0_5_subfy.sgt" link="input" register="false" transfer="false" optional="false" type="data" size="295708085"/>
    <uses file="Seismogram_FFI_0_5_ID00401.grm" link="output" register="false" transfer="false" optional="false" type="data" size="24000"/>
  </job>
  <job id="ID00402" namespace="CyberShake" name="PeakValCalcOkaya" version="1.0" runtime="1.54">
    <uses file="Seismogram_FFI_0_5_ID00401.grm" link="input" register="false" transfer="false" optional="false" type="data" size="24000"/>
    <uses file="PeakVals_FFI_0_5_ID00401.bsa" link="output" register="false" transfer="false" optional="false" type="data" size="216"/>
  </job>
  <job id="ID00403" namespace="CyberShake" name="SeismogramSynthesis" version="1.0" runtime="23.95">
    <uses file="FFI_0_5_txt.variation-s03652-h02906" link="input" register="true" transfer="true" optional="false" type="data" size="2857838"/>
    <uses file="FFI_0_5_subfx.sgt" link="input" register="false" transfer="false" optional="false" type="data" size="304856772"/>
    <uses file="FFI_0_5_subfy.sgt" link="input" register="false" transfer="false" optional="false" type="data" size="304856772"/>
    <uses file="Seismogram_FFI_0_5_ID00403.grm" link="output" register="false" transfer="false" optional="false" type="data" size="24000"/>
  </job>
  <job id="ID00404" namespace="CyberShake" name="PeakValCalcOkaya" version="1.0" runtime="0.81">
    <uses file="Seismogram_FFI_0_5_ID00403.grm" link="input" register="false" transfer="false" optional="false" type="data" size="24000"/>
    <uses file="PeakVals_FFI_0_5_ID00403.bsa" link="output" register="false" transfer="false" optional="false" type="data" size="216"/>
  </job>
  <job id="ID00405" namespace="CyberShake" name="SeismogramSynthesis" version="1.0" runtime="23.54">
    <uses file="FFI_0_5_txt.variation-s03700-h02500" link="input" register="true" transfer="true" optional="false" type="data" size="3400016"/>
    <uses file="FFI_0_5_subfx.sgt" link="input" register="false" transfer="false" optional="false" type="data" size="316495530"/>
    <uses file="FFI_0_5_subfy.sgt" link="input" register="false" transfer="false" optional="false" type="data" size="316495530"/>
    <uses file="Seismogram_FFI_0_5_ID00405.grm" link="output" register="false" transfer="false" optional="false" type="data" size="24000"/>
  </job>
  <job id="ID00406" namespace="CyberShake" name="PeakValCalcOkaya" version="1.0" runtime="1.18">
    <uses file="Seismogram_FFI_0_5_ID00405.grm" link="input" register="false" transfer="false" optional="false" type="data" size="24000"/>
    <uses file="PeakVals_FFI_0_5_ID00405.bsa" link="output" register="false" transfer="false" optional="false" type="data" size="216"/>
  </job>
  <job id="ID00407" namespace="CyberShake" name="SeismogramSynthesis" version="1.0" runtime="59.92">
    <uses file="FFI_0_5_txt.variation-s05375-h01852" link="input" register="true" transfer="true" optional="false" type="data" size="4585208"/>
    <uses file="FFI_0_5_subfx.sgt" link="input" register="false" transfer="false" optional="false" type="data" size="203838064"/>
    <uses file="FFI_0_5_subfy.sgt" link="input" register="false" transfer="false" optional="false" type="data" size="203838064"/>
    <uses file="Seismogram_FFI_0_5_ID00407.grm" link="output" register="false" transfer="false" optional="false" type="data" size="24000"/>
  </job>
  <job id="ID00408" namespace="CyberShake" name="PeakValCalcOkaya" version="1.0" runtime="1.35">
    <uses file="Seismogram_FFI_0_5_ID00407.grm" link="input" register="false" transfer="false" optional="false" type="data" size="24000"/>
    <uses file="PeakVals_FFI_0_5_ID00407.bsa" link="output" register="false" transfer="false" optional="false" type="data" size="216"/>
  </job>
  <job id="ID00409" namespace="CyberShake" name="SeismogramSynthesis" version="1.0" runtime="62.72">
    <uses file="FFI_0_5_txt.variation-s09139-h01393" link="input" register="true" transfer="true" optional="false" type="data" size="5251657"/>
    <uses file="FFI_0_5_subfx.sgt" link="input" register="false" transfer="false" optional="false" type="data" size="209637478"/>
    <uses file="FFI_0_5_subfy.sgt" link="input" register="false" transfer="false" optional="false" type="data" size="209637478"/>
    <uses file="Seismogram_FFI_0_5_ID00409.grm" link="output" register="false" transfer="false" optional="false" type="data" size="24000"/>
  </job>
  <job id="ID00410" namespace="CyberShake" name="PeakValCalcOkaya" version="1.0" runtime="1.03">
    <uses file="Seismogram_FFI_0_5_ID00409.grm" link="input" register="false" transfer="false" optional="false" type="data" size="24000"/>
    <uses file="PeakVals_FFI_0_5_ID00409.bsa" link="output" register="false" transfer="false" optional="false" type="data" size="216"/>
  </job>
  <job id="ID00411" namespace="CyberShake" name="SeismogramSynthesis" version="1.0" runtime="63.29">
    <uses file="FFI_0_5_txt.variation-s04610-h09769" link="input" register="true" transfer="true" optional="false" type="data" size="2370814"/>
    <uses file="FFI_0_5_subfx.sgt" link="input" register="false" transfer="false" optional="false" type="data" size="142402541"/>
    <uses file="FFI_0_5_subfy.sgt" link="input" register="false" transfer="false" optional="false" type="data" size="142402541"/>
    <uses file="Seismogram_FFI_0_5_ID00411.grm" link="output" register="false" transfer="false" optional="false" type="data" size="24000"/>
  </job>
  <job id="ID00412" namespace="CyberShake" name="PeakValCalcOkaya" version="1.0" runtime="0.82">
    <uses file="Seismogram_FFI_0_5_ID00411.grm" link="input" register="false" transfer="false" optional="false" type="data" size="24000"/>
    <uses file="PeakVals_FFI_0_5_ID00411.bsa" link="output" register="false" transfer="false" optional="false" type="data" size="216"/>
  </job>
  <job id="ID00413" namespace="CyberShake" name="SeismogramSynthesis" version="1.0" runtime="31.93">
    <uses file="FFI_0_5_txt.variation-s06024-h01278" link="input" register="true" transfer="true" optional="false" type="data" size="3021503"/>
    <uses file="FFI_0_5_subfx.sgt" link="input" register="false" transfer="false" optional="false" type="data" size="230118012"/>
    <uses file="FFI_0_5_subfy.sgt" link="input" register="false" transfer="false" optional="false" type="data" size="230118012"/>
    <uses file="Seismogram_FFI_0_5_ID00413.grm" link="output" register="false" transfer="false" optional="false" type="data" size="24000"/>
  </job>
  <job id="ID00414" namespace="CyberShake" name="PeakValCalcOkaya" version="1.0" runtime="0.94">
    <uses file="Seismogram_FFI_0_5_ID00413.grm" link="input" register="false" transfer="false" optional="false" type="data" size="24000"/>
    <uses file="PeakVals_FFI_0_5_ID00413.bsa" link="output" register="false" transfer="false" optional="false" type="data" size="216"/>
  </job>
  <job id="ID00415" namespace="CyberShake" name="SeismogramSynthesis" version="1.0" runtime="48.82">
    <uses file="FFI_0_5_txt.variation-s09732-h09294" link="input" register="true" transfer="true" optional="false" type="data" size="4774878"/>
    <uses file="FFI_0_5_subfx.sgt" link="input" register="false" transfer="false" optional="false" type="data" size="140161048"/>
    <uses file="FFI_0_5_subfy.sgt" link="input" register="false" transfer="false" optional="false" type="data" size="140161048"/>
    <uses file="Seismogram_FFI_0_5_ID00415.grm" link="output" register="false" transfer="false" optional="false" type="data" size="24000"/>
  </job>
  <job id="ID00416" namespace="CyberShake" name="PeakValCalcOkaya" version="1.0" runtime="0.55">
    <uses file="Seismogram_FFI_0_5_ID00415.grm" link="input" register="false" transfer="false" optional="false" type="data" size="24000"/>
    <uses file="PeakVals_FFI_0_5_ID00415.bsa" link="output" register="false" transfer="false" optional="false" type="data" size="216"/>
  </job>
  <job id="ID00417" namespace="CyberShake" name="SeismogramSynthesis" version="1.0" runtime="62.03">
    <uses file="FFI_0_5_txt.variation-s08184-h03231" link="input" register="true" transfer="true" optional="false" type="data" size="5438124"/>
    <uses file="FFI_0_5_subfx.sgt" link="input" register="false" transfer="false" optional="false" type="data" size="228722810"/>
    <uses file="FFI_0_5_subfy.sgt" link="input" register="false" transfer="false" optional="false" type="data" size="228722810"/>
    <uses file="Seismogram_FFI_0_5_ID00417.grm" link="output" register="false" transfer="false" optional="false" type="data" size="24000"/>
  </job>
  <job id="ID00418" namespace="CyberShake" name="PeakValCalcOkaya" version="1.0" runtime="1.17">
    <uses file="Seismogram_FFI_0_5_ID00417.grm" link="input" register="false" transfer="false" optional="false" type="data" size="24000"/>
    <uses file="PeakVals_FFI_0_5_ID00417.bsa" link="output" register="false" transfer="false" optional="false" type="data" size="216"/>
  </job>
  <job id="ID00419" namespace="CyberShake" name="SeismogramSynthesis" version="1.0" runtime="25.44">
    <uses file="FFI_0_5_txt.variation-s04088-h07668" link="input" register="true" transfer="true" optional="false" type="data" size="4813449"/>
    <uses file="FFI_0_5_subfx.sgt" link="input" register="false" transfer="false" optional="false" type="data" size="217478108"/>
    <uses file="FFI_0_5_subfy.sgt" link="input" register="false" transfer="false" optional="false" type="data" size="217478108"/>
    <uses file="Seismogram_FFI_0_5_ID00419.grm" link="output" register="false" transfer="false" optional="false" type="data" size="24000"/>
  </job>
  <job id="ID00420" namespace="CyberShake" name="PeakValCalcOkaya" version="1.0" runtime="1.06">
    <uses file="Seismogram_FFI_0_5_ID00419.grm" link="input" register="false" transfer="false" optional="false" type="data" size="24000"/>
    <uses file="PeakVals_FFI_0_5_ID00419.bsa" link="output" register="false" transfer="false" optional="false" type="data" size="216"/>
  </job>
  <job id="ID00421" namespace="CyberShake" name="SeismogramSynthesis" version="1.0" runtime="60.69">
    <uses file="FFI_0_5_txt.variation-s00354-h01484" link="input" register="true" transfer="true" optional="false" type="data" size="1883760"/>
    <uses file="FFI_0_5_subfx.sgt" link="input" register="false" transfer="false" optional="false" type="data" size="237268413"/>
    <uses file="FFI_0_5_subfy.sgt" link="input" register="false" transfer="false" optional="false" type="data" size="237268413"/>
    <uses file="Seismogram_FFI_0_5_ID00421.grm" link="output" register="false" transfer="false" optional="false" type="data" size="24000"/>
  </job>
  <job id="ID00422" namespace="CyberShake" name="PeakValCalcOkaya" version="1.0" runtime="1.36">
    <uses file="Seismogram_FFI_0_5_ID00421.grm" link="input" register="false" transfer="false" optional="false" type="data" size="24000"/>
    <uses file="PeakVals_FFI_0_5_ID00421.bsa" link="output" register="false" transfer="false" optional="false" type="data" size="216"/>
  </job>
  <job id="ID00423" namespace="CyberShake" name="SeismogramSynthesis" version="1.0" runtime="56.49">
    <uses file="FFI_0_5_txt.variation-s02359-h03670" link="input" register="true" transfer="true" optional="false" type="data" size="2514911"/>
    <uses file="FFI_0_5_subfx.sgt" link="input" register="false" transfer="false" optional="false" type="data" size="300377472"/>
    <uses file="FFI_0_5_subfy.sgt" link="input" register="false" transfer="false" optional="false" type="data" size="300377472"/>
    <uses file="Seismogram_FFI_0_5_ID00423.grm" link="output" register="false" transfer="false" optional="false" type="data" size="24000"/>
  </job>
  <job id="ID00424" namespace="CyberShake" name="PeakValCalcOkaya" version="1.0" runtime="0.92">
    <uses file="Seismogram_FFI_0_5_ID00423.grm" link="input" register="false" transfer="false" optional="false" type="data" size="24000"/>
    <uses file="PeakVals_FFI_0_5_ID00423.bsa" link="output" register="false" transfer="false" optional="false" type="data" size="216"/>
  </job>
  <job id="ID00425" namespace="CyberShake" name="SeismogramSynthesis" version="1.0" runtime="54.48">
    <uses file="FFI_0_5_txt.variation-s01655-h06152" link="input" register="true" transfer="true" optional="false" type="data" size="5228750"/>
    <uses file="FFI_0_5_subfx.sgt" link="input" register="false" transfer="false" optional="false" type="data" size="200682189"/>
    <uses file="FFI_0_5_subfy.sgt" link="input" register="false" transfer="false" optional="false" type="data" size="200682189"/>
    <uses file="Seismogram_FFI_0_5_ID00425.grm" link="output" register="false" transfer="false" optional="false" type="data" size="24000"/>
  </job>
  <job id="ID00426" namespace="CyberShake" name="PeakValCalcOkaya" version="1.0" runtime="1.09">
    <uses file="Seismogram_FFI_0_5_ID00425.grm" link="input" register="false" transfer="false" optional="false" type="data" size="24000"/>
    <uses file="PeakVals_FFI_0_5_ID00425.bsa" link="output" register="false" transfer="false" optional="false" type="data" size="216"/>
  </job>
  <job id="ID00427" namespace="CyberShake" name="SeismogramSynthesis" version="1.0" runtime="63.29">
    <uses file="FFI_0_5_txt.variation-s06977-h06500" link="input" register="true" transfer="true" optional="false" type="data" size="3805771"/>
    <uses file="FFI_0_5_subfx.sgt" link="input" register="false" transfer="false" optional="false" type="data" size="174923355"/>
    <uses file="FFI_0_5_subfy.sgt" link="input" register="false" transfer="false" optional="false" type="data" size="174923355"/>
    <uses file="Seismogram_FFI_0_5_ID00427.grm" link="output" register="false" transfer="false" optional="false" type="data" size="24000"/>
  </job>
  <job id="ID00428" namespace="CyberShake" name="PeakValCalcOkaya" version="1.0" runtime="1.01">
    <uses file="Seismogram_FFI_0_5_ID00427.grm" link="input" register="false" transfer="false" optional="false" type="data" size="24000"/>
    <uses file="PeakVals_FFI_0_5_ID00427.bsa" link="output" register="false" transfer="false" optional="false" type="data" size="216"/>
  </job>
  <job id="ID00429" namespace="CyberShake" name="SeismogramSynthesis" version="1.0" runtime="38.93">
    <uses file="FFI_0_5_txt.variation-s09404-h01137" link="input" register="true" transfer="true" optional="false" type="data" size="3734829"/>
    <uses file="FFI_0_5_subfx.sgt" link="input" register="false" transfer="false" optional="false" type="data" size="179656044"/>
    <uses file="FFI_0_5_subfy.sgt" link="input" register="false" transfer="false" optional="false" type="data" size="179656044"/>
    <uses file="Seismogram_FFI_0_5_ID00429.grm" link="output" register="false" transfer="false" optional="false" type="data" size="24000"/>
  </job>
  <job id="ID00430" namespace="CyberShake" name="PeakValCalcOkaya" version="1.0" runtime="0.60">
    <uses file="Seismogram_FFI_0_5_ID00429.grm" link="input" register="false" transfer="false" optional="false" type="data" size="24000"/>
    <uses file="PeakVals_FFI_0_5_ID00429.bsa" link="output" register="false" transfer="false" optional="false" type="data" size="216"/>
  </job>
  <job id="ID00431" namespace="CyberShake" name="SeismogramSynthesis" version="1.0" runtime="37.77">
    <uses file="FFI_0_5_txt.variation-s01720-h07872" link="input" register="true" transfer="true" optional="false" type="data" size="1974109"/>
    <uses file="FFI_0_5_subfx.sgt" link="input" register="false" transfer="false" optional="false" type="data" size="299199283"/>
    <uses file="FFI_0_5_subfy.sgt" link="input" register="false" transfer="false" optional="false" type="data" size="299199283"/>
    <uses file="Seismogram_FFI_0_5_ID00431.grm" link="output" register="false" transfer="false" optional="false" type="data" size="24000"/>
  </job>
  <job id="ID00432" namespace="CyberShake" name="PeakValCalcOkaya" version="1.0" runtime="1.55">
    <uses file="Seismogram_FFI_0_5_ID00431.grm" link="input" register="false" transfer="false" optional="false" type="data" size="24000"/>
    <uses file="PeakVals_FFI_0_5_ID00431.bsa" link="output" register="false" transfer="false" optional="false" type="data" size="216"/>
  </job>
  <job id="ID00433" namespace="CyberShake" name="SeismogramSynthesis" version="1.0" runtime="44.51">
    <uses file="FFI_0_5_txt.variation-s07057-h02687" link="input" register="true" transfer="true" optional="false" type="data" size="3953330"/>
    <uses file="FFI_0_5_subfx.sgt" link="input" register="false" transfer="false" optional="false" type="data" size="162600735"/>
    <uses file="FFI_0_5_subfy.sgt" link="input" register="false" transfer="false" optional="false" type="data" size="162600735"/>
    <uses file="Seismogram_FFI_0_5_ID00433.grm" link="output" register="false" transfer="false" optional="false" type="data" size="24000"/>
  </job>
  <job id="ID00434" namespace="CyberShake" name="PeakValCalcOkaya" version="1.0" runtime="1.27">
    <uses file="Seismogram_FFI_0_5_ID00433.grm" link="input" register="false" transfer="false" optional="false" type="data" size="24000"/>
    <uses file="PeakVals_FFI_0_5_ID00433.bsa" link="output" register="false" transfer="false" optional="false" type="data" size="216"/>
  </job>
  <job id="ID00435" namespace="CyberShake" name="SeismogramSynthesis" version="1.0" runtime="61.51">
    <uses file="FFI_0_5_txt.variation-s03591-h07121" link="input" register="true" transfer="true" optional="false" type="data" size="2404931"/>
    <uses file="FFI_0_5_subfx.sgt" link="input" register="false" transfer="false" optional="false" type="data" size="180776757"/>
    <uses file="FFI_0_5_subfy.sgt" link="input" register="false" transfer="false" optional="false" type="data" size="180776757"/>
    <uses file="Seismogram_FFI_0_5_ID00435.grm" link="output" register="false" transfer="false" optional="false" type="data" size="24000"/>
  </job>
  <job id="ID00436" namespace="CyberShake" name="PeakValCalcOkaya" version="1.0" runtime="1.34">
    <uses file="Seismogram_FFI_0_5_ID00435.grm" link="input" register="false" transfer="false" optional="false" type="data" size="24000"/>
    <uses file="PeakVals_FFI_0_5_ID00435.bsa" link="output" register="false" transfer="false" optional="false" type="data" size="216"/>
  </job>
  <job id="ID00437" namespace="CyberShake" name="SeismogramSynthesis" version="1.0" runtime="59.64">
    <uses file="FFI_0_5_txt.variation-s00368-h02913" link="input" register="true" transfer="true" optional="false" type="data" size="5015242"/>
    <uses file="FFI_0_5_subfx.sgt" link="input" register="false" transfer="false" optional="false" type="data" size="314478523"/>
    <uses file="FFI_0_5_subfy.sgt" link="input" register="false" transfer="false" optional="false" type="data" size="314478523"/>
    <uses file="Seismogram_FFI_0_5_ID00437.grm" link="output" register="false" transfer="false" optional="false" type="data" size="24000"/>
  </job>
  <job id="ID00438" namespace="CyberShake" name="PeakValCalcOkaya" version="1.0" runtime="1.63">
    <uses file="Seismogram_FFI_0_5_ID00437.grm" link="input" register="false" transfer="false" optional="false" type="data" size="24000"/>
    <uses file="PeakVals_FFI_0_5_ID00437.bsa" link="output" register="false" transfer="false" optional="false" type="data" size="216"/>
  </job>
  <job id="ID00439" namespace="CyberShake" name="SeismogramSynthesis" version="1.0" runtime="60.14">
    <uses file="FFI_0_5_txt.variation-s06874-h07470" link="input" register="true" transfer="true" optional="false" type="data" size="2137109"/>
    <uses file="FFI_0_5_subfx.sgt" link="input" register="false" transfer="false" optional="false" type="data" size="167372203"/>
    <uses file="FFI_0_5_subfy.sgt" link="input" register="false" transfer="false" optional="false" type="data" size="167372203"/>
    <uses file="Seismogram_FFI_0_5_ID00439.grm" link="output" register="false" transfer="false" optional="false" type="data" size="24000"/>
  </job>
  <job id="ID00440" namespace="CyberShake" name="PeakValCalcOkaya" version="1.0" runtime="1.44">
    <uses file="Seismogram_FFI_0_5_ID00439.grm" link="input" register="false" transfer="false" optional="false" type="data" size="24000"/>
    <uses file="PeakVals_FFI_0_5_ID00439.bsa" link="output" register="false" transfer="false" optional="false" type="data" size="216"/>
  </job>
  <job id="ID00441" namespace="CyberShake" name="SeismogramSynthesis" version="1.0" runtime="46.86">
    <uses file="FFI_0_5_txt.variation-s02837-h05784" link="input" register="true" transfer="true" optional="false" type="data" size="2523413"/>
    <uses file="FFI_0_5_subfx.sgt" link="input" register="false" transfer="false" optional="false" type="data" size="200207690"/>
    <uses file="FFI_0_5_subfy.sgt" link="input" register="false" transfer="false" optional="false" type="data" size="200207690"/>
    <uses file="Seismogram_FFI_0_5_ID00441.grm" link="output" register="false" transfer="false" optional="false" type="data" size="24000"/>
  </job>
  <job id="ID00442" namespace="CyberShake" name="PeakValCalcOkaya" version="1.0" runtime="1.05">
    <uses file="Seismogram_FFI_0_5_ID00441.grm" link="input" register="false" transfer="false" optional="false" type="data" size="24000"/>
    <uses file="PeakVals_FFI_0_5_ID00441.bsa" link="output" register="false" transfer="false" optional="false" type="data" size="216"/>
  </job>
  <job id="ID00443" namespace="CyberShake" name="SeismogramSynthesis" version="1.0" runtime="56.04">
    <uses file="FFI_0_5_txt.variation-s05122-h05903" link="input" register="true" transfer="true" optional="false" type="data" size="3906229"/>
    <uses file="FFI_0_5_subfx.sgt" link="input" register="false" transfer="false" optional="false" type="data" size="155996357"/>
    <uses file="FFI_0_5_subfy.sgt" link="input" register="false" transfer="false" optional="false" type="data" size="155996357"/>
    <uses file="Seismogram_FFI_0_5_ID00443.grm" link="output" register="false" transfer="false" optional="false" type="data" size="24000"/>
  </job>
  <job id="ID00444" namespace="CyberShake" name="PeakValCalcOkaya" version="1.0" runtime="1.29">
    <uses file="Seismogram_FFI_0_5_ID00443.grm" link="input" register="false" transfer="false" optional="false" type="data" size="24000"/>
    <uses file="PeakVals_FFI_0_5_ID00443.bsa" link="output" register="false" transfer="false" optional="false" type="data" size="216"/>
  </job>
  <job id="ID00445" namespace="CyberShake" name="SeismogramSynthesis" version="1.0" runtime="57.27">
    <uses file="FFI_0_5_txt.variation-s01642-h02489" link="input" register="true" transfer="true" optional="false" type="data" size="4214731"/>
    <uses file="FFI_0_5_subfx.sgt" link="input" register="false" transfer="false" optional="false" type="data" size="233785427"/>
    <uses file="FFI_0_5_subfy.sgt" link="input" register="false" transfer="false" optional="false" type="data" size="233785427"/>
    <uses file="Seismogram_FFI_0_5_ID00445.grm" link="output" register="false" transfer="false" optional="false" type="data" size="24000"/>
  </job>
  <job id="ID00446" namespace="CyberShake" name="PeakValCalcOkaya" version="1.0" runtime="0.91">
    <uses file="Seismogram_FFI_0_5_ID00445.grm" link="input" register="false" transfer="false" optional="false" type="data" size="24000"/>
    <uses file="PeakVals_FFI_0_5_ID00445.bsa" link="output" register="false" transfer="false" optional="false" type="data" size="216"/>
  </job>
  <job id="ID00447" namespace="CyberShake" name="SeismogramSynthesis" version="1.0" runtime="43.25">
    <uses file="FFI_0_5_txt.variation-s04680-h00378" link="input" register="true" transfer="true" optional="false" type="data" size="2670293"/>
    <uses file="FFI_0_5_subfx.sgt" link="input" register="false" transfer="false" optional="false" type="data" size="175871332"/>
    <uses file="FFI_0_5_subfy.sgt" link="input" register="false" transfer="false" optional="false" type="data" size="175871332"/>
    <uses file="Seismogram_FFI_0_5_ID00447.grm" link="output" register="false" transfer="false" optional="false" type="data" size="24000"/>
  </job>
  <job id="ID00448" namespace="CyberShake" name="PeakValCalcOkaya" version="1.0" runtime="1.57">
    <uses file="Seismogram_FFI_0_5_ID00447.grm" link="input" register="false" transfer="false" optional="false" type="data" size="24000"/>
    <uses file="PeakVals_FFI_0_5_ID00447.bsa" link="output" register="false" transfer="false" optional="false" type="data" size="216"/>
  </job>
  <job id="ID00449" namespace="CyberShake" name="SeismogramSynthesis" version="1.0" runtime="56.83">
    <uses file="FFI_0_5_txt.variation-s08507-h06459" link="input" register="true" transfer="true" optional="false" type="data" size="3711768"/>
    <uses file="FFI_0_5_subfx.sgt" link="input" register="false" transfer="false" optional="false" type="data" size="132950898"/>
    <uses file="FFI_0_5_subfy.sgt" link="input" register="false" transfer="false" optional="false" type="data" size="132950898"/>
    <uses file="Seismogram_FFI_0_5_ID00449.grm" link="output" register="false" transfer="false" optional="false" type="data" size="24000"/>
  </job>
  <job id="ID00450" namespace="CyberShake" name="PeakValCalcOkaya" version="1.0" runtime="1.16">
    <uses file="Seismogram_FFI_0_5_ID00449.grm" link="input" register="false" transfer="false" optional="false" type="data" size="24000"/>
    <uses file="PeakVals_FFI_0_5_ID00449.bsa" link="output" register="false" transfer="false" optional="false" type="data" size="216"/>
  </job>
  <job id="ID00451" namespace="CyberShake" name="SeismogramSynthesis" version="1.0" runtime="29.57">
    <uses file="FFI_0_5_txt.variation-s02253-h09854" link="input" register="true" transfer="true" optional="false" type="data" size="2291586"/>
    <uses file="FFI_0_5_subfx.sgt" link="input" register="false" transfer="false" optional="false" type="data" size="297921138"/>
    <uses file="FFI_0_5_subfy.sgt" link="input" register="false" transfer="false" optional="false" type="data" size="297921138"/>
    <uses file="Seismogram_FFI_0_5_ID00451.grm" link="output" register="false" transfer="false" optional="false" type="data" size="24000"/>
  </job>
  <job id="ID00452" namespace="CyberShake" name="PeakValCalcOkaya" version="1.0" runtime="1.07">
    <uses file="Seismogram_FFI_0_5_ID00451.grm" link="input" register="false" transfer="false" optional="false" type="data" size="24000"/>
    <uses file="PeakVals_FFI_0_5_ID00451.bsa" link="output" register="false" transfer="false" optional="false" type="data" size="216"/>
  </job>
  <job id="ID00453" namespace="CyberShake" name="SeismogramSynthesis" version="1.0" runtime="53.07">
    <uses file="FFI_0_5_txt.variation-s01634-h07048" link="input" register="true" transfer="true" optional="false" type="data" size="4455444"/>
    <uses file="FFI_0_5_subfx.sgt" link="input" register="false" transfer="false" optional="false" type="data" size="246009101"/>
    <uses file="FFI_0_5_subfy.sgt" link="input" register="false" transfer="false" optional="false" type="data" size="246009101"/>
    <uses file="Seismogram_FFI_0_5_ID00453.grm" link="output" register="false" transfer="false" optional="false" type="data" size="24000"/>
  </job>
  <job id="ID00454" namespace="CyberShake" name="PeakValCalcOkaya" version="1.0" runtime="0.84">
    <uses file="Seismogram_FFI_0_5_ID00453.grm" link="input" register="false" transfer="false" optional="false" type="data" size="24000"/>
    <uses file="PeakVals_FFI_0_5_ID00453.bsa" link="output" register="false" transfer="false" optional="false" type="data" size="216"/>
  </job>
  <job id="ID00455" namespace="CyberShake" name="SeismogramSynthesis" version="1.0" runtime="60.50">
    <uses file="FFI_0_5_txt.variation-s05716-h03727" link="input" register="true" transfer="true" optional="false" type="data" size="4735230"/>
    <uses file="FFI_0_5_subfx.sgt" link="input" register="false" transfer="false" optional="false" type="data" size="165277702"/>
    <uses file="FFI_0_5_subfy.sgt" link="input" register="false" transfer="false" optional="false" type="data" size="165277702"/>
    <uses file="Seismogram_FFI_0_5_ID00455.grm" link="output" register="false" transfer="false" optional="false" type="data" size="24000"/>
  </job>
  <job id="ID00456" namespace="CyberShake" name="PeakValCalcOkaya" version="1.0" runtime="0.91">
    <uses file="Seismogram_FFI_0_5_ID00455.grm" link="input" register="false" transfer="false" optional="false" type="data" size="24000"/>
    <uses file="PeakVals_FFI_0_5_ID00455.bsa" link="output" register="false" transfer="false" optional="false" type="data" size="216"/>
  </job>
  <job id="ID00457" namespace="CyberShake" name="SeismogramSynthesis" version="1.0" runtime="60.87">
    <uses file="FFI_0_5_txt.variation-s08217-h03531" link="input" register="true" transfer="true" optional="false" type="data" size="3875309"/>
    <uses file="FFI_0_5_subfx.sgt" link="input" register="false" transfer="false" optional="false" type="data" size="249069659"/>
    <uses file="FFI_0_5_subfy.sgt" link="input" register="false" transfer="false" optional="false" type="data" size="249069659"/>
    <uses file="Seismogram_FFI_0_5_ID00457.grm" link="output" register="false" transfer="false" optional="false" type="data" size="24000"/>
  </job>
  <job id="ID00458" namespace="CyberShake" name="PeakValCalcOkaya" version="1.0" runtime="1.45">
    <uses file="Seismogram_FFI_0_5_ID00457.grm" link="input" register="false" transfer="false" optional="false" type="data" size="24000"/>
    <uses file="PeakVals_FFI_0_5_ID00457.bsa" link="output" register="false" transfer="false" optional="false" type="data" size="216"/>
  </job>
  <job id="ID00459" namespace="CyberShake" name="SeismogramSynthesis" version="1.0" runtime="39.55">
    <uses file="FFI_0_5_txt.variation-s07465-h08309" link="input" register="true" transfer="true" optional="false" type="data" size="3241549"/>
    <uses file="FFI_0_5_subfx.sgt" link="input" register="false" transfer="false" optional="false" type="data" size="328122829"/>
    <uses file="FFI_0_5_subfy.sgt" link="input" register="false" transfer="false" optional="false" type="data" size="328122829"/>
    <uses file="Seismogram_FFI_0_5_ID00459.grm" link="output" register="false" transfer="false" optional="false" type="data" size="24000"/>
  </job>
  <job id="ID00460" namespace="CyberShake" name="PeakValCalcOkaya" version="1.0" runtime="1.59">
    <uses file="Seismogram_FFI_0_5_ID00459.grm" link="input" register="false" transfer="false" optional="false" type="data" size="24000"/>
    <uses file="PeakVals_FFI_0_5_ID00459.bsa" link="output" register="false" transfer="false" optional="false" type="data" size="216"/>
  </job>
  <job id="ID00461" namespace="CyberShake" name="SeismogramSynthesis" version="1.0" runtime="26.33">
    <uses file="FFI_0_5_txt.variation-s03653-h04761" link="input" register="true" transfer="true" optional="false" type="data" size="4846015"/>
    <uses file="FFI_0_5_subfx.sgt" link="input" register="false" transfer="false" optional="false" type="data" size="281822036"/>
    <uses file="FFI_0_5_subfy.sgt" link="input" register="false" transfer="false" optional="false" type="data" size="281822036"/>
    <uses file="Seismogram_FFI_0_5_ID00461.grm" link="output" register="false" transfer="false" optional="false" type="data" size="24000"/>
  </job>
  <job id="ID00462" namespace="CyberShake" name="PeakValCalcOkaya" version="1.0" runtime="0.72">
    <uses file="Seismogram_FFI_0_5_ID00461.grm" link="input" register="false" transfer="false" optional="false" type="data" size="24000"/>
    <uses file="PeakVals_FFI_0_5_ID00461.bsa" link="output" register="false" transfer="false" optional="false" type="data" size="216"/>
  </job>
  <job id="ID00463" namespace="CyberShake" name="SeismogramSynthesis" version="1.0" runtime="60.25">
    <uses file="FFI_0_5_txt.variation-s09327-h02208" link="input" register="true" transfer="true" optional="false" type="data" size="3141137"/>
    <uses file="FFI_0_5_subfx.sgt" link="input" register="false" transfer="false" optional="false" type="data" size="170064775"/>
    <uses file="FFI_0_5_subfy.sgt" link="input" register="false" transfer="false" optional="false" type="data" size="170064775"/>
    <uses file="Seismogram_FFI_0_5_ID00463.grm" link="output" register="false" transfer="false" optional="false" type="data" size="24000"/>
  </job>
  <job id="ID00464" namespace="CyberShake" name="PeakValCalcOkaya" version="1.0" runtime="1.45">
    <uses file="Seismogram_FFI_0_5_ID00463.grm" link="input" register="false" transfer="false" optional="false" type="data" size="24000"/>
    <uses file="PeakVals_FFI_0_5_ID00463.bsa" link="output" register="false" transfer="false" optional="false" type="data" size="216"/>
  </job>
  <job id="ID00465" namespace="CyberShake" name="SeismogramSynthesis" version="1.0" runtime="26.53">
    <uses file="FFI_0_5_txt.variation-s07779-h02063" link="input" register="true" transfer="true" optional="false" type="data" size="2142496"/>
    <uses file="FFI_0_5_subfx.sgt" link="input" register="false" transfer="false" optional="false" type="data" size="270644549"/>
    <uses file="FFI_0_5_subfy.sgt" link="input" register="false" transfer="false" optional="false" type="data" size="270644549"/>
    <uses file="Seismogram_FFI_0_5_ID00465.grm" link="output" register="false" transfer="false" optional="false" type="data" size="24000"/>
  </job>
  <job id="ID00466" namespace="CyberShake" name="PeakValCalcOkaya" version="1.0" runtime="1.63">
    <uses file="Seismogram_FFI_0_5_ID00465.grm" link="input" register="false" transfer="false" optional="false" type="data" size="24000"/>
    <uses file="PeakVals_FFI_0_5_ID00465.bsa" link="output" register="false" transfer="false" optional="false" type="data" size="216"/>
  </job>
  <job id="ID00467" namespace="CyberShake" name="SeismogramSynthesis" version="1.0" runtime="23.29">
    <uses file="FFI_0_5_txt.variation-s01985-h02751" link="input" register="true" transfer="true" optional="false" type="data" size="5274396"/>
    <uses file="FFI_0_5_subfx.sgt" link="input" register="false" transfer="false" optional="false" type="data" size="178602557"/>
    <uses file="FFI_0_5_subfy.sgt" link="input" register="false" transfer="false" optional="false" type="data" size="178602557"/>
    <uses file="Seismogram_FFI_0_5_ID00467.grm" link="output" register="false" transfer="false" optional="false" type="data" size="24000"/>
  </job>
  <job id="ID00468" namespace="CyberShake" name="PeakValCalcOkaya" version="1.0" runtime="1.14">
    <uses file="Seismogram_FFI_0_5_ID00467.grm" link="input" register="false" transfer="false" optional="false" type="data" size="24000"/>
    <uses file="PeakVals_FFI_0_5_ID00467.bsa" link="output" register="false" transfer="false" optional="false" type="data" size="216"/>
  </job>
  <job id="ID00469" namespace="CyberShake" name="SeismogramSynthesis" version="1.0" runtime="38.44">
    <uses file="FFI_0_5_txt.variation-s08973-h01342" link="input" register="true" transfer="true" optional="false" type="data" size="3856916"/>
    <uses file="FFI_0_5_subfx.sgt" link="input" register="false" transfer="false" optional="false" type="data" size="182666023"/>
    <uses file="FFI_0_5_subfy.sgt" link="input" register="false" transfer="false" optional="false" type="data" size="182666023"/>
    <uses file="Seismogram_FFI_0_5_ID00469.grm" link="output" register="false" transfer="false" optional="false" type="data" size="24000"/>
  </job>
  <job id="ID00470" namespace="CyberShake" name="PeakValCalcOkaya" version="1.0" runtime="1.12">
    <uses file="Seismogram_FFI_0_5_ID00469.grm" link="input" register="false" transfer="false" optional="false" type="data" size="24000"/>
    <uses file="PeakVals_FFI_0_5_ID00469.bsa" link="output" register="false" transfer="false" optional="false" type="data" size="216"/>
  </job>
  <job id="ID00471" namespace="CyberShake" name="SeismogramSynthesis" version="1.0" runtime="54.94">
    <uses file="FFI_0_5_txt.variation-s02161-h05958" link="input" register="true" transfer="true" optional="false" type="data" size="4230223"/>
    <uses file="FFI_0_5_subfx.sgt" link="input" register="false" transfer="false" optional="false" type="data" size="194499995"/>
    <uses file="FFI_0_5_subfy.sgt" link="input" register="false" transfer="false" optional="false" type="data" size="194499995"/>
    <uses file="Seismogram_FFI_0_5_ID00471.grm" link="output" register="false" transfer="false" optional="false" type="data" size="24000"/>
  </job>
  <job id="ID00472" namespace="CyberShake" name="PeakValCalcOkaya" version="1.0" runtime="1.50">
    <uses file="Seismogram_FFI_0_5_ID00471.grm" link="input" register="false" transfer="false" optional="false" type="data" size="24000"/>
    <uses file="PeakVals_FFI_0_5_ID00471.bsa" link="output" register="false" transfer="false" optional="false" type="data" size="216"/>
  </job>
  <job id="ID00473" namespace="CyberShake" name="SeismogramSynthesis" version="1.0" runtime="51.15">
    <uses file="FFI_0_5_txt.variation-s01040-h06233" link="input" register="true" transfer="true" optional="false" type="data" size="3830902"/>
    <uses file="FFI_0_5_subfx.sgt" link="input" register="false" transfer="false" optional="false" type="data" size="298403695"/>
    <uses file="FFI_0_5_subfy.sgt" link="input" register="false" transfer="false" optional="false" type="data" size="298403695"/>
    <uses file="Seismogram_FFI_0_5_ID00473.grm" link="output" register="false" transfer="false" optional="false" type="data" size="24000"/>
  </job>
  <job id="ID00474" namespace="CyberShake" name="PeakValCalcOkaya" version="1.0" runtime="1.32">
    <uses file="Seismogram_FFI_0_5_ID00473.grm" link="input" register="false" transfer="false" optional="false" type="data" size="24000"/>
    <uses file="PeakVals_FFI_0_5_ID00473.bsa" link="output" register="false" transfer="false" optional="false" type="data" size="216"/>
  </job>
  <job id="ID00475" namespace="CyberShake" name="SeismogramSynthesis" version="1.0" runtime="52.48">
    <uses file="FFI_0_5_txt.variation-s03944-h08578" link="input" register="true" transfer="true" optional="false" type="data" size="2665483"/>
    <uses file="FFI_0_5_subfx.sgt" link="input" register="false" transfer="false" optional="false" type="data" size="163694698"/>
    <uses file="FFI_0_5_subfy.sgt" link="input" register="false" transfer="false" optional="false" type="data" size="163694698"/>
    <uses file="Seismogram_FFI_0_5_ID00475.grm" link="output" register="false" transfer="false" optional="false" type="data" size="24000"/>
  </job>
  <job id="ID00476" namespace="CyberShake" name="PeakValCalcOkaya" version="1.0" runtime="0.81">
    <uses file="Seismogram_FFI_0_5_ID00475.grm" link="input" register="false" transfer="false" optional="false" type="data" size="24000"/>
    <uses file="PeakVals_FFI_0_5_ID00475.bsa" link="output" register="false" transfer="false" optional="false" type="data" size="216"/>
  </job>
  <job id="ID00477" namespace="CyberShake" name="ExtractSGT" version="1.0" runtime="175.41">
    <uses file="FFI_0_6_fx.sgt" link="input" register="true" transfer="true" optional="false" type="data" size="19917037525"/>
    <uses file="FFI_0_6_fy.sgt" link="input" register="true" transfer="true" optional="false" type="data" size="19917037525"/>
    <uses file="FFI_0_6_subfx.sgt" link="output" register="false" transfer="false" optional="false" type="data" size="184322682"/>
    <uses file="FFI_0_6_subfy.sgt" link="output" register="false" transfer="false" optional="false" type="data" size="184322682"/>
    <uses file="FFI_0_6_txt.variation-s00855-h04897" link="input" register="true" transfer="true" optional="false" type="data" size="4660308"/>
  </job>
  <job id="ID00478" namespace="CyberShake" name="SeismogramSynthesis" version="1.0" runtime="50.83">
    <uses file="FFI_0_6_txt.variation-s00571-h01588" link="input" register="true" transfer="true" optional="false" type="data" size="3209504"/>
    <uses file="FFI_0_6_subfx.sgt" link="input" register="false" transfer="false" optional="false" type="data" size="184322682"/>
    <uses file="FFI_0_6_subfy.sgt" link="input" register="false" transfer="false" optional="false" type="data" size="184322682"/>
    <uses file="Seismogram_FFI_0_6_ID00478.grm" link="output" register="false" transfer="false" optional="false" type="data" size="24000"/>
  </job>
  <job id="ID00479" namespace="CyberShake" name="PeakValCalcOkaya" version="1.0" runtime="0.67">
    <uses file="Seismogram_FFI_0_6_ID00478.grm" link="input" register="false" transfer="false" optional="false" type="data" size="24000"/>
    <uses file="PeakVals_FFI_0_6_ID00478.bsa" link="output" register="false" transfer="false" optional="false" type="data" size="216"/>
  </job>
  <job id="ID00480" namespace="CyberShake" name="SeismogramSynthesis" version="1.0" runtime="36.27">
    <uses file="FFI_0_6_txt.variation-s01688-h04131" link="input" register="true" transfer="true" optional="false" type="data" size="4621417"/>
    <uses file="FFI_0_6_subfx.sgt" link="input" register="false" transfer="false" optional="false" type="data" size="313493242"/>
    <uses file="FFI_0_6_subfy.sgt" link="input" register="false" transfer="false" optional="false" type="data" size="313493242"/>
    <uses file="Seismogram_FFI_0_6_ID00480.grm" link="output" register="false" transfer="false" optional="false" type="data" size="24000"/>
  </job>
  <job id="ID00481" namespace="CyberShake" name="PeakValCalcOkaya" version="1.0" runtime="0.82">
    <uses file="Seismogram_FFI_0_6_ID00480.grm" link="input" register="false" transfer="false" optional="false" type="data" size="24000"/>
    <uses file="PeakVals_FFI_0_6_ID00480.bsa" link="output" register="false" transfer="false" optional="false" type="data" size="216"/>
  </job>
  <job id="ID00482" namespace="CyberShake" name="SeismogramSynthesis" version="1.0" runtime="46.63">
    <uses file="FFI_0_6_txt.variation-s07936-h09011" link="input" register="true" transfer="true" optional="false" type="data" size="4399630"/>
    <uses file="FFI_0_6_subfx.sgt" link="input" register="false" transfer="false" optional="false" type="data" size="303777148"/>
    <uses file="FFI_0_6_subfy.sgt" link="input" register="false" transfer="false" optional="false" type="data" size="303777148"/>
    <uses file="Seismogram_FFI_0_6_ID00482.grm" link="output" register="false" transfer="false" optional="false" type="data" size="24000"/>
  </job>
  <job id="ID00483" namespace="CyberShake" name="PeakValCalcOkaya" version="1.0" runtime="0.71">
    <uses file="Seismogram_FFI_0_6_ID00482.grm" link="input" register="false" transfer="false" optional="false" type="data" size="24000"/>
    <uses file="PeakVals_FFI_0_6_ID00482.bsa" link="output" register="false" transfer="false" optional="false" type="data" size="216"/>
  </job>
  <job id="ID00484" namespace="CyberShake" name="SeismogramSynthesis" version="1.0" runtime="25.21">
    <uses file="FFI_0_6_txt.variation-s02886-h08655" link="input" register="true" transfer="true" optional="false" type="data" size="3007834"/>
    <uses file="FFI_0_6_subfx.sgt" link="input" register="false" transfer="false" optional="false" type="data" size="245942703"/>
    <uses file="FFI_0_6_subfy.sgt" link="input" register="false" transfer="false" optional="false" type="data" size="245942703"/>
    <uses file="Seismogram_FFI_0_6_ID00484.grm" link="output" register="false" transfer="false" optional="false" type="data" size="24000"/>
  </job>
  <job id="ID00485" namespace="CyberShake" name="PeakValCalcOkaya" version="1.0" runtime="1.27">
    <uses file="Seismogram_FFI_0_6_ID00484.grm" link="input" register="false" transfer="false" optional="false" type="data" size="24000"/>
    <uses file="PeakVals_FFI_0_6_ID00484.bsa" link="output" register="false" transfer="false" optional="false" type="data" size="216"/>
  </job>
  <job id="ID00486" namespace="CyberShake" name="SeismogramSynthesis" version="1.0" runtime="45.92">
    <uses file="FFI_0_6_txt.variation-s03493-h06540" link="input" register="true" transfer="true" optional="false" type="data" size="2163563"/>
    <uses file="FFI_0_6_subfx.sgt" link="input" register="false" transfer="false" optional="false" type="data" size="157059666"/>
    <uses file="FFI_0_6_subfy.sgt" link="input" register="false" transfer="false" optional="false" type="data" size="157059666"/>
    <uses file="Seismogram_FFI_0_6_ID00486.grm" link="output" register="false" transfer="false" optional="false" type="data" size="24000"/>
  </job>
  <job id="ID00487" namespace="CyberShake" name="PeakValCalcOkaya" version="1.0" runtime="0.88">
    <uses file="Seismogram_FFI_0_6_ID00486.grm" link="input" register="false" transfer="false" optional="false" type="data" size="24000"/>
    <uses file="PeakVals_FFI_0_6_ID00486.bsa" link="output" register="false" transfer="false" optional="false" type="data" size="216"/>
  </job>
  <job id="ID00488" namespace="CyberShake" name="SeismogramSynthesis" version="1.0" runtime="31.98">
    <uses file="FFI_0_6_txt.variation-s07572-h07449" link="input" register="true" transfer="true" optional="false" type="data" size="2018925"/>
    <uses file="FFI_0_6_subfx.sgt" link="input" register="false" transfer="false" optional="false" type="data" size="280545475"/>
    <uses file="FFI_0_6_subfy.sgt" link="input" register="false" transfer="false" optional="false" type="data" size="280545475"/>
    <uses file="Seismogram_FFI_0_6_ID00488.grm" link="output" register="false" transfer="false" optional="false" type="data" size="24000"/>
  </job>
  <job id="ID00489" namespace="CyberShake" name="PeakValCalcOkaya" version="1.0" runtime="1.44">
    <uses file="Seismogram_FFI_0_6_ID00488.grm" link="input" register="false" transfer="false" optional="false" type="data" size="24000"/>
    <uses file="PeakVals_FFI_0_6_ID00488.bsa" link="output" register="false" transfer="false" optional="false" type="data" size="216"/>
  </job>
  <job id="ID00490" namespace="CyberShake" name="SeismogramSynthesis" version="1.0" runtime="40.19">
    <uses file="FFI_0_6_txt.variation-s09868-h06846" link="input" register="true" transfer="true" optional="false" type="data" size="2067413"/>
    <uses file="FFI_0_6_subfx.sgt" link="input" register="false" transfer="false" optional="false" type="data" size="309158614"/>
    <uses file="FFI_0_6_subfy.sgt" link="input" register="false" transfer="false" optional="false" type="data" size="309158614"/>
    <uses file="Seismogram_FFI_0_6_ID00490.grm" link="output" register="false" transfer="false" optional="false" type="data" size="24000"/>
  </job>
  <job id="ID00491" namespace="CyberShake" name="PeakValCalcOkaya" version="1.0" runtime="0.93">
    <uses file="Seismogram_FFI_0_6_ID00490.grm" link="input" register="false" transfer="false" optional="false" type="data" size="24000"/>
    <uses file="PeakVals_FFI_0_6_ID00490.bsa" link="output" register="false" transfer="false" optional="false" type="data" size="216"/>
  </job>
  <job id="ID00492" namespace="CyberShake" name="SeismogramSynthesis" version="1.0" runtime="64.74">
    <uses file="FFI_0_6_txt.variation-s07270-h05596" link="input" register="true" transfer="true" optional="false" type="data" size="5009377"/>
    <uses file="FFI_0_6_subfx.sgt" link="input" register="false" transfer="false" optional="false" type="data" size="216077376"/>
    <uses file="FFI_0_6_subfy.sgt" link="input" register="false" transfer="false" optional="false" type="data" size="216077376"/>
    <uses file="Seismogram_FFI_0_6_ID00492.grm" link="output" register="false" transfer="false" optional="false" type="data" size="24000"/>
  </job>
  <job id="ID00493" namespace="CyberShake" name="PeakValCalcOkaya" version="1.0" runtime="1.49">
    <uses file="Seismogram_FFI_0_6_ID00492.grm" link="input" register="false" transfer="false" optional="false" type="data" size="24000"/>
    <uses file="PeakVals_FFI_0_6_ID00492.bsa" link="output" register="false" transfer="false" optional="false" type="data" size="216"/>
  </job>
  <job id="ID00494" namespace="CyberShake" name="SeismogramSynthesis" version="1.0" runtime="22.30">
    <uses file="FFI_0_6_txt.variation-s05809-h05428" link="input" register="true" transfer="true" optional="false" type="data" size="2473687"/>
    <uses file="FFI_0_6_subfx.sgt" link="input" register="false" transfer="false" optional="false" type="data" size="289954975"/>
    <uses file="FFI_0_6_subfy.sgt" link="input" register="false" transfer="false" optional="false" type="data" size="289954975"/>
    <uses file="Seismogram_FFI_0_6_ID00494.grm" link="output" register="false" transfer="false" optional="false" type="data" size="24000"/>
  </job>
  <job id="ID00495" namespace="CyberShake" name="PeakValCalcOkaya" version="1.0" runtime="1.47">
    <uses file="Seismogram_FFI_0_6_ID00494.grm" link="input" register="false" transfer="false" optional="false" type="data" size="24000"/>
    <uses file="PeakVals_FFI_0_6_ID00494.bsa" link="output" register="false" transfer="false" optional="false" type="data" size="216"/>
  </job>
  <job id="ID00496" namespace="CyberShake" name="SeismogramSynthesis" version="1.0" runtime="42.43">
    <uses file="FFI_0_6_txt.variation-s06261-h04282" link="input" register="true" transfer="true" optional="false" type="data" size="2918129"/>
    <uses file="FFI_0_6_subfx.sgt" link="input" register="false" transfer="false" optional="false" type="data" size="145143642"/>
    <uses file="FFI_0_6_subfy.sgt" link="input" register="false" transfer="false" optional="false" type="data" size="145143642"/>
    <uses file="Seismogram_FFI_0_6_ID00496.grm" link="output" register="false" transfer="false" optional="false" type="data" size="24000"/>
  </job>
  <job id="ID00497" namespace="CyberShake" name="PeakValCalcOkaya" version="1.0" runtime="0.67">
    <uses file="Seismogram_FFI_0_6_ID00496.grm" link="input" register="false" transfer="false" optional="false" type="data" size="24000"/>
    <uses file="PeakVals_FFI_0_6_ID00496.bsa" link="output" register="false" transfer="false" optional="false" type="data" size="216"/>
  </job>
  <job id="ID00498" namespace="CyberShake" name="SeismogramSynthesis" version="1.0" runtime="38.18">
    <uses file="FFI_0_6_txt.variation-s06296-h07952" link="input" register="true" transfer="true" optional="false" type="data" size="5343473"/>
    <uses file="FFI_0_6_subfx.sgt" link="input" register="false" transfer="false" optional="false" type="data" size="290383067"/>
    <uses file="FFI_0_6_subfy.sgt" link="input" register="false" transfer="false" optional="false" type="data" size="290383067"/>
    <uses file="Seismogram_FFI_0_6_ID00498.grm" link="output" register="false" transfer="false" optional="false" type="data" size="24000"/>
  </job>
  <job id="ID00499" namespace="CyberShake" name="PeakValCalcOkaya" version="1.0" runtime="0.93">
    <uses file="Seismogram_FFI_0_6_ID00498.grm" link="input" register="false" transfer="false" optional="false" type="data" size="24000"/>
    <uses file="PeakVals_FFI_0_6_ID00498.bsa" link="output" register="false" transfer="false" optional="false" type="data" size="216"/>
  </job>
  <job id="ID00500" namespace="CyberShake" name="SeismogramSynthesis" version="1.0" runtime="60.23">
    <uses file="FFI_0_6_txt.variation-s06727-h01060" link="input" register="true" transfer="true" optional="false" type="data" size="3554981"/>
    <uses file="FFI_0_6_subfx.sgt" link="input" register="false" transfer="false" optional="false" type="data" size="219302786"/>
    <uses file="FFI_0_6_subfy.sgt" link="input" register="false" transfer="false" optional="false" type="data" size="219302786"/>
    <uses file="Seismogram_FFI_0_6_ID00500.grm" link="output" register="false" transfer="false" optional="false" type="data" size="24000"/>
  </job>
  <job id="ID00501" namespace="CyberShake" name="PeakValCalcOkaya" version="1.0" runtime="1.30">
    <uses file="Seismogram_FFI_0_6_ID00500.grm" link="input" register="false" transfer="false" optional="false" type="data" size="24000"/>
    <uses file="PeakVals_FFI_0_6_ID00500.bsa" link="output" register="false" transfer="false" optional="false" type="data" size="216"/>
  </job>
  <job id="ID00502" namespace="CyberShake" name="SeismogramSynthesis" version="1.0" runtime="47.72">
    <uses file="FFI_0_6_txt.variation-s08935-h06888" link="input" register="true" transfer="true" optional="false" type="data" size="3316773"/>
    <uses file="FFI_0_6_subfx.sgt" link="input" register="false" transfer="false" optional="false" type="data" size="250404877"/>
    <uses file="FFI_0_6_subfy.sgt" link="input" register="false" transfer="false" optional="false" type="data" size="250404877"/>
    <uses file="Seismogram_FFI_0_6_ID00502.grm" link="output" register="false" transfer="false" optional="false" type="data" size="24000"/>
  </job>
  <job id="ID00503" namespace="CyberShake" name="PeakValCalcOkaya" version="1.0" runtime="0.97">
    <uses file="Seismogram_FFI_0_6_ID00502.grm" link="input" register="false" transfer="false" optional="false" type="data" size="24000"/>
    <uses file="PeakVals_FFI_0_6_ID00502.bsa" link="output" register="false" transfer="false" optional="false" type="data" size="216"/>
  </job>
  <job id="ID00504" namespace="CyberShake" name="SeismogramSynthesis" version="1.0" runtime="31.43">
    <uses file="FFI_0_6_txt.variation-s09088-h07659" link="input" register="true" transfer="true" optional="false" type="data" size="5091457"/>
    <uses file="FFI_0_6_subfx.sgt" link="input" register="false" transfer="false" optional="false" type="data" size="236597194"/>
    <uses file="FFI_0_6_subfy.sgt" link="input" register="false" transfer="false" optional="false" type="data" size="236597194"/>
    <uses file="Seismogram_FFI_0_6_ID00504.grm" link="output" register="false" transfer="false" optional="false" type="data" size="24000"/>
  </job>
  <job id="ID00505" namespace="CyberShake" name="PeakValCalcOkaya" version="1.0" runtime="1.34">
    <uses file="Seismogram_FFI_0_6_ID00504.grm" link="input" register="false" transfer="false" optional="false" type="data" size="24000"/>
    <uses file="PeakVals_FFI_0_6_ID00504.bsa" link="output" register="false" transfer="false" optional="false" type="data" size="216"/>
  </job>
  <job id="ID00506" namespace="CyberShake" name="SeismogramSynthesis" version="1.0" runtime="22.04">
    <uses file="FFI_0_6_txt.variation-s01519-h06410" link="input" register="true" transfer="true" optional="false" type="data" size="2500238"/>
    <uses file="FFI_0_6_subfx.sgt" link="input" register="false" transfer="false" optional="false" type="data" size="284999140"/>
    <uses file="FFI_0_6_subfy.sgt" link="input" register="false" transfer="false" optional="false" type="data" size="284999140"/>
    <uses file="Seismogram_FFI_0_6_ID00506.grm" link="output" register="false" transfer="false" optional="false" type="data" size="24000"/>
  </job>
  <job id="ID00507" namespace="CyberShake" name="PeakValCalcOkaya" version="1.0" runtime="0.76">
    <uses file="Seismogram_FFI_0_6_ID00506.grm" link="input" register="false" transfer="false" optional="false" type="data" size="24000"/>
    <uses file="PeakVals_FFI_0_6_ID00506.bsa" link="output" register="false" transfer="false" optional="false" type="data" size="216"/>
  </job>
  <job id="ID00508" namespace="CyberShake" name="SeismogramSynthesis" version="1.0" runtime="36.26">
[truncated: 345,879 more chars]
