# Supplementary material for: A fault-intrusion-tolerant system and deadline-aware algorithm for scheduling scientific workflow in the cloud
Source: PeerJ Comput Sci. 2021 Nov 2;7:e747. doi: 10.7717/peerj-cs.747 (PMC8576554; doi:10.7717/peerj-cs.747)
Supplement: Supplemental Information 4 — After the DNA sequence is generated, it is divided into various chunks that will be operated in parallel. Each chunk’s data is subsequently translated to a file format. After that, noise and contaminating sequences are filtered out, and the sequences are assigned to their proper locations in a genome. It also creates a global map and determines the density of sequence in each place of the genome. At Epigenomic Center, this workflow is utilized to generate histone modification and DNA methylation data (https://pegasus.isi.edu/workflow_gallery/). [file peerj-cs-07-747-s004.xml]

<?xml version="1.0" encoding="UTF-8"?>
<!-- generated: 2008-09-24T14:31:22-07:00 -->
<!-- generated by: shishir [??] -->
<adag xmlns="http://pegasus.isi.edu/schema/DAX" xmlns:xsi="http://www.w3.org/2001/XMLSchema-instance" xsi:schemaLocation="http://pegasus.isi.edu/schema/DAX http://pegasus.isi.edu/schema/dax-2.1.xsd" version="2.1" count="1" index="0" name="test" jobCount="997" fileCount="0" childCount="990">
<!-- part 1: list of all referenced files (may be empty) -->
<!-- part 2: definition of all jobs (at least one) -->
  <job id="ID00000" namespace="Genome" name="fastqSplit_chr21" version="1.0" runtime="56.92">
    <uses file="chr210.sfq" link="input" register="true" transfer="true" optional="false" type="data" size="390952165"/>
    <uses file="chr21.0.0.sfq" link="output" register="true" transfer="true" optional="false" type="data" size="11152690"/>
    <uses file="chr21.0.1.sfq" link="output" register="true" transfer="true" optional="false" type="data" size="12054908"/>
    <uses file="chr21.0.2.sfq" link="output" register="true" transfer="true" optional="false" type="data" size="8787703"/>
    <uses file="chr21.0.3.sfq" link="output" register="true" transfer="true" optional="false" type="data" size="11239917"/>
    <uses file="chr21.0.4.sfq" link="output" register="true" transfer="true" optional="false" type="data" size="15316109"/>
    <uses file="chr21.0.5.sfq" link="output" register="true" transfer="true" optional="false" type="data" size="10805834"/>
    <uses file="chr21.0.6.sfq" link="output" register="true" transfer="true" optional="false" type="data" size="5760224"/>
    <uses file="chr21.0.7.sfq" link="output" register="true" transfer="true" optional="false" type="data" size="11372012"/>
    <uses file="chr21.0.8.sfq" link="output" register="true" transfer="true" optional="false" type="data" size="10063591"/>
    <uses file="chr21.0.9.sfq" link="output" register="true" transfer="true" optional="false" type="data" size="18138537"/>
    <uses file="chr21.0.10.sfq" link="output" register="true" transfer="true" optional="false" type="data" size="9637842"/>
    <uses file="chr21.0.11.sfq" link="output" register="true" transfer="true" optional="false" type="data" size="3836743"/>
    <uses file="chr21.0.12.sfq" link="output" register="true" transfer="true" optional="false" type="data" size="22352845"/>
    <uses file="chr21.0.13.sfq" link="output" register="true" transfer="true" optional="false" type="data" size="8544122"/>
    <uses file="chr21.0.14.sfq" link="output" register="true" transfer="true" optional="false" type="data" size="10727799"/>
    <uses file="chr21.0.15.sfq" link="output" register="true" transfer="true" optional="false" type="data" size="7388049"/>
    <uses file="chr21.0.16.sfq" link="output" register="true" transfer="true" optional="false" type="data" size="6907890"/>
    <uses file="chr21.0.17.sfq" link="output" register="true" transfer="true" optional="false" type="data" size="20450294"/>
    <uses file="chr21.0.18.sfq" link="output" register="true" transfer="true" optional="false" type="data" size="12369327"/>
    <uses file="chr21.0.19.sfq" link="output" register="true" transfer="true" optional="false" type="data" size="13280520"/>
    <uses file="chr21.0.20.sfq" link="output" register="true" transfer="true" optional="false" type="data" size="13501168"/>
    <uses file="chr21.0.21.sfq" link="output" register="true" transfer="true" optional="false" type="data" size="-6585019"/>
    <uses file="chr21.0.22.sfq" link="output" register="true" transfer="true" optional="false" type="data" size="32581406"/>
    <uses file="chr21.0.23.sfq" link="output" register="true" transfer="true" optional="false" type="data" size="6097105"/>
    <uses file="chr21.0.24.sfq" link="output" register="true" transfer="true" optional="false" type="data" size="-9729097"/>
    <uses file="chr21.0.25.sfq" link="output" register="true" transfer="true" optional="false" type="data" size="15832222"/>
    <uses file="chr21.0.26.sfq" link="output" register="true" transfer="true" optional="false" type="data" size="5025228"/>
    <uses file="chr21.0.27.sfq" link="output" register="true" transfer="true" optional="false" type="data" size="30013454"/>
    <uses file="chr21.0.28.sfq" link="output" register="true" transfer="true" optional="false" type="data" size="22040580"/>
    <uses file="chr21.0.29.sfq" link="output" register="true" transfer="true" optional="false" type="data" size="-12950721"/>
    <uses file="chr21.0.30.sfq" link="output" register="true" transfer="true" optional="false" type="data" size="23725871"/>
    <uses file="chr21.0.31.sfq" link="output" register="true" transfer="true" optional="false" type="data" size="12331582"/>
    <uses file="chr21.0.32.sfq" link="output" register="true" transfer="true" optional="false" type="data" size="14447468"/>
    <uses file="chr21.0.33.sfq" link="output" register="true" transfer="true" optional="false" type="data" size="686546"/>
    <uses file="chr21.0.34.sfq" link="output" register="true" transfer="true" optional="false" type="data" size="13747416"/>
  </job>
  <job id="ID00001" namespace="Genome" name="fastqSplit_chr21" version="1.0" runtime="26.02">
    <uses file="chr211.sfq" link="input" register="true" transfer="true" optional="false" type="data" size="256111688"/>
    <uses file="chr21.1.0.sfq" link="output" register="true" transfer="true" optional="false" type="data" size="6960445"/>
    <uses file="chr21.1.1.sfq" link="output" register="true" transfer="true" optional="false" type="data" size="7112244"/>
    <uses file="chr21.1.2.sfq" link="output" register="true" transfer="true" optional="false" type="data" size="7880285"/>
    <uses file="chr21.1.3.sfq" link="output" register="true" transfer="true" optional="false" type="data" size="5998099"/>
    <uses file="chr21.1.4.sfq" link="output" register="true" transfer="true" optional="false" type="data" size="9129667"/>
    <uses file="chr21.1.5.sfq" link="output" register="true" transfer="true" optional="false" type="data" size="7737335"/>
    <uses file="chr21.1.6.sfq" link="output" register="true" transfer="true" optional="false" type="data" size="6139476"/>
    <uses file="chr21.1.7.sfq" link="output" register="true" transfer="true" optional="false" type="data" size="10358472"/>
    <uses file="chr21.1.8.sfq" link="output" register="true" transfer="true" optional="false" type="data" size="3222705"/>
    <uses file="chr21.1.9.sfq" link="output" register="true" transfer="true" optional="false" type="data" size="8924288"/>
    <uses file="chr21.1.10.sfq" link="output" register="true" transfer="true" optional="false" type="data" size="10742492"/>
    <uses file="chr21.1.11.sfq" link="output" register="true" transfer="true" optional="false" type="data" size="2999551"/>
    <uses file="chr21.1.12.sfq" link="output" register="true" transfer="true" optional="false" type="data" size="10480859"/>
    <uses file="chr21.1.13.sfq" link="output" register="true" transfer="true" optional="false" type="data" size="7020030"/>
    <uses file="chr21.1.14.sfq" link="output" register="true" transfer="true" optional="false" type="data" size="360411"/>
    <uses file="chr21.1.15.sfq" link="output" register="true" transfer="true" optional="false" type="data" size="12249774"/>
    <uses file="chr21.1.16.sfq" link="output" register="true" transfer="true" optional="false" type="data" size="4240019"/>
    <uses file="chr21.1.17.sfq" link="output" register="true" transfer="true" optional="false" type="data" size="11995170"/>
    <uses file="chr21.1.18.sfq" link="output" register="true" transfer="true" optional="false" type="data" size="964145"/>
    <uses file="chr21.1.19.sfq" link="output" register="true" transfer="true" optional="false" type="data" size="8716675"/>
    <uses file="chr21.1.20.sfq" link="output" register="true" transfer="true" optional="false" type="data" size="3776638"/>
    <uses file="chr21.1.21.sfq" link="output" register="true" transfer="true" optional="false" type="data" size="8567308"/>
    <uses file="chr21.1.22.sfq" link="output" register="true" transfer="true" optional="false" type="data" size="19224655"/>
    <uses file="chr21.1.23.sfq" link="output" register="true" transfer="true" optional="false" type="data" size="-2585974"/>
    <uses file="chr21.1.24.sfq" link="output" register="true" transfer="true" optional="false" type="data" size="17724951"/>
    <uses file="chr21.1.25.sfq" link="output" register="true" transfer="true" optional="false" type="data" size="-3546358"/>
    <uses file="chr21.1.26.sfq" link="output" register="true" transfer="true" optional="false" type="data" size="9732442"/>
    <uses file="chr21.1.27.sfq" link="output" register="true" transfer="true" optional="false" type="data" size="11530121"/>
    <uses file="chr21.1.28.sfq" link="output" register="true" transfer="true" optional="false" type="data" size="9706327"/>
    <uses file="chr21.1.29.sfq" link="output" register="true" transfer="true" optional="false" type="data" size="-1592762"/>
    <uses file="chr21.1.30.sfq" link="output" register="true" transfer="true" optional="false" type="data" size="18993245"/>
    <uses file="chr21.1.31.sfq" link="output" register="true" transfer="true" optional="false" type="data" size="-3095711"/>
    <uses file="chr21.1.32.sfq" link="output" register="true" transfer="true" optional="false" type="data" size="667027"/>
    <uses file="chr21.1.33.sfq" link="output" register="true" transfer="true" optional="false" type="data" size="6139033"/>
    <uses file="chr21.1.34.sfq" link="output" register="true" transfer="true" optional="false" type="data" size="17638604"/>
  </job>
  <job id="ID00002" namespace="Genome" name="fastqSplit_chr21" version="1.0" runtime="72.32">
    <uses file="chr212.sfq" link="input" register="true" transfer="true" optional="false" type="data" size="371259640"/>
    <uses file="chr21.2.0.sfq" link="output" register="true" transfer="true" optional="false" type="data" size="10737316"/>
    <uses file="chr21.2.1.sfq" link="output" register="true" transfer="true" optional="false" type="data" size="9748655"/>
    <uses file="chr21.2.2.sfq" link="output" register="true" transfer="true" optional="false" type="data" size="11648970"/>
    <uses file="chr21.2.3.sfq" link="output" register="true" transfer="true" optional="false" type="data" size="9997244"/>
    <uses file="chr21.2.4.sfq" link="output" register="true" transfer="true" optional="false" type="data" size="11373738"/>
    <uses file="chr21.2.5.sfq" link="output" register="true" transfer="true" optional="false" type="data" size="12088966"/>
    <uses file="chr21.2.6.sfq" link="output" register="true" transfer="true" optional="false" type="data" size="6278186"/>
    <uses file="chr21.2.7.sfq" link="output" register="true" transfer="true" optional="false" type="data" size="15472670"/>
    <uses file="chr21.2.8.sfq" link="output" register="true" transfer="true" optional="false" type="data" size="3907246"/>
    <uses file="chr21.2.9.sfq" link="output" register="true" transfer="true" optional="false" type="data" size="14720891"/>
    <uses file="chr21.2.10.sfq" link="output" register="true" transfer="true" optional="false" type="data" size="7583550"/>
    <uses file="chr21.2.11.sfq" link="output" register="true" transfer="true" optional="false" type="data" size="8889899"/>
    <uses file="chr21.2.12.sfq" link="output" register="true" transfer="true" optional="false" type="data" size="20617758"/>
    <uses file="chr21.2.13.sfq" link="output" register="true" transfer="true" optional="false" type="data" size="10554860"/>
    <uses file="chr21.2.14.sfq" link="output" register="true" transfer="true" optional="false" type="data" size="6226394"/>
    <uses file="chr21.2.15.sfq" link="output" register="true" transfer="true" optional="false" type="data" size="6608670"/>
    <uses file="chr21.2.16.sfq" link="output" register="true" transfer="true" optional="false" type="data" size="15353292"/>
    <uses file="chr21.2.17.sfq" link="output" register="true" transfer="true" optional="false" type="data" size="13098966"/>
    <uses file="chr21.2.18.sfq" link="output" register="true" transfer="true" optional="false" type="data" size="4272835"/>
    <uses file="chr21.2.19.sfq" link="output" register="true" transfer="true" optional="false" type="data" size="21339002"/>
    <uses file="chr21.2.20.sfq" link="output" register="true" transfer="true" optional="false" type="data" size="1710992"/>
    <uses file="chr21.2.21.sfq" link="output" register="true" transfer="true" optional="false" type="data" size="2716788"/>
    <uses file="chr21.2.22.sfq" link="output" register="true" transfer="true" optional="false" type="data" size="18831096"/>
    <uses file="chr21.2.23.sfq" link="output" register="true" transfer="true" optional="false" type="data" size="10330557"/>
    <uses file="chr21.2.24.sfq" link="output" register="true" transfer="true" optional="false" type="data" size="2495744"/>
    <uses file="chr21.2.25.sfq" link="output" register="true" transfer="true" optional="false" type="data" size="23446002"/>
    <uses file="chr21.2.26.sfq" link="output" register="true" transfer="true" optional="false" type="data" size="20368627"/>
    <uses file="chr21.2.27.sfq" link="output" register="true" transfer="true" optional="false" type="data" size="-13985387"/>
    <uses file="chr21.2.28.sfq" link="output" register="true" transfer="true" optional="false" type="data" size="22660606"/>
    <uses file="chr21.2.29.sfq" link="output" register="true" transfer="true" optional="false" type="data" size="1798803"/>
    <uses file="chr21.2.30.sfq" link="output" register="true" transfer="true" optional="false" type="data" size="23619367"/>
    <uses file="chr21.2.31.sfq" link="output" register="true" transfer="true" optional="false" type="data" size="17290439"/>
    <uses file="chr21.2.32.sfq" link="output" register="true" transfer="true" optional="false" type="data" size="-10242889"/>
    <uses file="chr21.2.33.sfq" link="output" register="true" transfer="true" optional="false" type="data" size="4774654"/>
    <uses file="chr21.2.34.sfq" link="output" register="true" transfer="true" optional="false" type="data" size="24925133"/>
  </job>
  <job id="ID00003" namespace="Genome" name="fastqSplit_chr21" version="1.0" runtime="32.78">
    <uses file="chr213.sfq" link="input" register="true" transfer="true" optional="false" type="data" size="226582512"/>
    <uses file="chr21.3.0.sfq" link="output" register="true" transfer="true" optional="false" type="data" size="6685679"/>
    <uses file="chr21.3.1.sfq" link="output" register="true" transfer="true" optional="false" type="data" size="6711583"/>
    <uses file="chr21.3.2.sfq" link="output" register="true" transfer="true" optional="false" type="data" size="6935398"/>
    <uses file="chr21.3.3.sfq" link="output" register="true" transfer="true" optional="false" type="data" size="4273108"/>
    <uses file="chr21.3.4.sfq" link="output" register="true" transfer="true" optional="false" type="data" size="8796732"/>
    <uses file="chr21.3.5.sfq" link="output" register="true" transfer="true" optional="false" type="data" size="5164148"/>
    <uses file="chr21.3.6.sfq" link="output" register="true" transfer="true" optional="false" type="data" size="5473290"/>
    <uses file="chr21.3.7.sfq" link="output" register="true" transfer="true" optional="false" type="data" size="9888483"/>
    <uses file="chr21.3.8.sfq" link="output" register="true" transfer="true" optional="false" type="data" size="6146620"/>
    <uses file="chr21.3.9.sfq" link="output" register="true" transfer="true" optional="false" type="data" size="2549052"/>
    <uses file="chr21.3.10.sfq" link="output" register="true" transfer="true" optional="false" type="data" size="7081756"/>
    <uses file="chr21.3.11.sfq" link="output" register="true" transfer="true" optional="false" type="data" size="7776066"/>
    <uses file="chr21.3.12.sfq" link="output" register="true" transfer="true" optional="false" type="data" size="8704165"/>
    <uses file="chr21.3.13.sfq" link="output" register="true" transfer="true" optional="false" type="data" size="5990768"/>
    <uses file="chr21.3.14.sfq" link="output" register="true" transfer="true" optional="false" type="data" size="89374"/>
    <uses file="chr21.3.15.sfq" link="output" register="true" transfer="true" optional="false" type="data" size="12643325"/>
    <uses file="chr21.3.16.sfq" link="output" register="true" transfer="true" optional="false" type="data" size="3095551"/>
    <uses file="chr21.3.17.sfq" link="output" register="true" transfer="true" optional="false" type="data" size="8358372"/>
    <uses file="chr21.3.18.sfq" link="output" register="true" transfer="true" optional="false" type="data" size="2783890"/>
    <uses file="chr21.3.19.sfq" link="output" register="true" transfer="true" optional="false" type="data" size="15297750"/>
    <uses file="chr21.3.20.sfq" link="output" register="true" transfer="true" optional="false" type="data" size="-3774265"/>
    <uses file="chr21.3.21.sfq" link="output" register="true" transfer="true" optional="false" type="data" size="14676331"/>
    <uses file="chr21.3.22.sfq" link="output" register="true" transfer="true" optional="false" type="data" size="7147169"/>
    <uses file="chr21.3.23.sfq" link="output" register="true" transfer="true" optional="false" type="data" size="-1548407"/>
    <uses file="chr21.3.24.sfq" link="output" register="true" transfer="true" optional="false" type="data" size="4485464"/>
    <uses file="chr21.3.25.sfq" link="output" register="true" transfer="true" optional="false" type="data" size="13006400"/>
    <uses file="chr21.3.26.sfq" link="output" register="true" transfer="true" optional="false" type="data" size="8386835"/>
    <uses file="chr21.3.27.sfq" link="output" register="true" transfer="true" optional="false" type="data" size="4598458"/>
    <uses file="chr21.3.28.sfq" link="output" register="true" transfer="true" optional="false" type="data" size="11295630"/>
    <uses file="chr21.3.29.sfq" link="output" register="true" transfer="true" optional="false" type="data" size="-3303452"/>
    <uses file="chr21.3.30.sfq" link="output" register="true" transfer="true" optional="false" type="data" size="16421272"/>
    <uses file="chr21.3.31.sfq" link="output" register="true" transfer="true" optional="false" type="data" size="9057977"/>
    <uses file="chr21.3.32.sfq" link="output" register="true" transfer="true" optional="false" type="data" size="3830352"/>
    <uses file="chr21.3.33.sfq" link="output" register="true" transfer="true" optional="false" type="data" size="4629842"/>
    <uses file="chr21.3.34.sfq" link="output" register="true" transfer="true" optional="false" type="data" size="3227796"/>
  </job>
  <job id="ID00004" namespace="Genome" name="fastqSplit_chr21" version="1.0" runtime="70.96">
    <uses file="chr214.sfq" link="input" register="true" transfer="true" optional="false" type="data" size="454786522"/>
    <uses file="chr21.4.0.sfq" link="output" register="true" transfer="true" optional="false" type="data" size="12384271"/>
    <uses file="chr21.4.1.sfq" link="output" register="true" transfer="true" optional="false" type="data" size="12588949"/>
    <uses file="chr21.4.2.sfq" link="output" register="true" transfer="true" optional="false" type="data" size="13879093"/>
    <uses file="chr21.4.3.sfq" link="output" register="true" transfer="true" optional="false" type="data" size="13770960"/>
    <uses file="chr21.4.4.sfq" link="output" register="true" transfer="true" optional="false" type="data" size="11874957"/>
    <uses file="chr21.4.5.sfq" link="output" register="true" transfer="true" optional="false" type="data" size="10478865"/>
    <uses file="chr21.4.6.sfq" link="output" register="true" transfer="true" optional="false" type="data" size="16171468"/>
    <uses file="chr21.4.7.sfq" link="output" register="true" transfer="true" optional="false" type="data" size="15411355"/>
    <uses file="chr21.4.8.sfq" link="output" register="true" transfer="true" optional="false" type="data" size="8754533"/>
    <uses file="chr21.4.9.sfq" link="output" register="true" transfer="true" optional="false" type="data" size="8739391"/>
    <uses file="chr21.4.10.sfq" link="output" register="true" transfer="true" optional="false" type="data" size="17305122"/>
    <uses file="chr21.4.11.sfq" link="output" register="true" transfer="true" optional="false" type="data" size="8360934"/>
    <uses file="chr21.4.12.sfq" link="output" register="true" transfer="true" optional="false" type="data" size="23412312"/>
    <uses file="chr21.4.13.sfq" link="output" register="true" transfer="true" optional="false" type="data" size="9970748"/>
    <uses file="chr21.4.14.sfq" link="output" register="true" transfer="true" optional="false" type="data" size="9176943"/>
    <uses file="chr21.4.15.sfq" link="output" register="true" transfer="true" optional="false" type="data" size="21080501"/>
    <uses file="chr21.4.16.sfq" link="output" register="true" transfer="true" optional="false" type="data" size="10789958"/>
    <uses file="chr21.4.17.sfq" link="output" register="true" transfer="true" optional="false" type="data" size="13704541"/>
    <uses file="chr21.4.18.sfq" link="output" register="true" transfer="true" optional="false" type="data" size="15597337"/>
    <uses file="chr21.4.19.sfq" link="output" register="true" transfer="true" optional="false" type="data" size="2060192"/>
    <uses file="chr21.4.20.sfq" link="output" register="true" transfer="true" optional="false" type="data" size="19802255"/>
    <uses file="chr21.4.21.sfq" link="output" register="true" transfer="true" optional="false" type="data" size="73159"/>
    <uses file="chr21.4.22.sfq" link="output" register="true" transfer="true" optional="false" type="data" size="13348695"/>
    <uses file="chr21.4.23.sfq" link="output" register="true" transfer="true" optional="false" type="data" size="9737546"/>
    <uses file="chr21.4.24.sfq" link="output" register="true" transfer="true" optional="false" type="data" size="26295947"/>
    <uses file="chr21.4.25.sfq" link="output" register="true" transfer="true" optional="false" type="data" size="22941268"/>
    <uses file="chr21.4.26.sfq" link="output" register="true" transfer="true" optional="false" type="data" size="777358"/>
    <uses file="chr21.4.27.sfq" link="output" register="true" transfer="true" optional="false" type="data" size="19659976"/>
    <uses file="chr21.4.28.sfq" link="output" register="true" transfer="true" optional="false" type="data" size="25188256"/>
    <uses file="chr21.4.29.sfq" link="output" register="true" transfer="true" optional="false" type="data" size="-952742"/>
    <uses file="chr21.4.30.sfq" link="output" register="true" transfer="true" optional="false" type="data" size="10369660"/>
    <uses file="chr21.4.31.sfq" link="output" register="true" transfer="true" optional="false" type="data" size="14334936"/>
    <uses file="chr21.4.32.sfq" link="output" register="true" transfer="true" optional="false" type="data" size="23045327"/>
    <uses file="chr21.4.33.sfq" link="output" register="true" transfer="true" optional="false" type="data" size="-5721653"/>
    <uses file="chr21.4.34.sfq" link="output" register="true" transfer="true" optional="false" type="data" size="20374104"/>
  </job>
  <job id="ID00005" namespace="Genome" name="fastqSplit_chr21" version="1.0" runtime="67.63">
    <uses file="chr215.sfq" link="input" register="true" transfer="true" optional="false" type="data" size="477119216"/>
    <uses file="chr21.5.0.sfq" link="output" register="true" transfer="true" optional="false" type="data" size="13295635"/>
    <uses file="chr21.5.1.sfq" link="output" register="true" transfer="true" optional="false" type="data" size="13256541"/>
    <uses file="chr21.5.2.sfq" link="output" register="true" transfer="true" optional="false" type="data" size="15105683"/>
    <uses file="chr21.5.3.sfq" link="output" register="true" transfer="true" optional="false" type="data" size="12889663"/>
    <uses file="chr21.5.4.sfq" link="output" register="true" transfer="true" optional="false" type="data" size="15900818"/>
    <uses file="chr21.5.5.sfq" link="output" register="true" transfer="true" optional="false" type="data" size="10671690"/>
    <uses file="chr21.5.6.sfq" link="output" register="true" transfer="true" optional="false" type="data" size="10650427"/>
    <uses file="chr21.5.7.sfq" link="output" register="true" transfer="true" optional="false" type="data" size="16430217"/>
    <uses file="chr21.5.8.sfq" link="output" register="true" transfer="true" optional="false" type="data" size="16008437"/>
    <uses file="chr21.5.9.sfq" link="output" register="true" transfer="true" optional="false" type="data" size="7511676"/>
    <uses file="chr21.5.10.sfq" link="output" register="true" transfer="true" optional="false" type="data" size="21465491"/>
    <uses file="chr21.5.11.sfq" link="output" register="true" transfer="true" optional="false" type="data" size="10836155"/>
    <uses file="chr21.5.12.sfq" link="output" register="true" transfer="true" optional="false" type="data" size="12661606"/>
    <uses file="chr21.5.13.sfq" link="output" register="true" transfer="true" optional="false" type="data" size="20285639"/>
    <uses file="chr21.5.14.sfq" link="output" register="true" transfer="true" optional="false" type="data" size="5703074"/>
    <uses file="chr21.5.15.sfq" link="output" register="true" transfer="true" optional="false" type="data" size="16486927"/>
    <uses file="chr21.5.16.sfq" link="output" register="true" transfer="true" optional="false" type="data" size="13847979"/>
    <uses file="chr21.5.17.sfq" link="output" register="true" transfer="true" optional="false" type="data" size="19871853"/>
    <uses file="chr21.5.18.sfq" link="output" register="true" transfer="true" optional="false" type="data" size="1923820"/>
    <uses file="chr21.5.19.sfq" link="output" register="true" transfer="true" optional="false" type="data" size="27750031"/>
    <uses file="chr21.5.20.sfq" link="output" register="true" transfer="true" optional="false" type="data" size="15217109"/>
    <uses file="chr21.5.21.sfq" link="output" register="true" transfer="true" optional="false" type="data" size="-6114402"/>
    <uses file="chr21.5.22.sfq" link="output" register="true" transfer="true" optional="false" type="data" size="6761937"/>
    <uses file="chr21.5.23.sfq" link="output" register="true" transfer="true" optional="false" type="data" size="30951230"/>
    <uses file="chr21.5.24.sfq" link="output" register="true" transfer="true" optional="false" type="data" size="-4569561"/>
    <uses file="chr21.5.25.sfq" link="output" register="true" transfer="true" optional="false" type="data" size="36544107"/>
    <uses file="chr21.5.26.sfq" link="output" register="true" transfer="true" optional="false" type="data" size="1707123"/>
    <uses file="chr21.5.27.sfq" link="output" register="true" transfer="true" optional="false" type="data" size="26546300"/>
    <uses file="chr21.5.28.sfq" link="output" register="true" transfer="true" optional="false" type="data" size="3439086"/>
    <uses file="chr21.5.29.sfq" link="output" register="true" transfer="true" optional="false" type="data" size="7355344"/>
    <uses file="chr21.5.30.sfq" link="output" register="true" transfer="true" optional="false" type="data" size="22945946"/>
    <uses file="chr21.5.31.sfq" link="output" register="true" transfer="true" optional="false" type="data" size="18395876"/>
    <uses file="chr21.5.32.sfq" link="output" register="true" transfer="true" optional="false" type="data" size="14389111"/>
    <uses file="chr21.5.33.sfq" link="output" register="true" transfer="true" optional="false" type="data" size="-7812403"/>
    <uses file="chr21.5.34.sfq" link="output" register="true" transfer="true" optional="false" type="data" size="28809051"/>
  </job>
  <job id="ID00006" namespace="Genome" name="fastqSplit_chr21" version="1.0" runtime="55.07">
    <uses file="chr216.sfq" link="input" register="true" transfer="true" optional="false" type="data" size="407621033"/>
    <uses file="chr21.6.0.sfq" link="output" register="true" transfer="true" optional="false" type="data" size="11465900"/>
    <uses file="chr21.6.1.sfq" link="output" register="true" transfer="true" optional="false" type="data" size="11433597"/>
    <uses file="chr21.6.2.sfq" link="output" register="true" transfer="true" optional="false" type="data" size="10858324"/>
    <uses file="chr21.6.3.sfq" link="output" register="true" transfer="true" optional="false" type="data" size="10865317"/>
    <uses file="chr21.6.4.sfq" link="output" register="true" transfer="true" optional="false" type="data" size="13211222"/>
    <uses file="chr21.6.5.sfq" link="output" register="true" transfer="true" optional="false" type="data" size="10855696"/>
    <uses file="chr21.6.6.sfq" link="output" register="true" transfer="true" optional="false" type="data" size="14293063"/>
    <uses file="chr21.6.7.sfq" link="output" register="true" transfer="true" optional="false" type="data" size="10383202"/>
    <uses file="chr21.6.8.sfq" link="output" register="true" transfer="true" optional="false" type="data" size="14219030"/>
    <uses file="chr21.6.9.sfq" link="output" register="true" transfer="true" optional="false" type="data" size="8280740"/>
    <uses file="chr21.6.10.sfq" link="output" register="true" transfer="true" optional="false" type="data" size="12615293"/>
    <uses file="chr21.6.11.sfq" link="output" register="true" transfer="true" optional="false" type="data" size="7537322"/>
    <uses file="chr21.6.12.sfq" link="output" register="true" transfer="true" optional="false" type="data" size="21229058"/>
    <uses file="chr21.6.13.sfq" link="output" register="true" transfer="true" optional="false" type="data" size="9263072"/>
    <uses file="chr21.6.14.sfq" link="output" register="true" transfer="true" optional="false" type="data" size="3346095"/>
    <uses file="chr21.6.15.sfq" link="output" register="true" transfer="true" optional="false" type="data" size="9710619"/>
    <uses file="chr21.6.16.sfq" link="output" register="true" transfer="true" optional="false" type="data" size="12793113"/>
    <uses file="chr21.6.17.sfq" link="output" register="true" transfer="true" optional="false" type="data" size="17265447"/>
    <uses file="chr21.6.18.sfq" link="output" register="true" transfer="true" optional="false" type="data" size="7917983"/>
    <uses file="chr21.6.19.sfq" link="output" register="true" transfer="true" optional="false" type="data" size="23811878"/>
    <uses file="chr21.6.20.sfq" link="output" register="true" transfer="true" optional="false" type="data" size="226845"/>
    <uses file="chr21.6.21.sfq" link="output" register="true" transfer="true" optional="false" type="data" size="23069265"/>
    <uses file="chr21.6.22.sfq" link="output" register="true" transfer="true" optional="false" type="data" size="12981622"/>
    <uses file="chr21.6.23.sfq" link="output" register="true" transfer="true" optional="false" type="data" size="5479264"/>
    <uses file="chr21.6.24.sfq" link="output" register="true" transfer="true" optional="false" type="data" size="18565343"/>
    <uses file="chr21.6.25.sfq" link="output" register="true" transfer="true" optional="false" type="data" size="10647828"/>
    <uses file="chr21.6.26.sfq" link="output" register="true" transfer="true" optional="false" type="data" size="9473132"/>
    <uses file="chr21.6.27.sfq" link="output" register="true" transfer="true" optional="false" type="data" size="-7414297"/>
    <uses file="chr21.6.28.sfq" link="output" register="true" transfer="true" optional="false" type="data" size="8195589"/>
    <uses file="chr21.6.29.sfq" link="output" register="true" transfer="true" optional="false" type="data" size="10695372"/>
    <uses file="chr21.6.30.sfq" link="output" register="true" transfer="true" optional="false" type="data" size="13727603"/>
    <uses file="chr21.6.31.sfq" link="output" register="true" transfer="true" optional="false" type="data" size="43502063"/>
    <uses file="chr21.6.32.sfq" link="output" register="true" transfer="true" optional="false" type="data" size="1163739"/>
    <uses file="chr21.6.33.sfq" link="output" register="true" transfer="true" optional="false" type="data" size="17849120"/>
    <uses file="chr21.6.34.sfq" link="output" register="true" transfer="true" optional="false" type="data" size="-1897426"/>
  </job>
  <job id="ID00007" namespace="Genome" name="filterContams_chr21" version="1.0" runtime="1.30">
    <uses file="chr21.0.0.sfq" link="input" register="true" transfer="true" optional="false" type="data" size="11152690"/>
    <uses file="chr21.0.0.nocontam.sfq" link="output" register="true" transfer="true" optional="false" type="data" size="5614382"/>
    <uses file="chr21.0.0.contam.sfq" link="output" register="true" transfer="true" optional="false" type="data" size="5538308"/>
  </job>
  <job id="ID00008" namespace="Genome" name="filterContams_chr21" version="1.0" runtime="2.53">
    <uses file="chr21.0.1.sfq" link="input" register="true" transfer="true" optional="false" type="data" size="12054908"/>
    <uses file="chr21.0.1.nocontam.sfq" link="output" register="true" transfer="true" optional="false" type="data" size="6249743"/>
    <uses file="chr21.0.1.contam.sfq" link="output" register="true" transfer="true" optional="false" type="data" size="5805165"/>
  </job>
  <job id="ID00009" namespace="Genome" name="filterContams_chr21" version="1.0" runtime="1.40">
    <uses file="chr21.0.2.sfq" link="input" register="true" transfer="true" optional="false" type="data" size="8787703"/>
    <uses file="chr21.0.2.nocontam.sfq" link="output" register="true" transfer="true" optional="false" type="data" size="4461698"/>
    <uses file="chr21.0.2.contam.sfq" link="output" register="true" transfer="true" optional="false" type="data" size="4326005"/>
  </job>
  <job id="ID00010" namespace="Genome" name="filterContams_chr21" version="1.0" runtime="1.59">
    <uses file="chr21.0.3.sfq" link="input" register="true" transfer="true" optional="false" type="data" size="11239917"/>
    <uses file="chr21.0.3.nocontam.sfq" link="output" register="true" transfer="true" optional="false" type="data" size="5410304"/>
    <uses file="chr21.0.3.contam.sfq" link="output" register="true" transfer="true" optional="false" type="data" size="5829613"/>
  </job>
  <job id="ID00011" namespace="Genome" name="filterContams_chr21" version="1.0" runtime="1.88">
    <uses file="chr21.0.4.sfq" link="input" register="true" transfer="true" optional="false" type="data" size="15316109"/>
    <uses file="chr21.0.4.nocontam.sfq" link="output" register="true" transfer="true" optional="false" type="data" size="7428660"/>
    <uses file="chr21.0.4.contam.sfq" link="output" register="true" transfer="true" optional="false" type="data" size="7887449"/>
  </job>
  <job id="ID00012" namespace="Genome" name="filterContams_chr21" version="1.0" runtime="1.58">
    <uses file="chr21.0.5.sfq" link="input" register="true" transfer="true" optional="false" type="data" size="10805834"/>
    <uses file="chr21.0.5.nocontam.sfq" link="output" register="true" transfer="true" optional="false" type="data" size="5654914"/>
    <uses file="chr21.0.5.contam.sfq" link="output" register="true" transfer="true" optional="false" type="data" size="5150920"/>
  </job>
  <job id="ID00013" namespace="Genome" name="filterContams_chr21" version="1.0" runtime="1.14">
    <uses file="chr21.0.6.sfq" link="input" register="true" transfer="true" optional="false" type="data" size="5760224"/>
    <uses file="chr21.0.6.nocontam.sfq" link="output" register="true" transfer="true" optional="false" type="data" size="2759107"/>
    <uses file="chr21.0.6.contam.sfq" link="output" register="true" transfer="true" optional="false" type="data" size="3001117"/>
  </job>
  <job id="ID00014" namespace="Genome" name="filterContams_chr21" version="1.0" runtime="1.87">
    <uses file="chr21.0.7.sfq" link="input" register="true" transfer="true" optional="false" type="data" size="11372012"/>
    <uses file="chr21.0.7.nocontam.sfq" link="output" register="true" transfer="true" optional="false" type="data" size="5570621"/>
    <uses file="chr21.0.7.contam.sfq" link="output" register="true" transfer="true" optional="false" type="data" size="5801391"/>
  </job>
  <job id="ID00015" namespace="Genome" name="filterContams_chr21" version="1.0" runtime="0.84">
    <uses file="chr21.0.8.sfq" link="input" register="true" transfer="true" optional="false" type="data" size="10063591"/>
    <uses file="chr21.0.8.nocontam.sfq" link="output" register="true" transfer="true" optional="false" type="data" size="4844486"/>
    <uses file="chr21.0.8.contam.sfq" link="output" register="true" transfer="true" optional="false" type="data" size="5219105"/>
  </job>
  <job id="ID00016" namespace="Genome" name="filterContams_chr21" version="1.0" runtime="3.99">
    <uses file="chr21.0.9.sfq" link="input" register="true" transfer="true" optional="false" type="data" size="18138537"/>
    <uses file="chr21.0.9.nocontam.sfq" link="output" register="true" transfer="true" optional="false" type="data" size="9194388"/>
    <uses file="chr21.0.9.contam.sfq" link="output" register="true" transfer="true" optional="false" type="data" size="8944149"/>
  </job>
  <job id="ID00017" namespace="Genome" name="filterContams_chr21" version="1.0" runtime="1.04">
    <uses file="chr21.0.10.sfq" link="input" register="true" transfer="true" optional="false" type="data" size="9637842"/>
    <uses file="chr21.0.10.nocontam.sfq" link="output" register="true" transfer="true" optional="false" type="data" size="4782511"/>
    <uses file="chr21.0.10.contam.sfq" link="output" register="true" transfer="true" optional="false" type="data" size="4855331"/>
  </job>
  <job id="ID00018" namespace="Genome" name="filterContams_chr21" version="1.0" runtime="0.42">
    <uses file="chr21.0.11.sfq" link="input" register="true" transfer="true" optional="false" type="data" size="3836743"/>
    <uses file="chr21.0.11.nocontam.sfq" link="output" register="true" transfer="true" optional="false" type="data" size="1944160"/>
    <uses file="chr21.0.11.contam.sfq" link="output" register="true" transfer="true" optional="false" type="data" size="1892583"/>
  </job>
  <job id="ID00019" namespace="Genome" name="filterContams_chr21" version="1.0" runtime="1.89">
    <uses file="chr21.0.12.sfq" link="input" register="true" transfer="true" optional="false" type="data" size="22352845"/>
    <uses file="chr21.0.12.nocontam.sfq" link="output" register="true" transfer="true" optional="false" type="data" size="11668296"/>
    <uses file="chr21.0.12.contam.sfq" link="output" register="true" transfer="true" optional="false" type="data" size="10684549"/>
  </job>
  <job id="ID00020" namespace="Genome" name="filterContams_chr21" version="1.0" runtime="1.18">
    <uses file="chr21.0.13.sfq" link="input" register="true" transfer="true" optional="false" type="data" size="8544122"/>
    <uses file="chr21.0.13.nocontam.sfq" link="output" register="true" transfer="true" optional="false" type="data" size="4382351"/>
    <uses file="chr21.0.13.contam.sfq" link="output" register="true" transfer="true" optional="false" type="data" size="4161771"/>
  </job>
  <job id="ID00021" namespace="Genome" name="filterContams_chr21" version="1.0" runtime="0.94">
    <uses file="chr21.0.14.sfq" link="input" register="true" transfer="true" optional="false" type="data" size="10727799"/>
    <uses file="chr21.0.14.nocontam.sfq" link="output" register="true" transfer="true" optional="false" type="data" size="5413848"/>
    <uses file="chr21.0.14.contam.sfq" link="output" register="true" transfer="true" optional="false" type="data" size="5313951"/>
  </job>
  <job id="ID00022" namespace="Genome" name="filterContams_chr21" version="1.0" runtime="1.03">
    <uses file="chr21.0.15.sfq" link="input" register="true" transfer="true" optional="false" type="data" size="7388049"/>
    <uses file="chr21.0.15.nocontam.sfq" link="output" register="true" transfer="true" optional="false" type="data" size="3541166"/>
    <uses file="chr21.0.15.contam.sfq" link="output" register="true" transfer="true" optional="false" type="data" size="3846883"/>
  </job>
  <job id="ID00023" namespace="Genome" name="filterContams_chr21" version="1.0" runtime="1.25">
    <uses file="chr21.0.16.sfq" link="input" register="true" transfer="true" optional="false" type="data" size="6907890"/>
    <uses file="chr21.0.16.nocontam.sfq" link="output" register="true" transfer="true" optional="false" type="data" size="3470982"/>
    <uses file="chr21.0.16.contam.sfq" link="output" register="true" transfer="true" optional="false" type="data" size="3436908"/>
  </job>
  <job id="ID00024" namespace="Genome" name="filterContams_chr21" version="1.0" runtime="1.88">
    <uses file="chr21.0.17.sfq" link="input" register="true" transfer="true" optional="false" type="data" size="20450294"/>
    <uses file="chr21.0.17.nocontam.sfq" link="output" register="true" transfer="true" optional="false" type="data" size="10027400"/>
    <uses file="chr21.0.17.contam.sfq" link="output" register="true" transfer="true" optional="false" type="data" size="10422894"/>
  </job>
  <job id="ID00025" namespace="Genome" name="filterContams_chr21" version="1.0" runtime="1.74">
    <uses file="chr21.0.18.sfq" link="input" register="true" transfer="true" optional="false" type="data" size="12369327"/>
    <uses file="chr21.0.18.nocontam.sfq" link="output" register="true" transfer="true" optional="false" type="data" size="6115219"/>
    <uses file="chr21.0.18.contam.sfq" link="output" register="true" transfer="true" optional="false" type="data" size="6254108"/>
  </job>
  <job id="ID00026" namespace="Genome" name="filterContams_chr21" version="1.0" runtime="1.32">
    <uses file="chr21.0.19.sfq" link="input" register="true" transfer="true" optional="false" type="data" size="13280520"/>
    <uses file="chr21.0.19.nocontam.sfq" link="output" register="true" transfer="true" optional="false" type="data" size="6793973"/>
    <uses file="chr21.0.19.contam.sfq" link="output" register="true" transfer="true" optional="false" type="data" size="6486547"/>
  </job>
  <job id="ID00027" namespace="Genome" name="filterContams_chr21" version="1.0" runtime="1.54">
    <uses file="chr21.0.20.sfq" link="input" register="true" transfer="true" optional="false" type="data" size="13501168"/>
    <uses file="chr21.0.20.nocontam.sfq" link="output" register="true" transfer="true" optional="false" type="data" size="6858431"/>
    <uses file="chr21.0.20.contam.sfq" link="output" register="true" transfer="true" optional="false" type="data" size="6642737"/>
  </job>
  <job id="ID00028" namespace="Genome" name="filterContams_chr21" version="1.0" runtime="-1.03">
    <uses file="chr21.0.21.sfq" link="input" register="true" transfer="true" optional="false" type="data" size="-6585019"/>
    <uses file="chr21.0.21.nocontam.sfq" link="output" register="true" transfer="true" optional="false" type="data" size="-3143016"/>
    <uses file="chr21.0.21.contam.sfq" link="output" register="true" transfer="true" optional="false" type="data" size="-3442003"/>
  </job>
  <job id="ID00029" namespace="Genome" name="filterContams_chr21" version="1.0" runtime="4.07">
    <uses file="chr21.0.22.sfq" link="input" register="true" transfer="true" optional="false" type="data" size="32581406"/>
    <uses file="chr21.0.22.nocontam.sfq" link="output" register="true" transfer="true" optional="false" type="data" size="16239604"/>
    <uses file="chr21.0.22.contam.sfq" link="output" register="true" transfer="true" optional="false" type="data" size="16341802"/>
  </job>
  <job id="ID00030" namespace="Genome" name="filterContams_chr21" version="1.0" runtime="0.55">
    <uses file="chr21.0.23.sfq" link="input" register="true" transfer="true" optional="false" type="data" size="6097105"/>
    <uses file="chr21.0.23.nocontam.sfq" link="output" register="true" transfer="true" optional="false" type="data" size="2973654"/>
    <uses file="chr21.0.23.contam.sfq" link="output" register="true" transfer="true" optional="false" type="data" size="3123451"/>
  </job>
  <job id="ID00031" namespace="Genome" name="filterContams_chr21" version="1.0" runtime="-1.00">
    <uses file="chr21.0.24.sfq" link="input" register="true" transfer="true" optional="false" type="data" size="-9729097"/>
    <uses file="chr21.0.24.nocontam.sfq" link="output" register="true" transfer="true" optional="false" type="data" size="-4762429"/>
    <uses file="chr21.0.24.contam.sfq" link="output" register="true" transfer="true" optional="false" type="data" size="-4966668"/>
  </job>
  <job id="ID00032" namespace="Genome" name="filterContams_chr21" version="1.0" runtime="2.46">
    <uses file="chr21.0.25.sfq" link="input" register="true" transfer="true" optional="false" type="data" size="15832222"/>
    <uses file="chr21.0.25.nocontam.sfq" link="output" register="true" transfer="true" optional="false" type="data" size="7755613"/>
    <uses file="chr21.0.25.contam.sfq" link="output" register="true" transfer="true" optional="false" type="data" size="8076609"/>
  </job>
  <job id="ID00033" namespace="Genome" name="filterContams_chr21" version="1.0" runtime="0.58">
    <uses file="chr21.0.26.sfq" link="input" register="true" transfer="true" optional="false" type="data" size="5025228"/>
    <uses file="chr21.0.26.nocontam.sfq" link="output" register="true" transfer="true" optional="false" type="data" size="2426182"/>
    <uses file="chr21.0.26.contam.sfq" link="output" register="true" transfer="true" optional="false" type="data" size="2599046"/>
  </job>
  <job id="ID00034" namespace="Genome" name="filterContams_chr21" version="1.0" runtime="4.24">
    <uses file="chr21.0.27.sfq" link="input" register="true" transfer="true" optional="false" type="data" size="30013454"/>
    <uses file="chr21.0.27.nocontam.sfq" link="output" register="true" transfer="true" optional="false" type="data" size="14860801"/>
    <uses file="chr21.0.27.contam.sfq" link="output" register="true" transfer="true" optional="false" type="data" size="15152653"/>
  </job>
  <job id="ID00035" namespace="Genome" name="filterContams_chr21" version="1.0" runtime="2.77">
    <uses file="chr21.0.28.sfq" link="input" register="true" transfer="true" optional="false" type="data" size="22040580"/>
    <uses file="chr21.0.28.nocontam.sfq" link="output" register="true" transfer="true" optional="false" type="data" size="11564105"/>
    <uses file="chr21.0.28.contam.sfq" link="output" register="true" transfer="true" optional="false" type="data" size="10476475"/>
  </job>
  <job id="ID00036" namespace="Genome" name="filterContams_chr21" version="1.0" runtime="-1.64">
    <uses file="chr21.0.29.sfq" link="input" register="true" transfer="true" optional="false" type="data" size="-12950721"/>
    <uses file="chr21.0.29.nocontam.sfq" link="output" register="true" transfer="true" optional="false" type="data" size="-6478881"/>
    <uses file="chr21.0.29.contam.sfq" link="output" register="true" transfer="true" optional="false" type="data" size="-6471840"/>
  </job>
  <job id="ID00037" namespace="Genome" name="filterContams_chr21" version="1.0" runtime="1.99">
    <uses file="chr21.0.30.sfq" link="input" register="true" transfer="true" optional="false" type="data" size="23725871"/>
    <uses file="chr21.0.30.nocontam.sfq" link="output" register="true" transfer="true" optional="false" type="data" size="12455602"/>
    <uses file="chr21.0.30.contam.sfq" link="output" register="true" transfer="true" optional="false" type="data" size="11270269"/>
  </job>
  <job id="ID00038" namespace="Genome" name="filterContams_chr21" version="1.0" runtime="2.32">
    <uses file="chr21.0.31.sfq" link="input" register="true" transfer="true" optional="false" type="data" size="12331582"/>
    <uses file="chr21.0.31.nocontam.sfq" link="output" register="true" transfer="true" optional="false" type="data" size="6065314"/>
    <uses file="chr21.0.31.contam.sfq" link="output" register="true" transfer="true" optional="false" type="data" size="6266268"/>
  </job>
  <job id="ID00039" namespace="Genome" name="filterContams_chr21" version="1.0" runtime="2.88">
    <uses file="chr21.0.32.sfq" link="input" register="true" transfer="true" optional="false" type="data" size="14447468"/>
    <uses file="chr21.0.32.nocontam.sfq" link="output" register="true" transfer="true" optional="false" type="data" size="7526116"/>
    <uses file="chr21.0.32.contam.sfq" link="output" register="true" transfer="true" optional="false" type="data" size="6921352"/>
  </job>
  <job id="ID00040" namespace="Genome" name="filterContams_chr21" version="1.0" runtime="0.07">
    <uses file="chr21.0.33.sfq" link="input" register="true" transfer="true" optional="false" type="data" size="686546"/>
    <uses file="chr21.0.33.nocontam.sfq" link="output" register="true" transfer="true" optional="false" type="data" size="340483"/>
    <uses file="chr21.0.33.contam.sfq" link="output" register="true" transfer="true" optional="false" type="data" size="346063"/>
  </job>
  <job id="ID00041" namespace="Genome" name="filterContams_chr21" version="1.0" runtime="1.61">
    <uses file="chr21.0.34.sfq" link="input" register="true" transfer="true" optional="false" type="data" size="13747416"/>
    <uses file="chr21.0.34.nocontam.sfq" link="output" register="true" transfer="true" optional="false" type="data" size="7200167"/>
    <uses file="chr21.0.34.contam.sfq" link="output" register="true" transfer="true" optional="false" type="data" size="6547249"/>
  </job>
  <job id="ID00042" namespace="Genome" name="filterContams_chr21" version="1.0" runtime="1.09">
    <uses file="chr21.1.0.sfq" link="input" register="true" transfer="true" optional="false" type="data" size="6960445"/>
    <uses file="chr21.1.0.nocontam.sfq" link="output" register="true" transfer="true" optional="false" type="data" size="3627562"/>
    <uses file="chr21.1.0.contam.sfq" link="output" register="true" transfer="true" optional="false" type="data" size="3332883"/>
  </job>
  <job id="ID00043" namespace="Genome" name="filterContams_chr21" version="1.0" runtime="0.86">
    <uses file="chr21.1.1.sfq" link="input" register="true" transfer="true" optional="false" type="data" size="7112244"/>
    <uses file="chr21.1.1.nocontam.sfq" link="output" register="true" transfer="true" optional="false" type="data" size="3642708"/>
    <uses file="chr21.1.1.contam.sfq" link="output" register="true" transfer="true" optional="false" type="data" size="3469536"/>
  </job>
  <job id="ID00044" namespace="Genome" name="filterContams_chr21" version="1.0" runtime="0.99">
    <uses file="chr21.1.2.sfq" link="input" register="true" transfer="true" optional="false" type="data" size="7880285"/>
    <uses file="chr21.1.2.nocontam.sfq" link="output" register="true" transfer="true" optional="false" type="data" size="3959113"/>
    <uses file="chr21.1.2.contam.sfq" link="output" register="true" transfer="true" optional="false" type="data" size="3921172"/>
  </job>
  <job id="ID00045" namespace="Genome" name="filterContams_chr21" version="1.0" runtime="0.53">
    <uses file="chr21.1.3.sfq" link="input" register="true" transfer="true" optional="false" type="data" size="5998099"/>
    <uses file="chr21.1.3.nocontam.sfq" link="output" register="true" transfer="true" optional="false" type="data" size="3128511"/>
    <uses file="chr21.1.3.contam.sfq" link="output" register="true" transfer="true" optional="false" type="data" size="2869588"/>
  </job>
  <job id="ID00046" namespace="Genome" name="filterContams_chr21" version="1.0" runtime="0.82">
    <uses file="chr21.1.4.sfq" link="input" register="true" transfer="true" optional="false" type="data" size="9129667"/>
    <uses file="chr21.1.4.nocontam.sfq" link="output" register="true" transfer="true" optional="false" type="data" size="4397351"/>
    <uses file="chr21.1.4.contam.sfq" link="output" register="true" transfer="true" optional="false" type="data" size="4732316"/>
  </job>
  <job id="ID00047" namespace="Genome" name="filterContams_chr21" version="1.0" runtime="0.62">
    <uses file="chr21.1.5.sfq" link="input" register="true" transfer="true" optional="false" type="data" size="7737335"/>
    <uses file="chr21.1.5.nocontam.sfq" link="output" register="true" transfer="true" optional="false" type="data" size="3735303"/>
    <uses file="chr21.1.5.contam.sfq" link="output" register="true" transfer="true" optional="false" type="data" size="4002032"/>
  </job>
  <job id="ID00048" namespace="Genome" name="filterContams_chr21" version="1.0" runtime="0.58">
    <uses file="chr21.1.6.sfq" link="input" register="true" transfer="true" optional="false" type="data" size="6139476"/>
    <uses file="chr21.1.6.nocontam.sfq" link="output" register="true" transfer="true" optional="false" type="data" size="3122674"/>
    <uses file="chr21.1.6.contam.sfq" link="output" register="true" transfer="true" optional="false" type="data" size="3016802"/>
  </job>
  <job id="ID00049" namespace="Genome" name="filterContams_chr21" version="1.0" runtime="0.89">
    <uses file="chr21.1.7.sfq" link="input" register="true" transfer="true" optional="false" type="data" size="10358472"/>
    <uses file="chr21.1.7.nocontam.sfq" link="output" register="true" transfer="true" optional="false" type="data" size="5140457"/>
    <uses file="chr21.1.7.contam.sfq" link="output" register="true" transfer="true" optional="false" type="data" size="5218015"/>
  </job>
  <job id="ID00050" namespace="Genome" name="filterContams_chr21" version="1.0" runtime="0.48">
    <uses file="chr21.1.8.sfq" link="input" register="true" transfer="true" optional="false" type="data" size="3222705"/>
    <uses file="chr21.1.8.nocontam.sfq" link="output" register="true" transfer="true" optional="false" type="data" size="1668307"/>
    <uses file="chr21.1.8.contam.sfq" link="output" register="true" transfer="true" optional="false" type="data" size="1554398"/>
  </job>
  <job id="ID00051" namespace="Genome" name="filterContams_chr21" version="1.0" runtime="1.08">
    <uses file="chr21.1.9.sfq" link="input" register="true" transfer="true" optional="false" type="data" size="8924288"/>
    <uses file="chr21.1.9.nocontam.sfq" link="output" register="true" transfer="true" optional="false" type="data" size="4604923"/>
    <uses file="chr21.1.9.contam.sfq" link="output" register="true" transfer="true" optional="false" type="data" size="4319365"/>
  </job>
  <job id="ID00052" namespace="Genome" name="filterContams_chr21" version="1.0" runtime="1.85">
    <uses file="chr21.1.10.sfq" link="input" register="true" transfer="true" optional="false" type="data" size="10742492"/>
    <uses file="chr21.1.10.nocontam.sfq" link="output" register="true" transfer="true" optional="false" type="data" size="5293816"/>
    <uses file="chr21.1.10.contam.sfq" link="output" register="true" transfer="true" optional="false" type="data" size="5448676"/>
  </job>
  <job id="ID00053" namespace="Genome" name="filterContams_chr21" version="1.0" runtime="0.34">
    <uses file="chr21.1.11.sfq" link="input" register="true" transfer="true" optional="false" type="data" size="2999551"/>
    <uses file="chr21.1.11.nocontam.sfq" link="output" register="true" transfer="true" optional="false" type="data" size="1572362"/>
    <uses file="chr21.1.11.contam.sfq" link="output" register="true" transfer="true" optional="false" type="data" size="1427189"/>
  </job>
  <job id="ID00054" namespace="Genome" name="filterContams_chr21" version="1.0" runtime="1.96">
    <uses file="chr21.1.12.sfq" link="input" register="true" transfer="true" optional="false" type="data" size="10480859"/>
    <uses file="chr21.1.12.nocontam.sfq" link="output" register="true" transfer="true" optional="false" type="data" size="4997364"/>
    <uses file="chr21.1.12.contam.sfq" link="output" register="true" transfer="true" optional="false" type="data" size="5483495"/>
  </job>
  <job id="ID00055" namespace="Genome" name="filterContams_chr21" version="1.0" runtime="0.61">
    <uses file="chr21.1.13.sfq" link="input" register="true" transfer="true" optional="false" type="data" size="7020030"/>
    <uses file="chr21.1.13.nocontam.sfq" link="output" register="true" transfer="true" optional="false" type="data" size="3378293"/>
    <uses file="chr21.1.13.contam.sfq" link="output" register="true" transfer="true" optional="false" type="data" size="3641737"/>
  </job>
  <job id="ID00056" namespace="Genome" name="filterContams_chr21" version="1.0" runtime="0.04">
    <uses file="chr21.1.14.sfq" link="input" register="true" transfer="true" optional="false" type="data" size="360411"/>
    <uses file="chr21.1.14.nocontam.sfq" link="output" register="true" transfer="true" optional="false" type="data" size="187763"/>
    <uses file="chr21.1.14.contam.sfq" link="output" register="true" transfer="true" optional="false" type="data" size="172648"/>
  </job>
  <job id="ID00057" namespace="Genome" name="filterContams_chr21" version="1.0" runtime="1.16">
    <uses file="chr21.1.15.sfq" link="input" register="true" transfer="true" optional="false" type="data" size="12249774"/>
    <uses file="chr21.1.15.nocontam.sfq" link="output" register="true" transfer="true" optional="false" type="data" size="6095181"/>
    <uses file="chr21.1.15.contam.sfq" link="output" register="true" transfer="true" optional="false" type="data" size="6154593"/>
  </job>
  <job id="ID00058" namespace="Genome" name="filterContams_chr21" version="1.0" runtime="0.44">
    <uses file="chr21.1.16.sfq" link="input" register="true" transfer="true" optional="false" type="data" size="4240019"/>
    <uses file="chr21.1.16.nocontam.sfq" link="output" register="true" transfer="true" optional="false" type="data" size="2017077"/>
    <uses file="chr21.1.16.contam.sfq" link="output" register="true" transfer="true" optional="false" type="data" size="2222942"/>
  </job>
  <job id="ID00059" namespace="Genome" name="filterContams_chr21" version="1.0" runtime="1.88">
    <uses file="chr21.1.17.sfq" link="input" register="true" transfer="true" optional="false" type="data" size="11995170"/>
    <uses file="chr21.1.17.nocontam.sfq" link="output" register="true" transfer="true" optional="false" type="data" size="6084688"/>
    <uses file="chr21.1.17.contam.sfq" link="output" register="true" transfer="true" optional="false" type="data" size="5910482"/>
  </job>
  <job id="ID00060" namespace="Genome" name="filterContams_chr21" version="1.0" runtime="0.18">
    <uses file="chr21.1.18.sfq" link="input" register="true" transfer="true" optional="false" type="data" size="964145"/>
    <uses file="chr21.1.18.nocontam.sfq" link="output" register="true" transfer="true" optional="false" type="data" size="490321"/>
    <uses file="chr21.1.18.contam.sfq" link="output" register="true" transfer="true" optional="false" type="data" size="473824"/>
  </job>
  <job id="ID00061" namespace="Genome" name="filterContams_chr21" version="1.0" runtime="0.75">
    <uses file="chr21.1.19.sfq" link="input" register="true" transfer="true" optional="false" type="data" size="8716675"/>
    <uses file="chr21.1.19.nocontam.sfq" link="output" register="true" transfer="true" optional="false" type="data" size="4518055"/>
    <uses file="chr21.1.19.contam.sfq" link="output" register="true" transfer="true" optional="false" type="data" size="4198620"/>
  </job>
  <job id="ID00062" namespace="Genome" name="filterContams_chr21" version="1.0" runtime="0.44">
    <uses file="chr21.1.20.sfq" link="input" register="true" transfer="true" optional="false" type="data" size="3776638"/>
    <uses file="chr21.1.20.nocontam.sfq" link="output" register="true" transfer="true" optional="false" type="data" size="1925857"/>
    <uses file="chr21.1.20.contam.sfq" link="output" register="true" transfer="true" optional="false" type="data" size="1850781"/>
  </job>
  <job id="ID00063" namespace="Genome" name="filterContams_chr21" version="1.0" runtime="1.33">
    <uses file="chr21.1.21.sfq" link="input" register="true" transfer="true" optional="false" type="data" size="8567308"/>
    <uses file="chr21.1.21.nocontam.sfq" link="output" register="true" transfer="true" optional="false" type="data" size="4447188"/>
    <uses file="chr21.1.21.contam.sfq" link="output" register="true" transfer="true" optional="false" type="data" size="4120120"/>
  </job>
  <job id="ID00064" namespace="Genome" name="filterContams_chr21" version="1.0" runtime="4.10">
    <uses file="chr21.1.22.sfq" link="input" register="true" transfer="true" optional="false" type="data" size="19224655"/>
    <uses file="chr21.1.22.nocontam.sfq" link="output" register="true" transfer="true" optional="false" type="data" size="9601298"/>
    <uses file="chr21.1.22.contam.sfq" link="output" register="true" transfer="true" optional="false" type="data" size="9623357"/>
  </job>
  <job id="ID00065" namespace="Genome" name="filterContams_chr21" version="1.0" runtime="-0.24">
    <uses file="chr21.1.23.sfq" link="input" register="true" transfer="true" optional="false" type="data" size="-2585974"/>
    <uses file="chr21.1.23.nocontam.sfq" link="output" register="true" transfer="true" optional="false" type="data" size="-1256369"/>
    <uses file="chr21.1.23.contam.sfq" link="output" register="true" transfer="true" optional="false" type="data" size="-1329605"/>
  </job>
  <job id="ID00066" namespace="Genome" name="filterContams_chr21" version="1.0" runtime="1.73">
    <uses file="chr21.1.24.sfq" link="input" register="true" transfer="true" optional="false" type="data" size="17724951"/>
    <uses file="chr21.1.24.nocontam.sfq" link="output" register="true" transfer="true" optional="false" type="data" size="8615494"/>
    <uses file="chr21.1.24.contam.sfq" link="output" register="true" transfer="true" optional="false" type="data" size="9109457"/>
  </job>
  <job id="ID00067" namespace="Genome" name="filterContams_chr21" version="1.0" runtime="-0.48">
    <uses file="chr21.1.25.sfq" link="input" register="true" transfer="true" optional="false" type="data" size="-3546358"/>
    <uses file="chr21.1.25.nocontam.sfq" link="output" register="true" transfer="true" optional="false" type="data" size="-1821754"/>
    <uses file="chr21.1.25.contam.sfq" link="output" register="true" transfer="true" optional="false" type="data" size="-1724604"/>
  </job>
  <job id="ID00068" namespace="Genome" name="filterContams_chr21" version="1.0" runtime="1.12">
    <uses file="chr21.1.26.sfq" link="input" register="true" transfer="true" optional="false" type="data" size="9732442"/>
    <uses file="chr21.1.26.nocontam.sfq" link="output" register="true" transfer="true" optional="false" type="data" size="4939524"/>
    <uses file="chr21.1.26.contam.sfq" link="output" register="true" transfer="true" optional="false" type="data" size="4792918"/>
  </job>
  <job id="ID00069" namespace="Genome" name="filterContams_chr21" version="1.0" runtime="1.52">
    <uses file="chr21.1.27.sfq" link="input" register="true" transfer="true" optional="false" type="data" size="11530121"/>
    <uses file="chr21.1.27.nocontam.sfq" link="output" register="true" transfer="true" optional="false" type="data" size="5623311"/>
    <uses file="chr21.1.27.contam.sfq" link="output" register="true" transfer="true" optional="false" type="data" size="5906810"/>
  </job>
  <job id="ID00070" namespace="Genome" name="filterContams_chr21" version="1.0" runtime="0.93">
    <uses file="chr21.1.28.sfq" link="input" register="true" transfer="true" optional="false" type="data" size="9706327"/>
    <uses file="chr21.1.28.nocontam.sfq" link="output" register="true" transfer="true" optional="false" type="data" size="4771460"/>
    <uses file="chr21.1.28.contam.sfq" link="output" register="true" transfer="true" optional="false" type="data" size="4934867"/>
  </job>
  <job id="ID00071" namespace="Genome" name="filterContams_chr21" version="1.0" runtime="-0.31">
    <uses file="chr21.1.29.sfq" link="input" register="true" transfer="true" optional="false" type="data" size="-1592762"/>
    <uses file="chr21.1.29.nocontam.sfq" link="output" register="true" transfer="true" optional="false" type="data" size="-797557"/>
    <uses file="chr21.1.29.contam.sfq" link="output" register="true" transfer="true" optional="false" type="data" size="-795205"/>
  </job>
  <job id="ID00072" namespace="Genome" name="filterContams_chr21" version="1.0" runtime="2.13">
    <uses file="chr21.1.30.sfq" link="input" register="true" transfer="true" optional="false" type="data" size="18993245"/>
    <uses file="chr21.1.30.nocontam.sfq" link="output" register="true" transfer="true" optional="false" type="data" size="9865973"/>
    <uses file="chr21.1.30.contam.sfq" link="output" register="true" transfer="true" optional="false" type="data" size="9127272"/>
  </job>
  <job id="ID00073" namespace="Genome" name="filterContams_chr21" version="1.0" runtime="-0.39">
    <uses file="chr21.1.31.sfq" link="input" register="true" transfer="true" optional="false" type="data" size="-3095711"/>
    <uses file="chr21.1.31.nocontam.sfq" link="output" register="true" transfer="true" optional="false" type="data" size="-1615991"/>
    <uses file="chr21.1.31.contam.sfq" link="output" register="true" transfer="true" optional="false" type="data" size="-1479720"/>
  </job>
  <job id="ID00074" namespace="Genome" name="filterContams_chr21" version="1.0" runtime="0.11">
    <uses file="chr21.1.32.sfq" link="input" register="true" transfer="true" optional="false" type="data" size="667027"/>
    <uses file="chr21.1.32.nocontam.sfq" link="output" register="true" transfer="true" optional="false" type="data" size="350129"/>
    <uses file="chr21.1.32.contam.sfq" link="output" register="true" transfer="true" optional="false" type="data" size="316898"/>
  </job>
  <job id="ID00075" namespace="Genome" name="filterContams_chr21" version="1.0" runtime="0.50">
    <uses file="chr21.1.33.sfq" link="input" register="true" transfer="true" optional="false" type="data" size="6139033"/>
    <uses file="chr21.1.33.nocontam.sfq" link="output" register="true" transfer="true" optional="false" type="data" size="3168332"/>
    <uses file="chr21.1.33.contam.sfq" link="output" register="true" transfer="true" optional="false" type="data" size="2970701"/>
  </job>
  <job id="ID00076" namespace="Genome" name="filterContams_chr21" version="1.0" runtime="2.67">
    <uses file="chr21.1.34.sfq" link="input" register="true" transfer="true" optional="false" type="data" size="17638604"/>
    <uses file="chr21.1.34.nocontam.sfq" link="output" register="true" transfer="true" optional="false" type="data" size="9045838"/>
    <uses file="chr21.1.34.contam.sfq" link="output" register="true" transfer="true" optional="false" type="data" size="8592766"/>
  </job>
  <job id="ID00077" namespace="Genome" name="filterContams_chr21" version="1.0" runtime="1.14">
    <uses file="chr21.2.0.sfq" link="input" register="true" transfer="true" optional="false" type="data" size="10737316"/>
    <uses file="chr21.2.0.nocontam.sfq" link="output" register="true" transfer="true" optional="false" type="data" size="5471037"/>
    <uses file="chr21.2.0.contam.sfq" link="output" register="true" transfer="true" optional="false" type="data" size="5266279"/>
  </job>
  <job id="ID00078" namespace="Genome" name="filterContams_chr21" version="1.0" runtime="1.16">
    <uses file="chr21.2.1.sfq" link="input" register="true" transfer="true" optional="false" type="data" size="9748655"/>
    <uses file="chr21.2.1.nocontam.sfq" link="output" register="true" transfer="true" optional="false" type="data" size="4731376"/>
    <uses file="chr21.2.1.contam.sfq" link="output" register="true" transfer="true" optional="false" type="data" size="5017279"/>
  </job>
  <job id="ID00079" namespace="Genome" name="filterContams_chr21" version="1.0" runtime="1.29">
    <uses file="chr21.2.2.sfq" link="input" register="true" transfer="true" optional="false" type="data" size="11648970"/>
    <uses file="chr21.2.2.nocontam.sfq" link="output" register="true" transfer="true" optional="false" type="data" size="6093700"/>
    <uses file="chr21.2.2.contam.sfq" link="output" register="true" transfer="true" optional="false" type="data" size="5555270"/>
  </job>
  <job id="ID00080" namespace="Genome" name="filterContams_chr21" version="1.0" runtime="0.90">
    <uses file="chr21.2.3.sfq" link="input" register="true" transfer="true" optional="false" type="data" size="9997244"/>
    <uses file="chr21.2.3.nocontam.sfq" link="output" register="true" transfer="true" optional="false" type="data" size="5240300"/>
    <uses file="chr21.2.3.contam.sfq" link="output" register="true" transfer="true" optional="false" type="data" size="4756944"/>
  </job>
  <job id="ID00081" namespace="Genome" name="filterContams_chr21" version="1.0" runtime="1.68">
    <uses file="chr21.2.4.sfq" link="input" register="true" transfer="true" optional="false" type="data" size="11373738"/>
    <uses file="chr21.2.4.nocontam.sfq" link="output" register="true" transfer="true" optional="false" type="data" size="5581170"/>
    <uses file="chr21.2.4.contam.sfq" link="output" register="true" transfer="true" optional="false" type="data" size="5792568"/>
  </job>
  <job id="ID00082" namespace="Genome" name="filterContams_chr21" version="1.0" runtime="1.66">
    <uses file="chr21.2.5.sfq" link="input" register="true" transfer="true" optional="false" type="data" size="12088966"/>
    <uses file="chr21.2.5.nocontam.sfq" link="output" register="true" transfer="true" optional="false" type="data" size="6173710"/>
    <uses file="chr21.2.5.contam.sfq" link="output" register="true" transfer="true" optional="false" type="data" size="5915256"/>
  </job>
  <job id="ID00083" namespace="Genome" name="filterContams_chr21" version="1.0" runtime="1.47">
    <uses file="chr21.2.6.sfq" link="input" register="true" transfer="true" optional="false" type="data" size="6278186"/>
    <uses file="chr21.2.6.nocontam.sfq" link="output" register="true" transfer="true" optional="false" type="data" size="3027836"/>
    <uses file="chr21.2.6.contam.sfq" link="output" register="true" transfer="true" optional="false" type="data" size="3250350"/>
  </job>
  <job id="ID00084" namespace="Genome" name="filterContams_chr21" version="1.0" runtime="1.38">
    <uses file="chr21.2.7.sfq" link="input" register="true" transfer="true" optional="false" type="data" size="15472670"/>
    <uses file="chr21.2.7.nocontam.sfq" link="output" register="true" transfer="true" optional="false" type="data" size="7533760"/>
    <uses file="chr21.2.7.contam.sfq" link="output" register="true" transfer="true" optional="false" type="data" size="7938910"/>
  </job>
  <job id="ID00085" namespace="Genome" name="filterContams_chr21" version="1.0" runtime="0.42">
    <uses file="chr21.2.8.sfq" link="input" register="true" transfer="true" optional="false" type="data" size="3907246"/>
    <uses file="chr21.2.8.nocontam.sfq" link="output" register="true" transfer="true" optional="false" type="data" size="1876779"/>
    <uses file="chr21.2.8.contam.sfq" link="output" register="true" transfer="true" optional="false" type="data" size="2030467"/>
  </job>
  <job id="ID00086" namespace="Genome" name="filterContams_chr21" version="1.0" runtime="3.36">
    <uses file="chr21.2.9.sfq" link="input" register="true" transfer="true" optional="false" type="data" size="14720891"/>
    <uses file="chr21.2.9.nocontam.sfq" link="output" register="true" transfer="true" optional="false" type="data" size="7554152"/>
    <uses file="chr21.2.9.contam.sfq" link="output" register="true" transfer="true" optional="false" type="data" size="7166739"/>
  </job>
  <job id="ID00087" namespace="Genome" name="filterContams_chr21" version="1.0" runtime="0.86">
    <uses file="chr21.2.10.sfq" link="input" register="true" transfer="true" optional="false" type="data" size="7583550"/>
    <uses file="chr21.2.10.nocontam.sfq" link="output" register="true" transfer="true" optional="false" type="data" size="3802691"/>
    <uses file="chr21.2.10.contam.sfq" link="output" register="true" transfer="true" optional="false" type="data" size="3780859"/>
  </job>
  <job id="ID00088" namespace="Genome" name="filterContams_chr21" version="1.0" runtime="0.79">
    <uses file="chr21.2.11.sfq" link="input" register="true" transfer="true" optional="false" type="data" size="8889899"/>
    <uses file="chr21.2.11.nocontam.sfq" link="output" register="true" transfer="true" optional="false" type="data" size="4323863"/>
    <uses file="chr21.2.11.contam.sfq" link="output" register="true" transfer="true" optional="false" type="data" size="4566036"/>
  </job>
  <job id="ID00089" namespace="Genome" name="filterContams_chr21" version="1.0" runtime="2.19">
    <uses file="chr21.2.12.sfq" link="input" register="true" transfer="true" optional="false" type="data" size="20617758"/>
    <uses file="chr21.2.12.nocontam.sfq" link="output" register="true" transfer="true" optional="false" type="data" size="10510887"/>
    <uses file="chr21.2.12.contam.sfq" link="output" register="true" transfer="true" optional="false" type="data" size="10106871"/>
  </job>
  <job id="ID00090" namespace="Genome" name="filterContams_chr21" version="1.0" runtime="1.21">
    <uses file="chr21.2.13.sfq" link="input" register="true" transfer="true" optional="false" type="data" size="10554860"/>
    <uses file="chr21.2.13.nocontam.sfq" link="output" register="true" transfer="true" optional="false" type="data" size="5388576"/>
    <uses file="chr21.2.13.contam.sfq" link="output" register="true" transfer="true" optional="false" type="data" size="5166284"/>
  </job>
  <job id="ID00091" namespace="Genome" name="filterContams_chr21" version="1.0" runtime="1.46">
    <uses file="chr21.2.14.sfq" link="input" register="true" transfer="true" optional="false" type="data" size="6226394"/>
    <uses file="chr21.2.14.nocontam.sfq" link="output" register="true" transfer="true" optional="false" type="data" size="3096532"/>
    <uses file="chr21.2.14.contam.sfq" link="output" register="true" transfer="true" optional="false" type="data" size="3129862"/>
  </job>
  <job id="ID00092" namespace="Genome" name="filterContams_chr21" version="1.0" runtime="0.79">
    <uses file="chr21.2.15.sfq" link="input" register="true" transfer="true" optional="false" type="data" size="6608670"/>
    <uses file="chr21.2.15.nocontam.sfq" link="output" register="true" transfer="true" optional="false" type="data" size="3220906"/>
    <uses file="chr21.2.15.contam.sfq" link="output" register="true" transfer="true" optional="false" type="data" size="3387764"/>
  </job>
  <job id="ID00093" namespace="Genome" name="filterContams_chr21" version="1.0" runtime="2.29">
    <uses file="chr21.2.16.sfq" link="input" register="true" transfer="true" optional="false" type="data" size="15353292"/>
    <uses file="chr21.2.16.nocontam.sfq" link="output" register="true" transfer="true" optional="false" type="data" size="7936328"/>
    <uses file="chr21.2.16.contam.sfq" link="output" register="true" transfer="true" optional="false" type="data" size="7416964"/>
  </job>
  <job id="ID00094" namespace="Genome" name="filterContams_chr21" version="1.0" runtime="3.05">
    <uses file="chr21.2.17.sfq" link="input" register="true" transfer="true" optional="false" type="data" size="13098966"/>
    <uses file="chr21.2.17.nocontam.sfq" link="output" register="true" transfer="true" optional="false" type="data" size="6745090"/>
    <uses file="chr21.2.17.contam.sfq" link="output" register="true" transfer="true" optional="false" type="data" size="6353876"/>
  </job>
  <job id="ID00095" namespace="Genome" name="filterContams_chr21" version="1.0" runtime="0.65">
    <uses file="chr21.2.18.sfq" link="input" register="true" transfer="true" optional="false" type="data" size="4272835"/>
    <uses file="chr21.2.18.nocontam.sfq" link="output" register="true" transfer="true" optional="false" type="data" size="2073053"/>
    <uses file="chr21.2.18.contam.sfq" link="output" register="true" transfer="true" optional="false" type="data" size="2199782"/>
  </job>
  <job id="ID00096" namespace="Genome" name="filterContams_chr21" version="1.0" runtime="2.80">
    <uses file="chr21.2.19.sfq" link="input" register="true" transfer="true" optional="false" type="data" size="21339002"/>
    <uses file="chr21.2.19.nocontam.sfq" link="output" register="true" transfer="true" optional="false" type="data" size="10817181"/>
    <uses file="chr21.2.19.contam.sfq" link="output" register="true" transfer="true" optional="false" type="data" size="10521821"/>
  </job>
  <job id="ID00097" namespace="Genome" name="filterContams_chr21" version="1.0" runtime="0.18">
    <uses file="chr21.2.20.sfq" link="input" register="true" transfer="true" optional="false" type="data" size="1710992"/>
    <uses file="chr21.2.20.nocontam.sfq" link="output" register="true" transfer="true" optional="false" type="data" size="895646"/>
    <uses file="chr21.2.20.contam.sfq" link="output" register="true" transfer="true" optional="false" type="data" size="815346"/>
  </job>
  <job id="ID00098" namespace="Genome" name="filterContams_chr21" version="1.0" runtime="0.39">
    <uses file="chr21.2.21.sfq" link="input" register="true" transfer="true" optional="false" type="data" size="2716788"/>
    <uses file="chr21.2.21.nocontam.sfq" link="output" register="true" transfer="true" optional="false" type="data" size="1304305"/>
    <uses file="chr21.2.21.contam.sfq" link="output" register="true" transfer="true" optional="false" type="data" size="1412483"/>
  </job>
  <job id="ID00099" namespace="Genome" name="filterContams_chr21" version="1.0" runtime="1.80">
    <uses file="chr21.2.22.sfq" link="input" register="true" transfer="true" optional="false" type="data" size="18831096"/>
    <uses file="chr21.2.22.nocontam.sfq" link="output" register="true" transfer="true" optional="false" type="data" size="9474314"/>
    <uses file="chr21.2.22.contam.sfq" link="output" register="true" transfer="true" optional="false" type="data" size="9356782"/>
  </job>
  <job id="ID00100" namespace="Genome" name="filterContams_chr21" version="1.0" runtime="1.78">
    <uses file="chr21.2.23.sfq" link="input" register="true" transfer="true" optional="false" type="data" size="10330557"/>
    <uses file="chr21.2.23.nocontam.sfq" link="output" register="true" transfer="true" optional="false" type="data" size="5381226"/>
    <uses file="chr21.2.23.contam.sfq" link="output" register="true" transfer="true" optional="false" type="data" size="4949331"/>
  </job>
  <job id="ID00101" namespace="Genome" name="filterContams_chr21" version="1.0" runtime="0.39">
    <uses file="chr21.2.24.sfq" link="input" register="true" transfer="true" optional="false" type="data" size="2495744"/>
    <uses file="chr21.2.24.nocontam.sfq" link="output" register="true" transfer="true" optional="false" type="data" size="1261324"/>
    <uses file="chr21.2.24.contam.sfq" link="output" register="true" transfer="true" optional="false" type="data" size="1234420"/>
  </job>
  <job id="ID00102" namespace="Genome" name="filterContams_chr21" version="1.0" runtime="1.90">
    <uses file="chr21.2.25.sfq" link="input" register="true" transfer="true" optional="false" type="data" size="23446002"/>
    <uses file="chr21.2.25.nocontam.sfq" link="output" register="true" transfer="true" optional="false" type="data" size="12302785"/>
    <uses file="chr21.2.25.contam.sfq" link="output" register="true" transfer="true" optional="false" type="data" size="11143217"/>
  </job>
  <job id="ID00103" namespace="Genome" name="filterContams_chr21" version="1.0" runtime="4.35">
    <uses file="chr21.2.26.sfq" link="input" register="true" transfer="true" optional="false" type="data" size="20368627"/>
    <uses file="chr21.2.26.nocontam.sfq" link="output" register="true" transfer="true" optional="false" type="data" size="10056384"/>
    <uses file="chr21.2.26.contam.sfq" link="output" register="true" transfer="true" optional="false" type="data" size="10312243"/>
  </job>
  <job id="ID00104" namespace="Genome" name="filterContams_chr21" version="1.0" runtime="-1.17">
    <uses file="chr21.2.27.sfq" link="input" register="true" transfer="true" optional="false" type="data" size="-13985387"/>
    <uses file="chr21.2.27.nocontam.sfq" link="output" register="true" transfer="true" optional="false" type="data" size="-6705131"/>
    <uses file="chr21.2.27.contam.sfq" link="output" register="true" transfer="true" optional="false" type="data" size="-7280256"/>
  </job>
  <job id="ID00105" namespace="Genome" name="filterContams_chr21" version="1.0" runtime="2.07">
    <uses file="chr21.2.28.sfq" link="input" register="true" transfer="true" optional="false" type="data" size="22660606"/>
    <uses file="chr21.2.28.nocontam.sfq" link="output" register="true" transfer="true" optional="false" type="data" size="11698771"/>
    <uses file="chr21.2.28.contam.sfq" link="output" register="true" transfer="true" optional="false" type="data" size="10961835"/>
  </job>
  <job id="ID00106" namespace="Genome" name="filterContams_chr21" version="1.0" runtime="0.27">
    <uses file="chr21.2.29.sfq" link="input" register="true" transfer="true" optional="false" type="data" size="1798803"/>
    <uses file="chr21.2.29.nocontam.sfq" link="output" register="true" transfer="true" optional="false" type="data" size="869671"/>
    <uses file="chr21.2.29.contam.sfq" link="output" register="true" transfer="true" optional="false" type="data" size="929132"/>
  </job>
  <job id="ID00107" namespace="Genome" name="filterContams_chr21" version="1.0" runtime="4.92">
    <uses file="chr21.2.30.sfq" link="input" register="true" transfer="true" optional="false" type="data" size="23619367"/>
    <uses file="chr21.2.30.nocontam.sfq" link="output" register="true" transfer="true" optional="false" type="data" size="11248220"/>
    <uses file="chr21.2.30.contam.sfq" link="output" register="true" transfer="true" optional="false" type="data" size="12371147"/>
  </job>
  <job id="ID00108" namespace="Genome" name="filterContams_chr21" version="1.0" runtime="3.07">
    <uses file="chr21.2.31.sfq" link="input" register="true" transfer="true" optional="false" type="data" size="17290439"/>
    <uses file="chr21.2.31.nocontam.sfq" link="output" register="true" transfer="true" optional="false" type="data" size="8515617"/>
    <uses file="chr21.2.31.contam.sfq" link="output" register="true" transfer="true" optional="false" type="data" size="8774822"/>
  </job>
  <job id="ID00109" namespace="Genome" name="filterContams_chr21" version="1.0" runtime="-1.27">
    <uses file="chr21.2.32.sfq" link="input" register="true" transfer="true" optional="false" type="data" size="-10242889"/>
    <uses file="chr21.2.32.nocontam.sfq" link="output" register="true" transfer="true" optional="false" type="data" size="-5007635"/>
    <uses file="chr21.2.32.contam.sfq" link="output" register="true" transfer="true" optional="false" type="data" size="-5235254"/>
  </job>
  <job id="ID00110" namespace="Genome" name="filterContams_chr21" version="1.0" runtime="0.61">
    <uses file="chr21.2.33.sfq" link="input" register="true" transfer="true" optional="false" type="data" size="4774654"/>
    <uses file="chr21.2.33.nocontam.sfq" link="output" register="true" transfer="true" optional="false" type="data" size="2394536"/>
    <uses file="chr21.2.33.contam.sfq" link="output" register="true" transfer="true" optional="false" type="data" size="2380118"/>
  </job>
  <job id="ID00111" namespace="Genome" name="filterContams_chr21" version="1.0" runtime="2.83">
    <uses file="chr21.2.34.sfq" link="input" register="true" transfer="true" optional="false" type="data" size="24925133"/>
    <uses file="chr21.2.34.nocontam.sfq" link="output" register="true" transfer="true" optional="false" type="data" size="12928311"/>
    <uses file="chr21.2.34.contam.sfq" link="output" register="true" transfer="true" optional="false" type="data" size="11996822"/>
  </job>
  <job id="ID00112" namespace="Genome" name="filterContams_chr21" version="1.0" runtime="0.59">
    <uses file="chr21.3.0.sfq" link="input" register="true" transfer="true" optional="false" type="data" size="6685679"/>
    <uses file="chr21.3.0.nocontam.sfq" link="output" register="true" transfer="true" optional="false" type="data" size="3233894"/>
    <uses file="chr21.3.0.contam.sfq" link="output" register="true" transfer="true" optional="false" type="data" size="3451785"/>
  </job>
  <job id="ID00113" namespace="Genome" name="filterContams_chr21" version="1.0" runtime="0.56">
    <uses file="chr21.3.1.sfq" link="input" register="true" transfer="true" optional="false" type="data" size="6711583"/>
    <uses file="chr21.3.1.nocontam.sfq" link="output" register="true" transfer="true" optional="false" type="data" size="3405789"/>
    <uses file="chr21.3.1.contam.sfq" link="output" register="true" transfer="true" optional="false" type="data" size="3305794"/>
  </job>
  <job id="ID00114" namespace="Genome" name="filterContams_chr21" version="1.0" runtime="1.63">
    <uses file="chr21.3.2.sfq" link="input" register="true" transfer="true" optional="false" type="data" size="6935398"/>
    <uses file="chr21.3.2.nocontam.sfq" link="output" register="true" transfer="true" optional="false" type="data" size="3398742"/>
    <uses file="chr21.3.2.contam.sfq" link="output" register="true" transfer="true" optional="false" type="data" size="3536656"/>
  </job>
  <job id="ID00115" namespace="Genome" name="filterContams_chr21" version="1.0" runtime="0.56">
    <uses file="chr21.3.3.sfq" link="input" register="true" transfer="true" optional="false" type="data" size="4273108"/>
    <uses file="chr21.3.3.nocontam.sfq" link="output" register="true" transfer="true" optional="false" type="data" size="2059835"/>
    <uses file="chr21.3.3.contam.sfq" link="output" register="true" transfer="true" optional="false" type="data" size="2213273"/>
  </job>
  <job id="ID00116" namespace="Genome" name="filterContams_chr21" version="1.0" runtime="1.35">
    <uses file="chr21.3.4.sfq" link="input" register="true" transfer="true" optional="false" type="data" size="8796732"/>
    <uses file="chr21.3.4.nocontam.sfq" link="output" register="true" transfer="true" optional="false" type="data" size="4408411"/>
    <uses file="chr21.3.4.contam.sfq" link="output" register="true" transfer="true" optional="false" type="data" size="4388321"/>
  </job>
  <job id="ID00117" namespace="Genome" name="filterContams_chr21" version="1.0" runtime="0.58">
    <uses file="chr21.3.5.sfq" link="input" register="true" transfer="true" optional="false" type="data" size="5164148"/>
    <uses file="chr21.3.5.nocontam.sfq" link="output" register="true" transfer="true" optional="false" type="data" size="2624401"/>
    <uses file="chr21.3.5.contam.sfq" link="output" register="true" transfer="true" optional="false" type="data" size="2539747"/>
  </job>
  <job id="ID00118" namespace="Genome" name="filterContams_chr21" version="1.0" runtime="0.97">
    <uses file="chr21.3.6.sfq" link="input" register="true" transfer="true" optional="false" type="data" size="5473290"/>
    <uses file="chr21.3.6.nocontam.sfq" link="output" register="true" transfer="true" optional="false" type="data" size="2699002"/>
    <uses file="chr21.3.6.contam.sfq" link="output" register="true" transfer="true" optional="false" type="data" size="2774288"/>
  </job>
  <job id="ID00119" namespace="Genome" name="filterContams_chr21" version="1.0" runtime="1.23">
    <uses file="chr21.3.7.sfq" link="input" register="true" transfer="true" optional="false" type="data" size="9888483"/>
    <uses file="chr21.3.7.nocontam.sfq" link="output" register="true" transfer="true" optional="false" type="data" size="5075751"/>
    <uses file="chr21.3.7.contam.sfq" link="output" register="true" transfer="true" optional="false" type="data" size="4812732"/>
  </job>
  <job id="ID00120" namespace="Genome" name="filterContams_chr21" version="1.0" runtime="0.61">
    <uses file="chr21.3.8.sfq" link="input" register="true" transfer="true" optional="false" type="data" size="6146620"/>
    <uses file="chr21.3.8.nocontam.sfq" link="output" register="true" transfer="true" optional="false" type="data" size="3079795"/>
    <uses file="chr21.3.8.contam.sfq" link="output" register="true" transfer="true" optional="false" type="data" size="3066825"/>
  </job>
  <job id="ID00121" namespace="Genome" name="filterContams_chr21" version="1.0" runtime="0.29">
    <uses file="chr21.3.9.sfq" link="input" register="true" transfer="true" optional="false" type="data" size="2549052"/>
    <uses file="chr21.3.9.nocontam.sfq" link="output" register="true" transfer="true" optional="false" type="data" size="1295031"/>
    <uses file="chr21.3.9.contam.sfq" link="output" register="true" transfer="true" optional="false" type="data" size="1254021"/>
  </job>
  <job id="ID00122" namespace="Genome" name="filterContams_chr21" version="1.0" runtime="0.73">
    <uses file="chr21.3.10.sfq" link="input" register="true" transfer="true" optional="false" type="data" size="7081756"/>
    <uses file="chr21.3.10.nocontam.sfq" link="output" register="true" transfer="true" optional="false" type="data" size="3653744"/>
    <uses file="chr21.3.10.contam.sfq" link="output" register="true" transfer="true" optional="false" type="data" size="3428012"/>
  </job>
  <job id="ID00123" namespace="Genome" name="filterContams_chr21" version="1.0" runtime="0.72">
    <uses file="chr21.3.11.sfq" link="input" register="true" transfer="true" optional="false" type="data" size="7776066"/>
    <uses file="chr21.3.11.nocontam.sfq" link="output" register="true" transfer="true" optional="false" type="data" size="3763626"/>
    <uses file="chr21.3.11.contam.sfq" link="output" register="true" transfer="true" optional="false" type="data" size="4012440"/>
  </job>
  <job id="ID00124" namespace="Genome" name="filterContams_chr21" version="1.0" runtime="0.71">
    <uses file="chr21.3.12.sfq" link="input" register="true" transfer="true" optional="false" type="data" size="8704165"/>
    <uses file="chr21.3.12.nocontam.sfq" link="output" register="true" transfer="true" optional="false" type="data" size="4376770"/>
    <uses file="chr21.3.12.contam.sfq" link="output" register="true" transfer="true" optional="false" type="data" size="4327395"/>
  </job>
  <job id="ID00125" namespace="Genome" name="filterContams_chr21" version="1.0" runtime="0.52">
    <uses file="chr21.3.13.sfq" link="input" register="true" transfer="true" optional="false" type="data" size="5990768"/>
    <uses file="chr21.3.13.nocontam.sfq" link="output" register="true" transfer="true" optional="false" type="data" size="2921667"/>
    <uses file="chr21.3.13.contam.sfq" link="output" register="true" transfer="true" optional="false" type="data" size="3069101"/>
  </job>
  <job id="ID00126" namespace="Genome" name="filterContams_chr21" version="1.0" runtime="0.01">
    <uses file="chr21.3.14.sfq" link="input" register="true" transfer="true" optional="false" type="data" size="89374"/>
    <uses file="chr21.3.14.nocontam.sfq" link="output" register="true" transfer="true" optional="false" type="data" size="45768"/>
    <uses file="chr21.3.14.contam.sfq" link="output" register="true" transfer="true" optional="false" type="data" size="43606"/>
  </job>
  <job id="ID00127" namespace="Genome" name="filterContams_chr21" version="1.0" runtime="1.44">
    <uses file="chr21.3.15.sfq" link="input" register="true" transfer="true" optional="false" type="data" size="12643325"/>
    <uses file="chr21.3.15.nocontam.sfq" link="output" register="true" transfer="true" optional="false" type="data" size="6571804"/>
    <uses file="chr21.3.15.contam.sfq" link="output" register="true" transfer="true" optional="false" type="data" size="6071521"/>
  </job>
  <job id="ID00128" namespace="Genome" name="filterContams_chr21" version="1.0" runtime="0.39">
    <uses file="chr21.3.16.sfq" link="input" register="true" transfer="true" optional="false" type="data" size="3095551"/>
    <uses file="chr21.3.16.nocontam.sfq" link="output" register="true" transfer="true" optional="false" type="data" size="1481610"/>
    <uses file="chr21.3.16.contam.sfq" link="output" register="true" transfer="true" optional="false" type="data" size="1613941"/>
  </job>
  <job id="ID00129" namespace="Genome" name="filterContams_chr21" version="1.0" runtime="1.14">
    <uses file="chr21.3.17.sfq" link="input" register="true" transfer="true" optional="false" type="data" size="8358372"/>
    <uses file="chr21.3.17.nocontam.sfq" link="output" register="true" transfer="true" optional="false" type="data" size="4184683"/>
    <uses file="chr21.3.17.contam.sfq" link="output" register="true" transfer="true" optional="false" type="data" size="4173689"/>
  </job>
  <job id="ID00130" namespace="Genome" name="filterContams_chr21" version="1.0" runtime="0.50">
    <uses file="chr21.3.18.sfq" link="input" register="true" transfer="true" optional="false" type="data" size="2783890"/>
    <uses file="chr21.3.18.nocontam.sfq" link="output" register="true" transfer="true" optional="false" type="data" size="1341397"/>
    <uses file="chr21.3.18.contam.sfq" link="output" register="true" transfer="true" optional="false" type="data" size="1442493"/>
  </job>
  <job id="ID00131" namespace="Genome" name="filterContams_chr21" version="1.0" runtime="2.31">
    <uses file="chr21.3.19.sfq" link="input" register="true" transfer="true" optional="false" type="data" size="15297750"/>
    <uses file="chr21.3.19.nocontam.sfq" link="output" register="true" transfer="true" optional="false" type="data" size="7492988"/>
    <uses file="chr21.3.19.contam.sfq" link="output" register="true" transfer="true" optional="false" type="data" size="7804762"/>
  </job>
  <job id="ID00132" namespace="Genome" name="filterContams_chr21" version="1.0" runtime="-0.69">
    <uses file="chr21.3.20.sfq" link="input" register="true" transfer="true" optional="false" type="data" size="-3774265"/>
    <uses file="chr21.3.20.nocontam.sfq" link="output" register="true" transfer="true" optional="false" type="data" size="-1905248"/>
    <uses file="chr21.3.20.contam.sfq" link="output" register="true" transfer="true" optional="false" type="data" size="-1869017"/>
  </job>
  <job id="ID00133" namespace="Genome" name="filterContams_chr21" version="1.0" runtime="3.34">
    <uses file="chr21.3.21.sfq" link="input" register="true" transfer="true" optional="false" type="data" size="14676331"/>
    <uses file="chr21.3.21.nocontam.sfq" link="output" register="true" transfer="true" optional="false" type="data" size="7418714"/>
    <uses file="chr21.3.21.contam.sfq" link="output" register="true" transfer="true" optional="false" type="data" size="7257617"/>
  </job>
  <job id="ID00134" namespace="Genome" name="filterContams_chr21" version="1.0" runtime="0.72">
    <uses file="chr21.3.22.sfq" link="input" register="true" transfer="true" optional="false" type="data" size="7147169"/>
    <uses file="chr21.3.22.nocontam.sfq" link="output" register="true" transfer="true" optional="false" type="data" size="3578888"/>
    <uses file="chr21.3.22.contam.sfq" link="output" register="true" transfer="true" optional="false" type="data" size="3568281"/>
  </job>
  <job id="ID00135" namespace="Genome" name="filterContams_chr21" version="1.0" runtime="-0.16">
    <uses file="chr21.3.23.sfq" link="input" register="true" transfer="true" optional="false" type="data" size="-1548407"/>
    <uses file="chr21.3.23.nocontam.sfq" link="output" register="true" transfer="true" optional="false" type="data" size="-754900"/>
    <uses file="chr21.3.23.contam.sfq" link="output" register="true" transfer="true" optional="false" type="data" size="-793507"/>
  </job>
  <job id="ID00136" namespace="Genome" name="filterContams_chr21" version="1.0" runtime="0.54">
    <uses file="chr21.3.24.sfq" link="input" register="true" transfer="true" optional="false" type="data" size="4485464"/>
    <uses file="chr21.3.24.nocontam.sfq" link="output" register="true" transfer="true" optional="false" type="data" size="2297800"/>
    <uses file="chr21.3.24.contam.sfq" link="output" register="true" transfer="true" optional="false" type="data" size="2187664"/>
  </job>
  <job id="ID00137" namespace="Genome" name="filterContams_chr21" version="1.0" runtime="2.02">
    <uses file="chr21.3.25.sfq" link="input" register="true" transfer="true" optional="false" type="data" size="13006400"/>
    <uses file="chr21.3.25.nocontam.sfq" link="output" register="true" transfer="true" optional="false" type="data" size="6313110"/>
    <uses file="chr21.3.25.contam.sfq" link="output" register="true" transfer="true" optional="false" type="data" size="6693290"/>
  </job>
  <job id="ID00138" namespace="Genome" name="filterContams_chr21" version="1.0" runtime="1.94">
    <uses file="chr21.3.26.sfq" link="input" register="true" transfer="true" optional="false" type="data" size="8386835"/>
    <uses file="chr21.3.26.nocontam.sfq" link="output" register="true" transfer="true" optional="false" type="data" size="4282202"/>
    <uses file="chr21.3.26.contam.sfq" link="output" register="true" transfer="true" optional="false" type="data" size="4104633"/>
  </job>
  <job id="ID00139" namespace="Genome" name="filterContams_chr21" version="1.0" runtime="0.66">
    <uses file="chr21.3.27.sfq" link="input" register="true" transfer="true" optional="false" type="data" size="4598458"/>
    <uses file="chr21.3.27.nocontam.sfq" link="output" register="true" transfer="true" optional="false" type="data" size="2238377"/>
    <uses file="chr21.3.27.contam.sfq" link="output" register="true" transfer="true" optional="false" type="data" size="2360081"/>
  </job>
  <job id="ID00140" namespace="Genome" name="filterContams_chr21" version="1.0" runtime="2.44">
    <uses file="chr21.3.28.sfq" link="input" register="true" transfer="true" optional="false" type="data" size="11295630"/>
    <uses file="chr21.3.28.nocontam.sfq" link="output" register="true" transfer="true" optional="false" type="data" size="5917007"/>
    <uses file="chr21.3.28.contam.sfq" link="output" register="true" transfer="true" optional="false" type="data" size="5378623"/>
  </job>
  <job id="ID00141" namespace="Genome" name="filterContams_chr21" version="1.0" runtime="-0.32">
    <uses file="chr21.3.29.sfq" link="input" register="true" transfer="true" optional="false" type="data" size="-3303452"/>
    <uses file="chr21.3.29.nocontam.sfq" link="output" register="true" transfer="true" optional="false" type="data" size="-1665175"/>
    <uses file="chr21.3.29.contam.sfq" link="output" register="true" transfer="true" optional="false" type="data" size="-1638277"/>
  </job>
  <job id="ID00142" namespace="Genome" name="filterContams_chr21" version="1.0" runtime="2.59">
    <uses file="chr21.3.30.sfq" link="input" register="true" transfer="true" optional="false" type="data" size="16421272"/>
    <uses file="chr21.3.30.nocontam.sfq" link="output" register="true" transfer="true" optional="false" type="data" size="7892062"/>
    <uses file="chr21.3.30.contam.sfq" link="output" register="true" transfer="true" optional="false" type="data" size="8529210"/>
  </job>
  <job id="ID00143" namespace="Genome" name="filterContams_chr21" version="1.0" runtime="0.93">
    <uses file="chr21.3.31.sfq" link="input" register="true" transfer="true" optional="false" type="data" size="9057977"/>
    <uses file="chr21.3.31.nocontam.sfq" link="output" register="true" transfer="true" optional="false" type="data" size="4673621"/>
    <uses file="chr21.3.31.contam.sfq" link="output" register="true" transfer="true" optional="false" type="data" size="4384356"/>
  </job>
  <job id="ID00144" namespace="Genome" name="filterContams_chr21" version="1.0" runtime="0.40">
    <uses file="chr21.3.32.sfq" link="input" register="true" transfer="true" optional="false" type="data" size="3830352"/>
    <uses file="chr21.3.32.nocontam.sfq" link="output" register="true" transfer="true" optional="false" type="data" size="1943107"/>
    <uses file="chr21.3.32.contam.sfq" link="output" register="true" transfer="true" optional="false" type="data" size="1887245"/>
  </job>
  <job id="ID00145" namespace="Genome" name="filterContams_chr21" version="1.0" runtime="0.72">
    <uses file="chr21.3.33.sfq" link="input" register="true" transfer="true" optional="false" type="data" size="4629842"/>
    <uses file="chr21.3.33.nocontam.sfq" link="output" register="true" transfer="true" optional="false" type="data" size="2268300"/>
    <uses file="chr21.3.33.contam.sfq" link="output" register="true" transfer="true" optional="false" type="data" size="2361542"/>
  </job>
  <job id="ID00146" namespace="Genome" name="filterContams_chr21" version="1.0" runtime="0.47">
    <uses file="chr21.3.34.sfq" link="input" register="true" transfer="true" optional="false" type="data" size="3227796"/>
    <uses file="chr21.3.34.nocontam.sfq" link="output" register="true" transfer="true" optional="false" type="data" size="1622389"/>
    <uses file="chr21.3.34.contam.sfq" link="output" register="true" transfer="true" optional="false" type="data" size="1605407"/>
  </job>
  <job id="ID00147" namespace="Genome" name="filterContams_chr21" version="1.0" runtime="1.11">
    <uses file="chr21.4.0.sfq" link="input" register="true" transfer="true" optional="false" type="data" size="12384271"/>
    <uses file="chr21.4.0.nocontam.sfq" link="output" register="true" transfer="true" optional="false" type="data" size="6494875"/>
    <uses file="chr21.4.0.contam.sfq" link="output" register="true" transfer="true" optional="false" type="data" size="5889396"/>
  </job>
  <job id="ID00148" namespace="Genome" name="filterContams_chr21" version="1.0" runtime="1.29">
    <uses file="chr21.4.1.sfq" link="input" register="true" transfer="true" optional="false" type="data" size="12588949"/>
    <uses file="chr21.4.1.nocontam.sfq" link="output" register="true" transfer="true" optional="false" type="data" size="6208955"/>
    <uses file="chr21.4.1.contam.sfq" link="output" register="true" transfer="true" optional="false" type="data" size="6379994"/>
  </job>
  <job id="ID00149" namespace="Genome" name="filterContams_chr21" version="1.0" runtime="1.63">
    <uses file="chr21.4.2.sfq" link="input" register="true" transfer="true" optional="false" type="data" size="13879093"/>
    <uses file="chr21.4.2.nocontam.sfq" link="output" register="true" transfer="true" optional="false" type="data" size="6837149"/>
    <uses file="chr21.4.2.contam.sfq" link="output" register="true" transfer="true" optional="false" type="data" size="7041944"/>
  </job>
  <job id="ID00150" namespace="Genome" name="filterContams_chr21" version="1.0" runtime="2.35">
    <uses file="chr21.4.3.sfq" link="input" register="true" transfer="true" optional="false" type="data" size="13770960"/>
    <uses file="chr21.4.3.nocontam.sfq" link="output" register="true" transfer="true" optional="false" type="data" size="6740976"/>
    <uses file="chr21.4.3.contam.sfq" link="output" register="true" transfer="true" optional="false" type="data" size="7029984"/>
  </job>
  <job id="ID00151" namespace="Genome" name="filterContams_chr21" version="1.0" runtime="2.33">
    <uses file="chr21.4.4.sfq" link="input" register="true" transfer="true" optional="false" type="data" size="11874957"/>
    <uses file="chr21.4.4.nocontam.sfq" link="output" register="true" transfer="true" optional="false" type="data" size="5781873"/>
    <uses file="chr21.4.4.contam.sfq" link="output" register="true" transfer="true" optional="false" type="data" size="6093084"/>
  </job>
  <job id="ID00152" namespace="Genome" name="filterContams_chr21" version="1.0" runtime="1.41">
    <uses file="chr21.4.5.sfq" link="input" register="true" transfer="true" optional="false" type="data" size="10478865"/>
    <uses file="chr21.4.5.nocontam.sfq" link="output" register="true" transfer="true" optional="false" type="data" size="5424558"/>
    <uses file="chr21.4.5.contam.sfq" link="output" register="true" transfer="true" optional="false" type="data" size="5054307"/>
  </job>
  <job id="ID00153" namespace="Genome" name="filterContams_chr21" version="1.0" runtime="2.70">
    <uses file="chr21.4.6.sfq" link="input" register="true" transfer="true" optional="false" type="data" size="16171468"/>
    <uses file="chr21.4.6.nocontam.sfq" link="output" register="true" transfer="true" optional="false" type="data" size="8319814"/>
    <uses file="chr21.4.6.contam.sfq" link="output" register="true" transfer="true" optional="false" type="data" size="7851654"/>
  </job>
  <job id="ID00154" namespace="Genome" name="filterContams_chr21" version="1.0" runtime="1.86">
    <uses file="chr21.4.7.sfq" link="input" register="true" transfer="true" optional="false" type="data" size="15411355"/>
    <uses file="chr21.4.7.nocontam.sfq" link="output" register="true" transfer="true" optional="false" type="data" size="7738238"/>
    <uses file="chr21.4.7.contam.sfq" link="output" register="true" transfer="true" optional="false" type="data" size="7673117"/>
  </job>
  <job id="ID00155" namespace="Genome" name="filterContams_chr21" version="1.0" runtime="1.31">
    <uses file="chr21.4.8.sfq" link="input" register="true" transfer="true" optional="false" type="data" size="8754533"/>
    <uses file="chr21.4.8.nocontam.sfq" link="output" register="true" transfer="true" optional="false" type="data" size="4578709"/>
    <uses file="chr21.4.8.contam.sfq" link="output" register="true" transfer="true" optional="false" type="data" size="4175824"/>
  </job>
  <job id="ID00156" namespace="Genome" name="filterContams_chr21" version="1.0" runtime="1.28">
    <uses file="chr21.4.9.sfq" link="input" register="true" transfer="true" optional="false" type="data" size="8739391"/>
    <uses file="chr21.4.9.nocontam.sfq" link="output" register="true" transfer="true" optional="false" type="data" size="4227604"/>
    <uses file="chr21.4.9.contam.sfq" link="output" register="true" transfer="true" optional="false" type="data" size="4511787"/>
  </job>
  <job id="ID00157" namespace="Genome" name="filterContams_chr21" version="1.0" runtime="3.11">
    <uses file="chr21.4.10.sfq" link="input" register="true" transfer="true" optional="false" type="data" size="17305122"/>
    <uses file="chr21.4.10.nocontam.sfq" link="output" register="true" transfer="true" optional="false" type="data" size="8961897"/>
    <uses file="chr21.4.10.contam.sfq" link="output" register="true" transfer="true" optional="false" type="data" size="8343225"/>
  </job>
  <job id="ID00158" namespace="Genome" name="filterContams_chr21" version="1.0" runtime="1.21">
    <uses file="chr21.4.11.sfq" link="input" register="true" transfer="true" optional="false" type="data" size="8360934"/>
    <uses file="chr21.4.11.nocontam.sfq" link="output" register="true" transfer="true" optional="false" type="data" size="4145417"/>
    <uses file="chr21.4.11.contam.sfq" link="output" register="true" transfer="true" optional="false" type="data" size="4215517"/>
  </job>
  <job id="ID00159" namespace="Genome" name="filterContams_chr21" version="1.0" runtime="5.41">
    <uses file="chr21.4.12.sfq" link="input" register="true" transfer="true" optional="false" type="data" size="23412312"/>
    <uses file="chr21.4.12.nocontam.sfq" link="output" register="true" transfer="true" optional="false" type="data" size="11338672"/>
    <uses file="chr21.4.12.contam.sfq" link="output" register="true" transfer="true" optional="false" type="data" size="12073640"/>
  </job>
  <job id="ID00160" namespace="Genome" name="filterContams_chr21" version="1.0" runtime="1.06">
    <uses file="chr21.4.13.sfq" link="input" register="true" transfer="true" optional="false" type="data" size="9970748"/>
    <uses file="chr21.4.13.nocontam.sfq" link="output" register="true" transfer="true" optional="false" type="data" size="5073548"/>
    <uses file="chr21.4.13.contam.sfq" link="output" register="true" transfer="true" optional="false" type="data" size="4897200"/>
  </job>
  <job id="ID00161" namespace="Genome" name="filterContams_chr21" version="1.0" runtime="1.08">
    <uses file="chr21.4.14.sfq" link="input" register="true" transfer="true" optional="false" type="data" size="9176943"/>
    <uses file="chr21.4.14.nocontam.sfq" link="output" register="true" transfer="true" optional="false" type="data" size="4796871"/>
    <uses file="chr21.4.14.contam.sfq" link="output" register="true" transfer="true" optional="false" type="data" size="4380072"/>
  </job>
  <job id="ID00162" namespace="Genome" name="filterContams_chr21" version="1.0" runtime="2.60">
    <uses file="chr21.4.15.sfq" link="input" register="true" transfer="true" optional="false" type="data" size="21080501"/>
    <uses file="chr21.4.15.nocontam.sfq" link="output" register="true" transfer="true" optional="false" type="data" size="10780598"/>
    <uses file="chr21.4.15.contam.sfq" link="output" register="true" transfer="true" optional="false" type="data" size="10299903"/>
  </job>
  <job id="ID00163" namespace="Genome" name="filterContams_chr21" version="1.0" runtime="2.12">
    <uses file="chr21.4.16.sfq" link="input" register="true" transfer="true" optional="false" type="data" size="10789958"/>
    <uses file="chr21.4.16.nocontam.sfq" link="output" register="true" transfer="true" optional="false" type="data" size="5265588"/>
    <uses file="chr21.4.16.contam.sfq" link="output" register="true" transfer="true" optional="false" type="data" size="5524370"/>
  </job>
  <job id="ID00164" namespace="Genome" name="filterContams_chr21" version="1.0" runtime="2.02">
    <uses file="chr21.4.17.sfq" link="input" register="true" transfer="true" optional="false" type="data" size="13704541"/>
    <uses file="chr21.4.17.nocontam.sfq" link="output" register="true" transfer="true" optional="false" type="data" size="6775268"/>
    <uses file="chr21.4.17.contam.sfq" link="output" register="true" transfer="true" optional="false" type="data" size="6929273"/>
  </job>
  <job id="ID00165" namespace="Genome" name="filterContams_chr21" version="1.0" runtime="1.39">
    <uses file="chr21.4.18.sfq" link="input" register="true" transfer="true" optional="false" type="data" size="15597337"/>
    <uses file="chr21.4.18.nocontam.sfq" link="output" register="true" transfer="true" optional="false" type="data" size="7486621"/>
    <uses file="chr21.4.18.contam.sfq" link="output" register="true" transfer="true" optional="false" type="data" size="8110716"/>
  </job>
  <job id="ID00166" namespace="Genome" name="filterContams_chr21" version="1.0" runtime="0.21">
    <uses file="chr21.4.19.sfq" link="input" register="true" transfer="true" optional="false" type="data" size="2060192"/>
    <uses file="chr21.4.19.nocontam.sfq" link="output" register="true" transfer="true" optional="false" type="data" size="984122"/>
    <uses file="chr21.4.19.contam.sfq" link="output" register="true" transfer="true" optional="false" type="data" size="1076070"/>
  </job>
  <job id="ID00167" namespace="Genome" name="filterContams_chr21" version="1.0" runtime="4.31">
    <uses file="chr21.4.20.sfq" link="input" register="true" transfer="true" optional="false" type="data" size="19802255"/>
    <uses file="chr21.4.20.nocontam.sfq" link="output" register="true" transfer="true" optional="false" type="data" size="10217216"/>
    <uses file="chr21.4.20.contam.sfq" link="output" register="true" transfer="true" optional="false" type="data" size="9585039"/>
  </job>
  <job id="ID00168" namespace="Genome" name="filterContams_chr21" version="1.0" runtime="0.01">
    <uses file="chr21.4.21.sfq" link="input" register="true" transfer="true" optional="false" type="data" size="73159"/>
    <uses file="chr21.4.21.nocontam.sfq" link="output" register="true" transfer="true" optional="false" type="data" size="37863"/>
    <uses file="chr21.4.21.contam.sfq" link="output" register="true" transfer="true" optional="false" type="data" size="35296"/>
  </job>
  <job id="ID00169" namespace="Genome" name="filterContams_chr21" version="1.0" runtime="1.41">
    <uses file="chr21.4.22.sfq" link="input" register="true" transfer="true" optional="false" type="data" size="13348695"/>
    <uses file="chr21.4.22.nocontam.sfq" link="output" register="true" transfer="true" optional="false" type="data" size="6634088"/>
    <uses file="chr21.4.22.contam.sfq" link="output" register="true" transfer="true" optional="false" type="data" size="6714607"/>
  </job>
  <job id="ID00170" namespace="Genome" name="filterContams_chr21" version="1.0" runtime="0.89">
    <uses file="chr21.4.23.sfq" link="input" register="true" transfer="true" optional="false" type="data" size="9737546"/>
    <uses file="chr21.4.23.nocontam.sfq" link="output" register="true" transfer="true" optional="false" type="data" size="4938923"/>
    <uses file="chr21.4.23.contam.sfq" link="output" register="true" transfer="true" optional="false" type="data" size="4798623"/>
  </job>
  <job id="ID00171" namespace="Genome" name="filterContams_chr21" version="1.0" runtime="2.70">
    <uses file="chr21.4.24.sfq" link="input" register="true" transfer="true" optional="false" type="data" size="26295947"/>
    <uses file="chr21.4.24.nocontam.sfq" link="output" register="true" transfer="true" optional="false" type="data" size="13415508"/>
    <uses file="chr21.4.24.contam.sfq" link="output" register="true" transfer="true" optional="false" type="data" size="12880439"/>
  </job>
  <job id="ID00172" namespace="Genome" name="filterContams_chr21" version="1.0" runtime="3.88">
    <uses file="chr21.4.25.sfq" link="input" register="true" transfer="true" optional="false" type="data" size="22941268"/>
    <uses file="chr21.4.25.nocontam.sfq" link="output" register="true" transfer="true" optional="false" type="data" size="11460430"/>
    <uses file="chr21.4.25.contam.sfq" link="output" register="true" transfer="true" optional="false" type="data" size="11480838"/>
  </job>
  <job id="ID00173" namespace="Genome" name="filterContams_chr21" version="1.0" runtime="0.11">
    <uses file="chr21.4.26.sfq" link="input" register="true" transfer="true" optional="false" type="data" size="777358"/>
    <uses file="chr21.4.26.nocontam.sfq" link="output" register="true" transfer="true" optional="false" type="data" size="381616"/>
    <uses file="chr21.4.26.contam.sfq" link="output" register="true" transfer="true" optional="false" type="data" size="395742"/>
  </job>
  <job id="ID00174" namespace="Genome" name="filterContams_chr21" version="1.0" runtime="2.46">
    <uses file="chr21.4.27.sfq" link="input" register="true" transfer="true" optional="false" type="data" size="19659976"/>
    <uses file="chr21.4.27.nocontam.sfq" link="output" register="true" transfer="true" optional="false" type="data" size="9699074"/>
    <uses file="chr21.4.27.contam.sfq" link="output" register="true" transfer="true" optional="false" type="data" size="9960902"/>
  </job>
  <job id="ID00175" namespace="Genome" name="filterContams_chr21" version="1.0" runtime="2.46">
    <uses file="chr21.4.28.sfq" link="input" register="true" transfer="true" optional="false" type="data" size="25188256"/>
    <uses file="chr21.4.28.nocontam.sfq" link="output" register="true" transfer="true" optional="false" type="data" size="12690474"/>
    <uses file="chr21.4.28.contam.sfq" link="output" register="true" transfer="true" optional="false" type="data" size="12497782"/>
  </job>
  <job id="ID00176" namespace="Genome" name="filterContams_chr21" version="1.0" runtime="-0.17">
    <uses file="chr21.4.29.sfq" link="input" register="true" transfer="true" optional="false" type="data" size="-952742"/>
    <uses file="chr21.4.29.nocontam.sfq" link="output" register="true" transfer="true" optional="false" type="data" size="-492577"/>
    <uses file="chr21.4.29.contam.sfq" link="output" register="true" transfer="true" optional="false" type="data" size="-460165"/>
  </job>
  <job id="ID00177" namespace="Genome" name="filterContams_chr21" version="1.0" runtime="0.86">
    <uses file="chr21.4.30.sfq" link="input" register="true" transfer="true" optional="false" type="data" size="10369660"/>
    <uses file="chr21.4.30.nocontam.sfq" link="output" register="true" transfer="true" optional="false" type="data" size="5371153"/>
    <uses file="chr21.4.30.contam.sfq" link="output" register="true" transfer="true" optional="false" type="data" size="4998507"/>
  </job>
  <job id="ID00178" namespace="Genome" name="filterContams_chr21" version="1.0" runtime="1.47">
    <uses file="chr21.4.31.sfq" link="input" register="true" transfer="true" optional="false" type="data" size="14334936"/>
    <uses file="chr21.4.31.nocontam.sfq" link="output" register="true" transfer="true" optional="false" type="data" size="7499878"/>
    <uses file="chr21.4.31.contam.sfq" link="output" register="true" transfer="true" optional="false" type="data" size="6835058"/>
  </job>
  <job id="ID00179" namespace="Genome" name="filterContams_chr21" version="1.0" runtime="2.49">
    <uses file="chr21.4.32.sfq" link="input" register="true" transfer="true" optional="false" type="data" size="23045327"/>
    <uses file="chr21.4.32.nocontam.sfq" link="output" register="true" transfer="true" optional="false" type="data" size="11781051"/>
    <uses file="chr21.4.32.contam.sfq" link="output" register="true" transfer="true" optional="false" type="data" size="11264276"/>
  </job>
  <job id="ID00180" namespace="Genome" name="filterContams_chr21" version="1.0" runtime="-0.57">
    <uses file="chr21.4.33.sfq" link="input" register="true" transfer="true" optional="false" type="data" size="-5721653"/>
    <uses file="chr21.4.33.nocontam.sfq" link="output" register="true" transfer="true" optional="false" type="data" size="-2959563"/>
    <uses file="chr21.4.33.contam.sfq" link="output" register="true" transfer="true" optional="false" type="data" size="-2762090"/>
  </job>
  <job id="ID00181" namespace="Genome" name="filterContams_chr21" version="1.0" runtime="3.07">
    <uses file="chr21.4.34.sfq" link="input" register="true" transfer="true" optional="false" type="data" size="20374104"/>
    <uses file="chr21.4.34.nocontam.sfq" link="output" register="true" transfer="true" optional="false" type="data" size="9726735"/>
    <uses file="chr21.4.34.contam.sfq" link="output" register="true" transfer="true" optional="false" type="data" size="10647369"/>
  </job>
  <job id="ID00182" namespace="Genome" name="filterContams_chr21" version="1.0" runtime="1.76">
    <uses file="chr21.5.0.sfq" link="input" register="true" transfer="true" optional="false" type="data" size="13295635"/>
    <uses file="chr21.5.0.nocontam.sfq" link="output" register="true" transfer="true" optional="false" type="data" size="6352982"/>
    <uses file="chr21.5.0.contam.sfq" link="output" register="true" transfer="true" optional="false" type="data" size="6942653"/>
  </job>
  <job id="ID00183" namespace="Genome" name="filterContams_chr21" version="1.0" runtime="1.39">
    <uses file="chr21.5.1.sfq" link="input" register="true" transfer="true" optional="false" type="data" size="13256541"/>
    <uses file="chr21.5.1.nocontam.sfq" link="output" register="true" transfer="true" optional="false" type="data" size="6352903"/>
    <uses file="chr21.5.1.contam.sfq" link="output" register="true" transfer="true" optional="false" type="data" size="6903638"/>
  </job>
  <job id="ID00184" namespace="Genome" name="filterContams_chr21" version="1.0" runtime="1.73">
    <uses file="chr21.5.2.sfq" link="input" register="true" transfer="true" optional="false" type="data" size="15105683"/>
    <uses file="chr21.5.2.nocontam.sfq" link="output" register="true" transfer="true" optional="false" type="data" size="7278350"/>
    <uses file="chr21.5.2.contam.sfq" link="output" register="true" transfer="true" optional="false" type="data" size="7827333"/>
  </job>
  <job id="ID00185" namespace="Genome" name="filterContams_chr21" version="1.0" runtime="1.93">
    <uses file="chr21.5.3.sfq" link="input" register="true" transfer="true" optional="false" type="data" size="12889663"/>
    <uses file="chr21.5.3.nocontam.sfq" link="output" register="true" transfer="true" optional="false" type="data" size="6561821"/>
    <uses file="chr21.5.3.contam.sfq" link="output" register="true" transfer="true" optional="false" type="data" size="6327842"/>
  </job>
  <job id="ID00186" namespace="Genome" name="filterContams_chr21" version="1.0" runtime="2.19">
    <uses file="chr21.5.4.sfq" link="input" register="true" transfer="true" optional="false" type="data" size="15900818"/>
    <uses file="chr21.5.4.nocontam.sfq" link="output" register="true" transfer="true" optional="false" type="data" size="7925506"/>
    <uses file="chr21.5.4.contam.sfq" link="output" register="true" transfer="true" optional="false" type="data" size="7975312"/>
  </job>
  <job id="ID00187" namespace="Genome" name="filterContams_chr21" version="1.0" runtime="1.25">
    <uses file="chr21.5.5.sfq" link="input" register="true" transfer="true" optional="false" type="data" size="10671690"/>
    <uses file="chr21.5.5.nocontam.sfq" link="output" register="true" transfer="true" optional="false" type="data" size="5457014"/>
    <uses file="chr21.5.5.contam.sfq" link="output" register="true" transfer="true" optional="false" type="data" size="5214676"/>
  </job>
  <job id="ID00188" namespace="Genome" name="filterContams_chr21" version="1.0" runtime="1.71">
    <uses file="chr21.5.6.sfq" link="input" register="true" transfer="true" optional="false" type="data" size="10650427"/>
    <uses file="chr21.5.6.nocontam.sfq" link="output" register="true" transfer="true" optional="false" type="data" size="5467917"/>
    <uses file="chr21.5.6.contam.sfq" link="output" register="true" transfer="true" optional="false" type="data" size="5182510"/>
  </job>
  <job id="ID00189" namespace="Genome" name="filterContams_chr21" version="1.0" runtime="1.45">
    <uses file="chr21.5.7.sfq" link="input" register="true" transfer="true" optional="false" type="data" size="16430217"/>
    <uses file="chr21.5.7.nocontam.sfq" link="output" register="true" transfer="true" optional="false" type="data" size="8203520"/>
    <uses file="chr21.5.7.contam.sfq" link="output" register="true" transfer="true" optional="false" type="data" size="8226697"/>
  </job>
  <job id="ID00190" namespace="Genome" name="filterContams_chr21" version="1.0" runtime="1.81">
    <uses file="chr21.5.8.sfq" link="input" register="true" transfer="true" optional="false" type="data" size="16008437"/>
    <uses file="chr21.5.8.nocontam.sfq" link="output" register="true" transfer="true" optional="false" type="data" size="8363082"/>
    <uses file="chr21.5.8.contam.sfq" link="output" register="true" transfer="true" optional="false" type="data" size="7645355"/>
  </job>
  <job id="ID00191" namespace="Genome" name="filterContams_chr21" version="1.0" runtime="1.16">
    <uses file="chr21.5.9.sfq" link="input" register="true" transfer="true" optional="false" type="data" size="7511676"/>
    <uses file="chr21.5.9.nocontam.sfq" link="output" register="true" transfer="true" optional="false" type="data" size="3649840"/>
    <uses file="chr21.5.9.contam.sfq" link="output" register="true" transfer="true" optional="false" type="data" size="3861836"/>
  </job>
  <job id="ID00192" namespace="Genome" name="filterContams_chr21" version="1.0" runtime="2.06">
    <uses file="chr21.5.10.sfq" link="input" register="true" transfer="true" optional="false" type="data" size="21465491"/>
    <uses file="chr21.5.10.nocontam.sfq" link="output" register="true" transfer="true" optional="false" type="data" size="10615477"/>
    <uses file="chr21.5.10.contam.sfq" link="output" register="true" transfer="true" optional="false" type="data" size="10850014"/>
  </job>
  <job id="ID00193" namespace="Genome" name="filterContams_chr21" version="1.0" runtime="0.98">
    <uses file="chr21.5.11.sfq" link="input" register="true" transfer="true" optional="false" type="data" size="10836155"/>
    <uses file="chr21.5.11.nocontam.sfq" link="output" register="true" transfer="true" optional="false" type="data" size="5491609"/>
    <uses file="chr21.5.11.contam.sfq" link="output" register="true" transfer="true" optional="false" type="data" size="5344546"/>
  </job>
  <job id="ID00194" namespace="Genome" name="filterContams_chr21" version="1.0" runtime="1.12">
    <uses file="chr21.5.12.sfq" link="input" register="true" transfer="true" optional="false" type="data" size="12661606"/>
    <uses file="chr21.5.12.nocontam.sfq" link="output" register="true" transfer="true" optional="false" type="data" size="6348627"/>
    <uses file="chr21.5.12.contam.sfq" link="output" register="true" transfer="true" optional="false" type="data" size="6312979"/>
  </job>
  <job id="ID00195" namespace="Genome" name="filterContams_chr21" version="1.0" runtime="3.04">
    <uses file="chr21.5.13.sfq" link="input" register="true" transfer="true" optional="false" type="data" size="20285639"/>
    <uses file="chr21.5.13.nocontam.sfq" link="output" register="true" transfer="true" optional="false" type="data" size="9942327"/>
    <uses file="chr21.5.13.contam.sfq" link="output" register="true" transfer="true" optional="false" type="data" size="10343312"/>
  </job>
  <job id="ID00196" namespace="Genome" name="filterContams_chr21" version="1.0" runtime="0.74">
    <uses file="chr21.5.14.sfq" link="input" register="true" transfer="true" optional="false" type="data" size="5703074"/>
    <uses file="chr21.5.14.nocontam.sfq" link="output" register="true" transfer="true" optional="false" type="data" size="2805778"/>
    <uses file="chr21.5.14.contam.sfq" link="output" register="true" transfer="true" optional="false" type="data" size="2897296"/>
  </job>
  <job id="ID00197" namespace="Genome" name="filterContams_chr21" version="1.0" runtime="1.76">
    <uses file="chr21.5.15.sfq" link="input" register="true" transfer="true" optional="false" type="data" size="16486927"/>
    <uses file="chr21.5.15.nocontam.sfq" link="output" register="true" transfer="true" optional="false" type="data" size="8090297"/>
    <uses file="chr21.5.15.contam.sfq" link="output" register="true" transfer="true" optional="false" type="data" size="8396630"/>
  </job>
  <job id="ID00198" namespace="Genome" name="filterContams_chr21" version="1.0" runtime="3.11">
    <uses file="chr21.5.16.sfq" link="input" register="true" transfer="true" optional="false" type="data" size="13847979"/>
    <uses file="chr21.5.16.nocontam.sfq" link="output" register="true" transfer="true" optional="false" type="data" size="6599075"/>
    <uses file="chr21.5.16.contam.sfq" link="output" register="true" transfer="true" optional="false" type="data" size="7248904"/>
  </job>
  <job id="ID00199" namespace="Genome" name="filterContams_chr21" version="1.0" runtime="3.17">
    <uses file="chr21.5.17.sfq" link="input" register="true" transfer="true" optional="false" type="data" size="19871853"/>
    <uses file="chr21.5.17.nocontam.sfq" link="output" register="true" transfer="true" optional="false" type="data" size="10116253"/>
    <uses file="chr21.5.17.contam.sfq" link="output" register="true" transfer="true" optional="false" type="data" size="9755600"/>
  </job>
  <job id="ID00200" namespace="Genome" name="filterContams_chr21" version="1.0" runtime="0.16">
    <uses file="chr21.5.18.sfq" link="input" register="true" transfer="true" optional="false" type="data" size="1923820"/>
    <uses file="chr21.5.18.nocontam.sfq" link="output" register="true" transfer="true" optional="false" type="data" size="1005624"/>
    <uses file="chr21.5.18.contam.sfq" link="output" register="true" transfer="true" optional="false" type="data" size="918196"/>
  </job>
  <job id="ID00201" namespace="Genome" name="filterContams_chr21" version="1.0" runtime="4.07">
    <uses file="chr21.5.19.sfq" link="input" register="true" transfer="true" optional="false" type="data" size="27750031"/>
    <uses file="chr21.5.19.nocontam.sfq" link="output" register="true" transfer="true" optional="false" type="data" size="13198863"/>
    <uses file="chr21.5.19.contam.sfq" link="output" register="true" transfer="true" optional="false" type="data" size="14551168"/>
  </job>
  <job id="ID00202" namespace="Genome" name="filterContams_chr21" version="1.0" runtime="1.44">
    <uses file="chr21.5.20.sfq" link="input" register="true" transfer="true" optional="false" type="data" size="15217109"/>
    <uses file="chr21.5.20.nocontam.sfq" link="output" register="true" transfer="true" optional="false" type="data" size="7362457"/>
    <uses file="chr21.5.20.contam.sfq" link="output" register="true" transfer="true" optional="false" type="data" size="7854652"/>
  </job>
  <job id="ID00203" namespace="Genome" name="filterContams_chr21" version="1.0" runtime="-0.57">
    <uses file="chr21.5.21.sfq" link="input" register="true" transfer="true" optional="false" type="data" size="-6114402"/>
    <uses file="chr21.5.21.nocontam.sfq" link="output" register="true" transfer="true" optional="false" type="data" size="-2989914"/>
    <uses file="chr21.5.21.contam.sfq" link="output" register="true" transfer="true" optional="false" type="data" size="-3124488"/>
  </job>
  <job id="ID00204" namespace="Genome" name="filterContams_chr21" version="1.0" runtime="0.64">
    <uses file="chr21.5.22.sfq" link="input" register="true" transfer="true" optional="false" type="data" size="6761937"/>
    <uses file="chr21.5.22.nocontam.sfq" link="output" register="true" transfer="true" optional="false" type="data" size="3288514"/>
    <uses file="chr21.5.22.contam.sfq" link="output" register="true" transfer="true" optional="false" type="data" size="3473423"/>
  </job>
  <job id="ID00205" namespace="Genome" name="filterContams_chr21" version="1.0" runtime="4.47">
    <uses file="chr21.5.23.sfq" link="input" register="true" transfer="true" optional="false" type="data" size="30951230"/>
    <uses file="chr21.5.23.nocontam.sfq" link="output" register="true" transfer="true" optional="false" type="data" size="15135431"/>
    <uses file="chr21.5.23.contam.sfq" link="output" register="true" transfer="true" optional="false" type="data" size="15815799"/>
  </job>
  <job id="ID00206" namespace="Genome" name="filterContams_chr21" version="1.0" runtime="-0.53">
    <uses file="chr21.5.24.sfq" link="input" register="true" transfer="true" optional="false" type="data" size="-4569561"/>
    <uses file="chr21.5.24.nocontam.sfq" link="output" register="true" transfer="true" optional="false" type="data" size="-2240781"/>
    <uses file="chr21.5.24.contam.sfq" link="output" register="true" transfer="true" optional="false" type="data" size="-2328780"/>
  </job>
  <job id="ID00207" namespace="Genome" name="filterContams_chr21" version="1.0" runtime="4.04">
    <uses file="chr21.5.25.sfq" link="input" register="true" transfer="true" optional="false" type="data" size="36544107"/>
    <uses file="chr21.5.25.nocontam.sfq" link="output" register="true" transfer="true" optional="false" type="data" size="18937764"/>
    <uses file="chr21.5.25.contam.sfq" link="output" register="true" transfer="true" optional="false" type="data" size="17606343"/>
  </job>
  <job id="ID00208" namespace="Genome" name="filterContams_chr21" version="1.0" runtime="0.24">
    <uses file="chr21.5.26.sfq" link="input" register="true" transfer="true" optional="false" type="data" size="1707123"/>
    <uses file="chr21.5.26.nocontam.sfq" link="output" register="true" transfer="true" optional="false" type="data" size="882101"/>
    <uses file="chr21.5.26.contam.sfq" link="output" register="true" transfer="true" optional="false" type="data" size="825022"/>
  </job>
  <job id="ID00209" namespace="Genome" name="filterContams_chr21" version="1.0" runtime="2.21">
    <uses file="chr21.5.27.sfq" link="input" register="true" transfer="true" optional="false" type="data" size="26546300"/>
    <uses file="chr21.5.27.nocontam.sfq" link="output" register="true" transfer="true" optional="false" type="data" size="12926240"/>
    <uses file="chr21.5.27.contam.sfq" link="output" register="true" transfer="true" optional="false" type="data" size="13620060"/>
  </job>
  <job id="ID00210" namespace="Genome" name="filterContams_chr21" version="1.0" runtime="0.49">
    <uses file="chr21.5.28.sfq" link="input" register="true" transfer="true" optional="false" type="data" size="3439086"/>
    <uses file="chr21.5.28.nocontam.sfq" link="output" register="true" transfer="true" optional="false" type="data" size="1702467"/>
    <uses file="chr21.5.28.contam.sfq" link="output" register="true" transfer="true" optional="false" type="data" size="1736619"/>
  </job>
  <job id="ID00211" namespace="Genome" name="filterContams_chr21" version="1.0" runtime="0.99">
    <uses file="chr21.5.29.sfq" link="input" register="true" transfer="true" optional="false" type="data" size="7355344"/>
    <uses file="chr21.5.29.nocontam.sfq" link="output" register="true" transfer="true" optional="false" type="data" size="3730950"/>
    <uses file="chr21.5.29.contam.sfq" link="output" register="true" transfer="true" optional="false" type="data" size="3624394"/>
  </job>
  <job id="ID00212" namespace="Genome" name="filterContams_chr21" version="1.0" runtime="3.11">
    <uses file="chr21.5.30.sfq" link="input" register="true" transfer="true" optional="false" type="data" size="22945946"/>
    <uses file="chr21.5.30.nocontam.sfq" link="output" register="true" transfer="true" optional="false" type="data" size="11645269"/>
    <uses file="chr21.5.30.contam.sfq" link="output" register="true" transfer="true" optional="false" type="data" size="11300677"/>
  </job>
  <job id="ID00213" namespace="Genome" name="filterContams_chr21" version="1.0" runtime="3.42">
    <uses file="chr21.5.31.sfq" link="input" register="true" transfer="true" optional="false" type="data" size="18395876"/>
    <uses file="chr21.5.31.nocontam.sfq" link="output" register="true" transfer="true" optional="false" type="data" size="9055196"/>
    <uses file="chr21.5.31.contam.sfq" link="output" register="true" transfer="true" optional="false" type="data" size="9340680"/>
  </job>
  <job id="ID00214" namespace="Genome" name="filterContams_chr21" version="1.0" runtime="1.36">
    <uses file="chr21.5.32.sfq" link="input" register="true" transfer="true" optional="false" type="data" size="14389111"/>
    <uses file="chr21.5.32.nocontam.sfq" link="output" register="true" transfer="true" optional="false" type="data" size="7404552"/>
    <uses file="chr21.5.32.contam.sfq" link="output" register="true" transfer="true" optional="false" type="data" size="6984559"/>
  </job>
  <job id="ID00215" namespace="Genome" name="filterContams_chr21" version="1.0" runtime="-0.64">
    <uses file="chr21.5.33.sfq" link="input" register="true" transfer="true" optional="false" type="data" size="-7812403"/>
    <uses file="chr21.5.33.nocontam.sfq" link="output" register="true" transfer="true" optional="false" type="data" size="-3732096"/>
    <uses file="chr21.5.33.contam.sfq" link="output" register="true" transfer="true" optional="false" type="data" size="-4080307"/>
  </job>
  <job id="ID00216" namespace="Genome" name="filterContams_chr21" version="1.0" runtime="2.83">
    <uses file="chr21.5.34.sfq" link="input" register="true" transfer="true" optional="false" type="data" size="28809051"/>
    <uses file="chr21.5.34.nocontam.sfq" link="output" register="true" transfer="true" optional="false" type="data" size="13767880"/>
    <uses file="chr21.5.34.contam.sfq" link="output" register="true" transfer="true" optional="false" type="data" size="15041171"/>
  </job>
  <job id="ID00217" namespace="Genome" name="filterContams_chr21" version="1.0" runtime="2.52">
    <uses file="chr21.6.0.sfq" link="input" register="true" transfer="true" optional="false" type="data" size="11465900"/>
    <uses file="chr21.6.0.nocontam.sfq" link="output" register="true" transfer="true" optional="false" type="data" size="5757415"/>
    <uses file="chr21.6.0.contam.sfq" link="output" register="true" transfer="true" optional="false" type="data" size="5708485"/>
  </job>
  <job id="ID00218" namespace="Genome" name="filterContams_chr21" version="1.0" runtime="1.31">
    <uses file="chr21.6.1.sfq" link="input" register="true" transfer="true" optional="false" type="data" size="11433597"/>
    <uses file="chr21.6.1.nocontam.sfq" link="output" register="true" transfer="true" optional="false" type="data" size="5769002"/>
    <uses file="chr21.6.1.contam.sfq" link="output" register="true" transfer="true" optional="false" type="data" size="5664595"/>
  </job>
  <job id="ID00219" namespace="Genome" name="filterContams_chr21" version="1.0" runtime="1.06">
    <uses file="chr21.6.2.sfq" link="input" register="true" transfer="true" optional="false" type="data" size="10858324"/>
    <uses file="chr21.6.2.nocontam.sfq" link="output" register="true" transfer="true" optional="false" type="data" size="5560079"/>
    <uses file="chr21.6.2.contam.sfq" link="output" register="true" transfer="true" optional="false" type="data" size="5298245"/>
  </job>
  <job id="ID00220" namespace="Genome" name="filterContams_chr21" version="1.0" runtime="1.90">
    <uses file="chr21.6.3.sfq" link="input" register="true" transfer="true" optional="false" type="data" size="10865317"/>
    <uses file="chr21.6.3.nocontam.sfq" link="output" register="true" transfer="true" optional="false" type="data" size="5682571"/>
    <uses file="chr21.6.3.contam.sfq" link="output" register="true" transfer="true" optional="false" type="data" size="5182746"/>
  </job>
  <job id="ID00221" namespace="Genome" name="filterContams_chr21" version="1.0" runtime="2.31">
    <uses file="chr21.6.4.sfq" link="input" register="true" transfer="true" optional="false" type="data" size="13211222"/>
    <uses file="chr21.6.4.nocontam.sfq" link="output" register="true" transfer="true" optional="false" type="data" size="6315642"/>
    <uses file="chr21.6.4.contam.sfq" link="output" register="true" transfer="true" optional="false" type="data" size="6895580"/>
  </job>
  <job id="ID00222" namespace="Genome" name="filterContams_chr21" version="1.0" runtime="1.33">
    <uses file="chr21.6.5.sfq" link="input" register="true" transfer="true" optional="false" type="data" size="10855696"/>
    <uses file="chr21.6.5.nocontam.sfq" link="output" register="true" transfer="true" optional="false" type="data" size="5328686"/>
    <uses file="chr21.6.5.contam.sfq" link="output" register="true" transfer="true" optional="false" type="data" size="5527010"/>
  </job>
  <job id="ID00223" namespace="Genome" name="filterContams_chr21" version="1.0" runtime="1.35">
    <uses file="chr21.6.6.sfq" link="input" register="true" transfer="true" optional="false" type="data" size="14293063"/>
    <uses file="chr21.6.6.nocontam.sfq" link="output" register="true" transfer="true" optional="false" type="data" size="7339772"/>
    <uses file="chr21.6.6.contam.sfq" link="output" register="true" transfer="true" optional="false" type="data" size="6953291"/>
  </job>
  <job id="ID00224" namespace="Genome" name="filterContams_chr21" version="1.0" runtime="1.25">
    <uses file="chr21.6.7.sfq" link="input" register="true" transfer="true" optional="false" type="data" size="10383202"/>
    <uses file="chr21.6.7.nocontam.sfq" link="output" register="true" transfer="true" optional="false" type="data" size="5211796"/>
    <uses file="chr21.6.7.contam.sfq" link="output" register="true" transfer="true" optional="false" type="data" size="5171406"/>
  </job>
  <job id="ID00225" namespace="Genome" name="filterContams_chr21" version="1.0" runtime="1.38">
    <uses file="chr21.6.8.sfq" link="input" register="true" transfer="true" optional="false" type="data" size="14219030"/>
    <uses file="chr21.6.8.nocontam.sfq" link="output" register="true" transfer="true" optional="false" type="data" size="7253659"/>
    <uses file="chr21.6.8.contam.sfq" link="output" register="true" transfer="true" optional="false" type="data" size="6965371"/>
  </job>
  <job id="ID00226" namespace="Genome" name="filterContams_chr21" version="1.0" runtime="0.87">
    <uses file="chr21.6.9.sfq" link="input" register="true" transfer="true" optional="false" type="data" size="8280740"/>
    <uses file="chr21.6.9.nocontam.sfq" link="output" register="true" transfer="true" optional="false" type="data" size="4056910"/>
    <uses file="chr21.6.9.contam.sfq" link="output" register="true" transfer="true" optional="false" type="data" size="4223830"/>
  </job>
  <job id="ID00227" namespace="Genome" name="filterContams_chr21" version="1.0" runtime="1.36">
    <uses file="chr21.6.10.sfq" link="input" register="true" transfer="true" optional="false" type="data" size="12615293"/>
    <uses file="chr21.6.10.nocontam.sfq" link="output" register="true" transfer="true" optional="false" type="data" size="6155697"/>
    <uses file="chr21.6.10.contam.sfq" link="output" register="true" transfer="true" optional="false" type="data" size="6459596"/>
  </job>
  <job id="ID00228" namespace="Genome" name="filterContams_chr21" version="1.0" runtime="0.73">
    <uses file="chr21.6.11.sfq" link="input" register="true" transfer="true" optional="false" type="data" size="7537322"/>
    <uses file="chr21.6.11.nocontam.sfq" link="output" register="true" transfer="true" optional="false" type="data" size="3813320"/>
    <uses file="chr21.6.11.contam.sfq" link="output" register="true" transfer="true" optional="false" type="data" size="3724002"/>
  </job>
  <job id="ID00229" namespace="Genome" name="filterContams_chr21" version="1.0" runtime="2.69">
    <uses file="chr21.6.12.sfq" link="input" register="true" transfer="true" optional="false" type="data" size="21229058"/>
    <uses file="chr21.6.12.nocontam.sfq" link="output" register="true" transfer="true" optional="false" type="data" size="11084841"/>
    <uses file="chr21.6.12.contam.sfq" link="output" register="true" transfer="true" optional="false" type="data" size="10144217"/>
  </job>
  <job id="ID00230" namespace="Genome" name="filterContams_chr21" version="1.0" runtime="1.44">
    <uses file="chr21.6.13.sfq" link="input" register="true" transfer="true" optional="false" type="data" size="9263072"/>
    <uses file="chr21.6.13.nocontam.sfq" link="output" register="true" transfer="true" optional="false" type="data" size="4443467"/>
    <uses file="chr21.6.13.contam.sfq" link="output" register="true" transfer="true" optional="false" type="data" size="4819605"/>
  </job>
  <job id="ID00231" namespace="Genome" name="filterContams_chr21" version="1.0" runtime="0.33">
    <uses file="chr21.6.14.sfq" link="input" register="true" transfer="true" optional="false" type="data" size="3346095"/>
    <uses file="chr21.6.14.nocontam.sfq" link="output" register="true" transfer="true" optional="false" type="data" size="1714241"/>
    <uses file="chr21.6.14.contam.sfq" link="output" register="true" transfer="true" optional="false" type="data" size="1631854"/>
  </job>
  <job id="ID00232" namespace="Genome" name="filterContams_chr21" version="1.0" runtime="0.89">
    <uses file="chr21.6.15.sfq" link="input" register="true" transfer="true" optional="false" type="data" size="9710619"/>
    <uses file="chr21.6.15.nocontam.sfq" link="output" register="true" transfer="true" optional="false" type="data" size="4883903"/>
    <uses file="chr21.6.15.contam.sfq" link="output" register="true" transfer="true" optional="false" type="data" size="4826716"/>
  </job>
  <job id="ID00233" namespace="Genome" name="filterContams_chr21" version="1.0" runtime="1.31">
    <uses file="chr21.6.16.sfq" link="input" register="true" transfer="true" optional="false" type="data" size="12793113"/>
    <uses file="chr21.6.16.nocontam.sfq" link="output" register="true" transfer="true" optional="false" type="data" size="6657632"/>
    <uses file="chr21.6.16.contam.sfq" link="output" register="true" transfer="true" optional="false" type="data" size="6135481"/>
  </job>
  <job id="ID00234" namespace="Genome" name="filterContams_chr21" version="1.0" runtime="1.79">
    <uses file="chr21.6.17.sfq" link="input" register="true" transfer="true" optional="false" type="data" size="17265447"/>
    <uses file="chr21.6.17.nocontam.sfq" link="output" register="true" transfer="true" optional="false" type="data" size="8366894"/>
    <uses file="chr21.6.17.contam.sfq" link="output" register="true" transfer="true" optional="false" type="data" size="8898553"/>
  </job>
  <job id="ID00235" namespace="Genome" name="filterContams_chr21" version="1.0" runtime="0.63">
    <uses file="chr21.6.18.sfq" link="input" register="true" transfer="true" optional="false" type="data" size="7917983"/>
    <uses file="chr21.6.18.nocontam.sfq" link="output" register="true" transfer="true" optional="false" type="data" size="4020428"/>
    <uses file="chr21.6.18.contam.sfq" link="output" register="true" transfer="true" optional="false" type="data" size="3897555"/>
  </job>
  <job id="ID00236" namespace="Genome" name="filterContams_chr21" version="1.0" runtime="2.40">
    <uses file="chr21.6.19.sfq" link="input" register="true" transfer="true" optional="false" type="data" size="23811878"/>
    <uses file="chr21.6.19.nocontam.sfq" link="output" register="true" transfer="true" optional="false" type="data" size="12008685"/>
    <uses file="chr21.6.19.contam.sfq" link="output" register="true" transfer="true" optional="false" type="data" size="11803193"/>
  </job>
  <job id="ID00237" namespace="Genome" name="filterContams_chr21" version="1.0" runtime="0.05">
    <uses file="chr21.6.20.sfq" link="input" register="true" transfer="true" optional="false" type="data" size="226845"/>
    <uses file="chr21.6.20.nocontam.sfq" link="output" register="true" transfer="true" optional="false" type="data" size="109203"/>
    <uses file="chr21.6.20.contam.sfq" link="output" register="true" transfer="true" optional="false" type="data" size="117642"/>
  </job>
  <job id="ID00238" namespace="Genome" name="filterContams_chr21" version="1.0" runtime="2.80">
    <uses file="chr21.6.21.sfq" link="input" register="true" transfer="true" optional="false" type="data" size="23069265"/>
    <uses file="chr21.6.21.nocontam.sfq" link="output" register="true" transfer="true" optional="false" type="data" size="11151145"/>
    <uses file="chr21.6.21.contam.sfq" link="output" register="true" transfer="true" optional="false" type="data" size="11918120"/>
  </job>
  <job id="ID00239" namespace="Genome" name="filterContams_chr21" version="1.0" runtime="1.36">
    <uses file="chr21.6.22.sfq" link="input" register="true" transfer="true" optional="false" type="data" size="12981622"/>
    <uses file="chr21.6.22.nocontam.sfq" link="output" register="true" transfer="true" optional="false" type="data" size="6462138"/>
    <uses file="chr21.6.22.contam.sfq" link="output" register="true" transfer="true" optional="false" type="data" size="6519484"/>
  </job>
  <job id="ID00240" namespace="Genome" name="filterContams_chr21" version="1.0" runtime="0.59">
    <uses file="chr21.6.23.sfq" link="input" register="true" transfer="true" optional="false" type="data" size="5479264"/>
    <uses file="chr21.6.23.nocontam.sfq" link="output" register="true" transfer="true" optional="false" type="data" size="2797162"/>
    <uses file="chr21.6.23.contam.sfq" link="output" register="true" transfer="true" optional="false" type="data" size="2682102"/>
  </job>
  <job id="ID00241" namespace="Genome" name="filterContams_chr21" version="1.0" runtime="2.49">
    <uses file="chr21.6.24.sfq" link="input" register="true" transfer="true" optional="false" type="data" size="18565343"/>
    <uses file="chr21.6.24.nocontam.sfq" link="output" register="true" transfer="true" optional="false" type="data" size="9499221"/>
    <uses file="chr21.6.24.contam.sfq" link="output" register="true" transfer="true" optional="false" type="data" size="9066122"/>
  </job>
  <job id="ID00242" namespace="Genome" name="filterContams_chr21" version="1.0" runtime="2.38">
    <uses file="chr21.6.25.sfq" link="input" register="true" transfer="true" optional="false" type="data" size="10647828"/>
    <uses file="chr21.6.25.nocontam.sfq" link="output" register="true" transfer="true" optional="false" type="data" size="5416310"/>
    <uses file="chr21.6.25.contam.sfq" link="output" register="true" transfer="true" optional="false" type="data" size="5231518"/>
  </job>
  <job id="ID00243" namespace="Genome" name="filterContams_chr21" version="1.0" runtime="1.07">
    <uses file="chr21.6.26.sfq" link="input" register="true" transfer="true" optional="false" type="data" size="9473132"/>
    <uses file="chr21.6.26.nocontam.sfq" link="output" register="true" transfer="true" optional="false" type="data" size="4600490"/>
    <uses file="chr21.6.26.contam.sfq" link="output" register="true" transfer="true" optional="false" type="data" size="4872642"/>
  </job>
  <job id="ID00244" namespace="Genome" name="filterContams_chr21" version="1.0" runtime="-1.07">
    <uses file="chr21.6.27.sfq" link="input" register="true" transfer="true" optional="false" type="data" size="-7414297"/>
    <uses file="chr21.6.27.nocontam.sfq" link="output" register="true" transfer="true" optional="false" type="data" size="-3658267"/>
    <uses file="chr21.6.27.contam.sfq" link="output" register="true" transfer="true" optional="false" type="data" size="-3756030"/>
  </job>
  <job id="ID00245" namespace="Genome" name="filterContams_chr21" version="1.0" runtime="0.92">
    <uses file="chr21.6.28.sfq" link="input" register="true" transfer="true" optional="false" type="data" size="8195589"/>
    <uses file="chr21.6.28.nocontam.sfq" link="output" register="true" transfer="true" optional="false" type="data" size="4097076"/>
    <uses file="chr21.6.28.contam.sfq" link="output" register="true" transfer="true" optional="false" type="data" size="4098513"/>
  </job>
  <job id="ID00246" namespace="Genome" name="filterContams_chr21" version="1.0" runtime="1.28">
    <uses file="chr21.6.29.sfq" link="input" register="true" transfer="true" optional="false" type="data" size="10695372"/>
    <uses file="chr21.6.29.nocontam.sfq" link="output" register="true" transfer="true" optional="false" type="data" size="5419057"/>
    <uses file="chr21.6.29.contam.sfq" link="output" register="true" transfer="true" optional="false" type="data" size="5276315"/>
  </job>
  <job id="ID00247" namespace="Genome" name="filterContams_chr21" version="1.0" runtime="1.87">
    <uses file="chr21.6.30.sfq" link="input" register="true" transfer="true" optional="false" type="data" size="13727603"/>
    <uses file="chr21.6.30.nocontam.sfq" link="output" register="true" transfer="true" optional="false" type="data" size="7094589"/>
    <uses file="chr21.6.30.contam.sfq" link="output" register="true" transfer="true" optional="false" type="data" size="6633014"/>
  </job>
  <job id="ID00248" namespace="Genome" name="filterContams_chr21" version="1.0" runtime="5.03">
    <uses file="chr21.6.31.sfq" link="input" register="true" transfer="true" optional="false" type="data" size="43502063"/>
    <uses file="chr21.6.31.nocontam.sfq" link="output" register="true" transfer="true" optional="false" type="data" size="20949152"/>
    <uses file="chr21.6.31.contam.sfq" link="output" register="true" transfer="true" optional="false" type="data" size="22552911"/>
  </job>
  <job id="ID00249" namespace="Genome" name="filterContams_chr21" version="1.0" runtime="0.12">
    <uses file="chr21.6.32.sfq" link="input" register="true" transfer="true" optional="false" type="data" size="1163739"/>
    <uses file="chr21.6.32.nocontam.sfq" link="output" register="true" transfer="true" optional="false" type="data" size="564725"/>
    <uses file="chr21.6.32.contam.sfq" link="output" register="true" transfer="true" optional="false" type="data" size="599014"/>
  </job>
  <job id="ID00250" namespace="Genome" name="filterContams_chr21" version="1.0" runtime="1.77">
    <uses file="chr21.6.33.sfq" link="input" register="true" transfer="true" optional="false" type="data" size="17849120"/>
    <uses file="chr21.6.33.nocontam.sfq" link="output" register="true" transfer="true" optional="false" type="data" size="9027981"/>
    <uses file="chr21.6.33.contam.sfq" link="output" register="true" transfer="true" optional="false" type="data" size="8821139"/>
  </job>
  <job id="ID00251" namespace="Genome" name="filterContams_chr21" version="1.0" runtime="-0.39">
    <uses file="chr21.6.34.sfq" link="input" register="true" transfer="true" optional="false" type="data" size="-1897426"/>
    <uses file="chr21.6.34.nocontam.sfq" link="output" register="true" transfer="true" optional="false" type="data" size="-935195"/>
    <uses file="chr21.6.34.contam.sfq" link="output" register="true" transfer="true" optional="false" type="data" size="-962231"/>
  </job>
  <job id="ID00252" namespace="Genome" name="sol2sanger_chr21" version="1.0" runtime="0.52">
    <uses file="chr21.0.0.nocontam.sfq" link="input" register="true" transfer="true" optional="false" type="data" size="5614382"/>
    <uses file="chr21.0.0.nocontam.fq" link="output" register="true" transfer="true" optional="false" type="data" size="3786979"/>
  </job>
  <job id="ID00253" namespace="Genome" name="sol2sanger_chr21" version="1.0" runtime="0.37">
    <uses file="chr21.0.1.nocontam.sfq" link="input" register="true" transfer="true" optional="false" type="data" size="6249743"/>
    <uses file="chr21.0.1.nocontam.fq" link="output" register="true" transfer="true" optional="false" type="data" size="3337318"/>
  </job>
  <job id="ID00254" namespace="Genome" name="sol2sanger_chr21" version="1.0" runtime="0.35">
    <uses file="chr21.0.2.nocontam.sfq" link="input" register="true" transfer="true" optional="false" type="data" size="4461698"/>
    <uses file="chr21.0.2.nocontam.fq" link="output" register="true" transfer="true" optional="false" type="data" size="3298670"/>
  </job>
  <job id="ID00255" namespace="Genome" name="sol2sanger_chr21" version="1.0" runtime="0.67">
    <uses file="chr21.0.3.nocontam.sfq" link="input" register="true" transfer="true" optional="false" type="data" size="5410304"/>
    <uses file="chr21.0.3.nocontam.fq" link="output" register="true" transfer="true" optional="false" type="data" size="3512513"/>
  </job>
  <job id="ID00256" namespace="Genome" name="sol2sanger_chr21" version="1.0" runtime="0.40">
    <uses file="chr21.0.4.nocontam.sfq" link="input" register="true" transfer="true" optional="false" type="data" size="7428660"/>
    <uses file="chr21.0.4.nocontam.fq" link="output" register="true" transfer="true" optional="false" type="data" size="4796276"/>
  </job>
  <job id="ID00257" namespace="Genome" name="sol2sanger_chr21" version="1.0" runtime="0.42">
    <uses file="chr21.0.5.nocontam.sfq" link="input" register="true" transfer="true" optional="false" type="data" size="5654914"/>
    <uses file="chr21.0.5.nocontam.fq" link="output" register="true" transfer="true" optional="false" type="data" size="3544676"/>
  </job>
  <job id="ID00258" namespace="Genome" name="sol2sanger_chr21" version="1.0" runtime="0.17">
    <uses file="chr21.0.6.nocontam.sfq" link="input" register="true" transfer="true" optional="false" type="data" size="2759107"/>
    <uses file="chr21.0.6.nocontam.fq" link="output" register="true" transfer="true" optional="false" type="data" size="2250991"/>
  </job>
  <job id="ID00259" namespace="Genome" name="sol2sanger_chr21" version="1.0" runtime="0.43">
    <uses file="chr21.0.7.nocontam.sfq" link="input" register="true" transfer="true" optional="false" type="data" size="5570621"/>
    <uses file="chr21.0.7.nocontam.fq" link="output" register="true" transfer="true" optional="false" type="data" size="4280362"/>
  </job>
  <job id="ID00260" namespace="Genome" name="sol2sanger_chr21" version="1.0" runtime="0.30">
    <uses file="chr21.0.8.nocontam.sfq" link="input" register="true" transfer="true" optional="false" type="data" size="4844486"/>
    <uses file="chr21.0.8.nocontam.fq" link="output" register="true" transfer="true" optional="false" type="data" size="4067608"/>
  </job>
  <job id="ID00261" namespace="Genome" name="sol2sanger_chr21" version="1.0" runtime="0.47">
    <uses file="chr21.0.9.nocontam.sfq" link="input" register="true" transfer="true" optional="false" type="data" size="9194388"/>
    <uses file="chr21.0.9.nocontam.fq" link="output" register="true" transfer="true" optional="false" type="data" size="8085543"/>
  </job>
  <job id="ID00262" namespace="Genome" name="sol2sanger_chr21" version="1.0" runtime="0.32">
    <uses file="chr21.0.10.nocontam.sfq" link="input" register="true" transfer="true" optional="false" type="data" size="4782511"/>
    <uses file="chr21.0.10.nocontam.fq" link="output" register="true" transfer="true" optional="false" type="data" size="3393844"/>
  </job>
  <job id="ID00263" namespace="Genome" name="sol2sanger_chr21" version="1.0" runtime="0.11">
    <uses file="chr21.0.11.nocontam.sfq" link="input" register="true" transfer="true" optional="false" type="data" size="1944160"/>
    <uses file="chr21.0.11.nocontam.fq" link="output" register="true" transfer="true" optional="false" type="data" size="1001476"/>
  </job>
  <job id="ID00264" namespace="Genome" name="sol2sanger_chr21" version="1.0" runtime="0.67">
    <uses file="chr21.0.12.nocontam.sfq" link="input" register="true" transfer="true" optional="false" type="data" size="11668296"/>
    <uses file="chr21.0.12.nocontam.fq" link="output" register="true" transfer="true" optional="false" type="data" size="7881599"/>
  </job>
  <job id="ID00265" namespace="Genome" name="sol2sanger_chr21" version="1.0" runtime="0.33">
    <uses file="chr21.0.13.nocontam.sfq" link="input" register="true" transfer="true" optional="false" type="data" size="4382351"/>
    <uses file="chr21.0.13.nocontam.fq" link="output" register="true" transfer="true" optional="false" type="data" size="2444306"/>
  </job>
  <job id="ID00266" namespace="Genome" name="sol2sanger_chr21" version="1.0" runtime="0.46">
    <uses file="chr21.0.14.nocontam.sfq" link="input" register="true" transfer="true" optional="false" type="data" size="5413848"/>
    <uses file="chr21.0.14.nocontam.fq" link="output" register="true" transfer="true" optional="false" type="data" size="3684600"/>
  </job>
  <job id="ID00267" namespace="Genome" name="sol2sanger_chr21" version="1.0" runtime="0.40">
    <uses file="chr21.0.15.nocontam.sfq" link="input" register="true" transfer="true" optional="false" type="data" size="3541166"/>
    <uses file="chr21.0.15.nocontam.fq" link="output" register="true" transfer="true" optional="false" type="data" size="2621776"/>
  </job>
  <job id="ID00268" namespace="Genome" name="sol2sanger_chr21" version="1.0" runtime="0.18">
    <uses file="chr21.0.16.nocontam.sfq" link="input" register="true" transfer="true" optional="false" type="data" size="3470982"/>
    <uses file="chr21.0.16.nocontam.fq" link="output" register="true" transfer="true" optional="false" type="data" size="3519818"/>
  </job>
  <job id="ID00269" namespace="Genome" name="sol2sanger_chr21" version="1.0" runtime="0.64">
    <uses file="chr21.0.17.nocontam.sfq" link="input" register="true" transfer="true" optional="false" type="data" size="10027400"/>
    <uses file="chr21.0.17.nocontam.fq" link="output" register="true" transfer="true" optional="false" type="data" size="8449100"/>
  </job>
  <job id="ID00270" namespace="Genome" name="sol2sanger_chr21" version="1.0" runtime="0.38">
    <uses file="chr21.0.18.nocontam.sfq" link="input" register="true" transfer="true" optional="false" type="data" size="6115219"/>
    <uses file="chr21.0.18.nocontam.fq" link="output" register="true" transfer="true" optional="false" type="data" size="4865448"/>
  </job>
  <job id="ID00271" namespace="Genome" name="sol2sanger_chr21" version="1.0" runtime="0.37">
    <uses file="chr21.0.19.nocontam.sfq" link="input" register="true" transfer="true" optional="false" type="data" size="6793973"/>
    <uses file="chr21.0.19.nocontam.fq" link="output" register="true" transfer="true" optional="false" type="data" size="3543093"/>
  </job>
  <job id="ID00272" namespace="Genome" name="sol2sanger_chr21" version="1.0" runtime="0.38">
    <uses file="chr21.0.20.nocontam.sfq" link="input" register="true" transfer="true" optional="false" type="data" size="6858431"/>
    <uses file="chr21.0.20.nocontam.fq" link="output" register="true" transfer="true" optional="false" type="data" size="4939263"/>
  </job>
  <job id="ID00273" namespace="Genome" name="sol2sanger_chr21" version="1.0" runtime="-0.24">
    <uses file="chr21.0.21.nocontam.sfq" link="input" register="true" transfer="true" optional="false" type="data" size="-3143016"/>
    <uses file="chr21.0.21.nocontam.fq" link="output" register="true" transfer="true" optional="false" type="data" size="-2767944"/>
  </job>
  <job id="ID00274" namespace="Genome" name="sol2sanger_chr21" version="1.0" runtime="0.73">
    <uses file="chr21.0.22.nocontam.sfq" link="input" register="true" transfer="true" optional="false" type="data" size="16239604"/>
    <uses file="chr21.0.22.nocontam.fq" link="output" register="true" transfer="true" optional="false" type="data" size="14963978"/>
  </job>
  <job id="ID00275" namespace="Genome" name="sol2sanger_chr21" version="1.0" runtime="0.16">
    <uses file="chr21.0.23.nocontam.sfq" link="input" register="true" transfer="true" optional="false" type="data" size="2973654"/>
    <uses file="chr21.0.23.nocontam.fq" link="output" register="true" transfer="true" optional="false" type="data" size="3194225"/>
  </job>
  <job id="ID00276" namespace="Genome" name="sol2sanger_chr21" version="1.0" runtime="-0.51">
    <uses file="chr21.0.24.nocontam.sfq" link="input" register="true" transfer="true" optional="false" type="data" size="-4762429"/>
    <uses file="chr21.0.24.nocontam.fq" link="output" register="true" transfer="true" optional="false" type="data" size="-3833795"/>
  </job>
  <job id="ID00277" namespace="Genome" name="sol2sanger_chr21" version="1.0" runtime="0.48">
    <uses file="chr21.0.25.nocontam.sfq" link="input" register="true" transfer="true" optional="false" type="data" size="7755613"/>
    <uses file="chr21.0.25.nocontam.fq" link="output" register="true" transfer="true" optional="false" type="data" size="9445243"/>
  </job>
  <job id="ID00278" namespace="Genome" name="sol2sanger_chr21" version="1.0" runtime="0.16">
    <uses file="chr21.0.26.nocontam.sfq" link="input" register="true" transfer="true" optional="false" type="data" size="2426182"/>
    <uses file="chr21.0.26.nocontam.fq" link="output" register="true" transfer="true" optional="false" type="data" size="2220001"/>
  </job>
  <job id="ID00279" namespace="Genome" name="sol2sanger_chr21" version="1.0" runtime="1.25">
    <uses file="chr21.0.27.nocontam.sfq" link="input" register="true" transfer="true" optional="false" type="data" size="14860801"/>
    <uses file="chr21.0.27.nocontam.fq" link="output" register="true" transfer="true" optional="false" type="data" size="15164259"/>
  </job>
  <job id="ID00280" namespace="Genome" name="sol2sanger_chr21" version="1.0" runtime="0.68">
    <uses file="chr21.0.28.nocontam.sfq" link="input" register="true" transfer="true" optional="false" type="data" size="11564105"/>
    <uses file="chr21.0.28.nocontam.fq" link="output" register="true" transfer="true" optional="false" type="data" size="8142284"/>
  </job>
  <job id="ID00281" namespace="Genome" name="sol2sanger_chr21" version="1.0" runtime="-0.47">
    <uses file="chr21.0.29.nocontam.sfq" link="input" register="true" transfer="true" optional="false" type="data" size="-6478881"/>
    <uses file="chr21.0.29.nocontam.fq" link="output" register="true" transfer="true" optional="false" type="data" size="-3546589"/>
  </job>
  <job id="ID00282" namespace="Genome" name="sol2sanger_chr21" version="1.0" runtime="1.03">
    <uses file="chr21.0.30.nocontam.sfq" link="input" register="true" transfer="true" optional="false" type="data" size="12455602"/>
    <uses file="chr21.0.30.nocontam.fq" link="output" register="true" transfer="true" optional="false" type="data" size="6733151"/>
  </job>
  <job id="ID00283" namespace="Genome" name="sol2sanger_chr21" version="1.0" runtime="0.34">
    <uses file="chr21.0.31.nocontam.sfq" link="input" register="true" transfer="true" optional="false" type="data" size="6065314"/>
    <uses file="chr21.0.31.nocontam.fq" link="output" register="true" transfer="true" optional="false" type="data" size="4078193"/>
  </job>
  <job id="ID00284" namespace="Genome" name="sol2sanger_chr21" version="1.0" runtime="0.39">
    <uses file="chr21.0.32.nocontam.sfq" link="input" register="true" transfer="true" optional="false" type="data" size="7526116"/>
    <uses file="chr21.0.32.nocontam.fq" link="output" register="true" transfer="true" optional="false" type="data" size="6733148"/>
  </job>
  <job id="ID00285" namespace="Genome" name="sol2sanger_chr21" version="1.0" runtime="0.03">
    <uses file="chr21.0.33.nocontam.sfq" link="input" register="true" transfer="true" optional="false" type="data" size="340483"/>
    <uses file="chr21.0.33.nocontam.fq" link="output" register="true" transfer="true" optional="false" type="data" size="214569"/>
  </job>
  <job id="ID00286" namespace="Genome" name="sol2sanger_chr21" version="1.0" runtime="0.43">
    <uses file="chr21.0.34.nocontam.sfq" link="input" register="true" transfer="true" optional="false" type="data" size="7200167"/>
    <uses file="chr21.0.34.nocontam.fq" link="output" register="true" transfer="true" optional="false" type="data" size="10474488"/>
  </job>
  <job id="ID00287" namespace="Genome" name="sol2sanger_chr21" version="1.0" runtime="0.23">
    <uses file="chr21.1.0.nocontam.sfq" link="input" register="true" transfer="true" optional="false" type="data" size="3627562"/>
    <uses file="chr21.1.0.nocontam.fq" link="output" register="true" transfer="true" optional="false" type="data" size="2299758"/>
  </job>
  <job id="ID00288" namespace="Genome" name="sol2sanger_chr21" version="1.0" runtime="0.29">
    <uses file="chr21.1.1.nocontam.sfq" link="input" register="true" transfer="true" optional="false" type="data" size="3642708"/>
    <uses file="chr21.1.1.nocontam.fq" link="output" register="true" transfer="true" optional="false" type="data" size="3127287"/>
  </job>
  <job id="ID00289" namespace="Genome" name="sol2sanger_chr21" version="1.0" runtime="0.29">
    <uses file="chr21.1.2.nocontam.sfq" link="input" register="true" transfer="true" optional="false" type="data" size="3959113"/>
    <uses file="chr21.1.2.nocontam.fq" link="output" register="true" transfer="true" optional="false" type="data" size="3143520"/>
  </job>
  <job id="ID00290" namespace="Genome" name="sol2sanger_chr21" version="1.0" runtime="0.22">
    <uses file="chr21.1.3.nocontam.sfq" link="input" register="true" transfer="true" optional="false" type="data" size="3128511"/>
    <uses file="chr21.1.3.nocontam.fq" link="output" register="true" transfer="true" optional="false" type="data" size="2672794"/>
  </job>
  <job id="ID00291" namespace="Genome" name="sol2sanger_chr21" version="1.0" runtime="0.33">
    <uses file="chr21.1.4.nocontam.sfq" link="input" register="true" transfer="true" optional="false" type="data" size="4397351"/>
    <uses file="chr21.1.4.nocontam.fq" link="output" register="true" transfer="true" optional="false" type="data" size="2274930"/>
  </job>
  <job id="ID00292" namespace="Genome" name="sol2sanger_chr21" version="1.0" runtime="0.19">
    <uses file="chr21.1.5.nocontam.sfq" link="input" register="true" transfer="true" optional="false" type="data" size="3735303"/>
    <uses file="chr21.1.5.nocontam.fq" link="output" register="true" transfer="true" optional="false" type="data" size="2708204"/>
  </job>
  <job id="ID00293" namespace="Genome" name="sol2sanger_chr21" version="1.0" runtime="0.31">
    <uses file="chr21.1.6.nocontam.sfq" link="input" register="true" transfer="true" optional="false" type="data" size="3122674"/>
    <uses file="chr21.1.6.nocontam.fq" link="output" register="true" transfer="true" optional="false" type="data" size="1892593"/>
  </job>
  <job id="ID00294" namespace="Genome" name="sol2sanger_chr21" version="1.0" runtime="0.34">
    <uses file="chr21.1.7.nocontam.sfq" link="input" register="true" transfer="true" optional="false" type="data" size="5140457"/>
    <uses file="chr21.1.7.nocontam.fq" link="output" register="true" transfer="true" optional="false" type="data" size="7318888"/>
  </job>
  <job id="ID00295" namespace="Genome" name="sol2sanger_chr21" version="1.0" runtime="0.11">
    <uses file="chr21.1.8.nocontam.sfq" link="input" register="true" transfer="true" optional="false" type="data" size="1668307"/>
    <uses file="chr21.1.8.nocontam.fq" link="output" register="true" transfer="true" optional="false" type="data" size="1585471"/>
  </job>
  <job id="ID00296" namespace="Genome" name="sol2sanger_chr21" version="1.0" runtime="0.30">
    <uses file="chr21.1.9.nocontam.sfq" link="input" register="true" transfer="true" optional="false" type="data" size="4604923"/>
    <uses file="chr21.1.9.nocontam.fq" link="output" register="true" transfer="true" optional="false" type="data" size="3375154"/>
  </job>
  <job id="ID00297" namespace="Genome" name="sol2sanger_chr21" version="1.0" runtime="0.33">
    <uses file="chr21.1.10.nocontam.sfq" link="input" register="true" transfer="true" optional="false" type="data" size="5293816"/>
    <uses file="chr21.1.10.nocontam.fq" link="output" register="true" transfer="true" optional="false" type="data" size="2981952"/>
  </job>
  <job id="ID00298" namespace="Genome" name="sol2sanger_chr21" version="1.0" runtime="0.08">
    <uses file="chr21.1.11.nocontam.sfq" link="input" register="true" transfer="true" optional="false" type="data" size="1572362"/>
    <uses file="chr21.1.11.nocontam.fq" link="output" register="true" transfer="true" optional="false" type="data" size="825739"/>
  </job>
  <job id="ID00299" namespace="Genome" name="sol2sanger_chr21" version="1.0" runtime="0.31">
    <uses file="chr21.1.12.nocontam.sfq" link="input" register="true" transfer="true" optional="false" type="data" size="4997364"/>
    <uses file="chr21.1.12.nocontam.fq" link="output" register="true" transfer="true" optional="false" type="data" size="4175484"/>
  </job>
  <job id="ID00300" namespace="Genome" name="sol2sanger_chr21" version="1.0" runtime="0.24">
    <uses file="chr21.1.13.nocontam.sfq" link="input" register="true" transfer="true" optional="false" type="data" size="3378293"/>
    <uses file="chr21.1.13.nocontam.fq" link="output" register="true" transfer="true" optional="false" type="data" size="2228155"/>
  </job>
  <job id="ID00301" namespace="Genome" name="sol2sanger_chr21" version="1.0" runtime="0.02">
    <uses file="chr21.1.14.nocontam.sfq" link="input" register="true" transfer="true" optional="false" type="data" size="187763"/>
    <uses file="chr21.1.14.nocontam.fq" link="output" register="true" transfer="true" optional="false" type="data" size="118917"/>
  </job>
  <job id="ID00302" namespace="Genome" name="sol2sanger_chr21" version="1.0" runtime="0.38">
    <uses file="chr21.1.15.nocontam.sfq" link="input" register="true" transfer="true" optional="false" type="data" size="6095181"/>
    <uses file="chr21.1.15.nocontam.fq" link="output" register="true" transfer="true" optional="false" type="data" size="3794113"/>
  </job>
  <job id="ID00303" namespace="Genome" name="sol2sanger_chr21" version="1.0" runtime="0.13">
    <uses file="chr21.1.16.nocontam.sfq" link="input" register="true" transfer="true" optional="false" type="data" size="2017077"/>
    <uses file="chr21.1.16.nocontam.fq" link="output" register="true" transfer="true" optional="false" type="data" size="1648677"/>
  </job>
  <job id="ID00304" namespace="Genome" name="sol2sanger_chr21" version="1.0" runtime="0.48">
    <uses file="chr21.1.17.nocontam.sfq" link="input" register="true" transfer="true" optional="false" type="data" size="6084688"/>
    <uses file="chr21.1.17.nocontam.fq" link="output" register="true" transfer="true" optional="false" type="data" size="3422431"/>
  </job>
  <job id="ID00305" namespace="Genome" name="sol2sanger_chr21" version="1.0" runtime="0.02">
    <uses file="chr21.1.18.nocontam.sfq" link="input" register="true" transfer="true" optional="false" type="data" size="490321"/>
    <uses file="chr21.1.18.nocontam.fq" link="output" register="true" transfer="true" optional="false" type="data" size="354153"/>
  </job>
  <job id="ID00306" namespace="Genome" name="sol2sanger_chr21" version="1.0" runtime="0.25">
    <uses file="chr21.1.19.nocontam.sfq" link="input" register="true" transfer="true" optional="false" type="data" size="4518055"/>
    <uses file="chr21.1.19.nocontam.fq" link="output" register="true" transfer="true" optional="false" type="data" size="2983510"/>
  </job>
  <job id="ID00307" namespace="Genome" name="sol2sanger_chr21" version="1.0" runtime="0.10">
    <uses file="chr21.1.20.nocontam.sfq" link="input" register="true" transfer="true" optional="false" type="data" size="1925857"/>
    <uses file="chr21.1.20.nocontam.fq" link="output" register="true" transfer="true" optional="false" type="data" size="1712192"/>
  </job>
  <job id="ID00308" namespace="Genome" name="sol2sanger_chr21" version="1.0" runtime="0.27">
    <uses file="chr21.1.21.nocontam.sfq" link="input" register="true" transfer="true" optional="false" type="data" size="4447188"/>
    <uses file="chr21.1.21.nocontam.fq" link="output" register="true" transfer="true" optional="false" type="data" size="5045234"/>
  </job>
  <job id="ID00309" namespace="Genome" name="sol2sanger_chr21" version="1.0" runtime="1.11">
    <uses file="chr21.1.22.nocontam.sfq" link="input" register="true" transfer="true" optional="false" type="data" size="9601298"/>
    <uses file="chr21.1.22.nocontam.fq" link="output" register="true" transfer="true" optional="false" type="data" size="5165906"/>
  </job>
  <job id="ID00310" namespace="Genome" name="sol2sanger_chr21" version="1.0" runtime="-0.08">
    <uses file="chr21.1.23.nocontam.sfq" link="input" register="true" transfer="true" optional="false" type="data" size="-1256369"/>
    <uses file="chr21.1.23.nocontam.fq" link="output" register="true" transfer="true" optional="false" type="data" size="-789627"/>
  </job>
  <job id="ID00311" namespace="Genome" name="sol2sanger_chr21" version="1.0" runtime="0.61">
    <uses file="chr21.1.24.nocontam.sfq" link="input" register="true" transfer="true" optional="false" type="data" size="8615494"/>
    <uses file="chr21.1.24.nocontam.fq" link="output" register="true" transfer="true" optional="false" type="data" size="4750692"/>
  </job>
  <job id="ID00312" namespace="Genome" name="sol2sanger_chr21" version="1.0" runtime="-0.14">
    <uses file="chr21.1.25.nocontam.sfq" link="input" register="true" transfer="true" optional="false" type="data" size="-1821754"/>
    <uses file="chr21.1.25.nocontam.fq" link="output" register="true" transfer="true" optional="false" type="data" size="-1480791"/>
  </job>
  <job id="ID00313" namespace="Genome" name="sol2sanger_chr21" version="1.0" runtime="0.29">
    <uses file="chr21.1.26.nocontam.sfq" link="input" register="true" transfer="true" optional="false" type="data" size="4939524"/>
    <uses file="chr21.1.26.nocontam.fq" link="output" register="true" transfer="true" optional="false" type="data" size="6682023"/>
  </job>
  <job id="ID00314" namespace="Genome" name="sol2sanger_chr21" version="1.0" runtime="0.41">
    <uses file="chr21.1.27.nocontam.sfq" link="input" register="true" transfer="true" optional="false" type="data" size="5623311"/>
    <uses file="chr21.1.27.nocontam.fq" link="output" register="true" transfer="true" optional="false" type="data" size="3118365"/>
  </job>
  <job id="ID00315" namespace="Genome" name="sol2sanger_chr21" version="1.0" runtime="0.28">
    <uses file="chr21.1.28.nocontam.sfq" link="input" register="true" transfer="true" optional="false" type="data" size="4771460"/>
    <uses file="chr21.1.28.nocontam.fq" link="output" register="true" transfer="true" optional="false" type="data" size="2907365"/>
  </job>
  <job id="ID00316" namespace="Genome" name="sol2sanger_chr21" version="1.0" runtime="-0.05">
    <uses file="chr21.1.29.nocontam.sfq" link="input" register="true" transfer="true" optional="false" type="data" size="-797557"/>
    <uses file="chr21.1.29.nocontam.fq" link="output" register="true" transfer="true" optional="false" type="data" size="-605871"/>
  </job>
  <job id="ID00317" namespace="Genome" name="sol2sanger_chr21" version="1.0" runtime="0.65">
    <uses file="chr21.1.30.nocontam.sfq" link="input" register="true" transfer="true" optional="false" type="data" size="9865973"/>
    <uses file="chr21.1.30.nocontam.fq" link="output" register="true" transfer="true" optional="false" type="data" size="9668079"/>
  </job>
  <job id="ID00318" namespace="Genome" name="sol2sanger_chr21" version="1.0" runtime="-0.10">
    <uses file="chr21.1.31.nocontam.sfq" link="input" register="true" transfer="true" optional="false" type="data" size="-1615991"/>
    <uses file="chr21.1.31.nocontam.fq" link="output" register="true" transfer="true" optional="false" type="data" size="-1092546"/>
  </job>
  <job id="ID00319" namespace="Genome" name="sol2sanger_chr21" version="1.0" runtime="0.02">
    <uses file="chr21.1.32.nocontam.sfq" link="input" register="true" transfer="true" optional="false" type="data" size="350129"/>
    <uses file="chr21.1.32.nocontam.fq" link="output" register="true" transfer="true" optional="false" type="data" size="274032"/>
  </job>
  <job id="ID00320" namespace="Genome" name="sol2sanger_chr21" version="1.0" runtime="0.21">
    <uses file="chr21.1.33.nocontam.sfq" link="input" register="true" transfer="true" optional="false" type="data" size="3168332"/>
    <uses file="chr21.1.33.nocontam.fq" link="output" register="true" transfer="true" optional="false" type="data" size="2317848"/>
  </job>
  <job id="ID00321" namespace="Genome" name="sol2sanger_chr21" version="1.0" runtime="0.71">
    <uses file="chr21.1.34.nocontam.sfq" link="input" register="true" transfer="true" optional="false" type="data" size="9045838"/>
    <uses file="chr21.1.34.nocontam.fq" link="output" register="true" transfer="true" optional="false" type="data" size="5413514"/>
  </job>
  <job id="ID00322" namespace="Genome" name="sol2sanger_chr21" version="1.0" runtime="0.30">
    <uses file="chr21.2.0.nocontam.sfq" link="input" register="true" transfer="true" optional="false" type="data" size="5471037"/>
    <uses file="chr21.2.0.nocontam.fq" link="output" register="true" transfer="true" optional="false" type="data" size="3807345"/>
  </job>
  <job id="ID00323" namespace="Genome" name="sol2sanger_chr21" version="1.0" runtime="0.25">
    <uses file="chr21.2.1.nocontam.sfq" link="input" register="true" transfer="true" optional="false" type="data" size="4731376"/>
    <uses file="chr21.2.1.nocontam.fq" link="output" register="true" transfer="true" optional="false" type="data" size="3987373"/>
  </job>
  <job id="ID00324" namespace="Genome" name="sol2sanger_chr21" version="1.0" runtime="0.38">
    <uses file="chr21.2.2.nocontam.sfq" link="input" register="true" transfer="true" optional="false" type="data" size="6093700"/>
    <uses file="chr21.2.2.nocontam.fq" link="output" register="true" transfer="true" optional="false" type="data" size="4191843"/>
  </job>
  <job id="ID00325" namespace="Genome" name="sol2sanger_chr21" version="1.0" runtime="0.47">
    <uses file="chr21.2.3.nocontam.sfq" link="input" register="true" transfer="true" optional="false" type="data" size="5240300"/>
    <uses file="chr21.2.3.nocontam.fq" link="output" register="true" transfer="true" optional="false" type="data" size="3009951"/>
  </job>
  <job id="ID00326" namespace="Genome" name="sol2sanger_chr21" version="1.0" runtime="0.54">
    <uses file="chr21.2.4.nocontam.sfq" link="input" register="true" transfer="true" optional="false" type="data" size="5581170"/>
    <uses file="chr21.2.4.nocontam.fq" link="output" register="true" transfer="true" optional="false" type="data" size="4324670"/>
  </job>
  <job id="ID00327" namespace="Genome" name="sol2sanger_chr21" version="1.0" runtime="0.71">
    <uses file="chr21.2.5.nocontam.sfq" link="input" register="true" transfer="true" optional="false" type="data" size="6173710"/>
    <uses file="chr21.2.5.nocontam.fq" link="output" register="true" transfer="true" optional="false" type="data" size="5572778"/>
  </job>
  <job id="ID00328" namespace="Genome" name="sol2sanger_chr21" version="1.0" runtime="0.19">
    <uses file="chr21.2.6.nocontam.sfq" link="input" register="true" transfer="true" optional="false" type="data" size="3027836"/>
    <uses file="chr21.2.6.nocontam.fq" link="output" register="true" transfer="true" optional="false" type="data" size="2424640"/>
  </job>
  <job id="ID00329" namespace="Genome" name="sol2sanger_chr21" version="1.0" runtime="0.75">
    <uses file="chr21.2.7.nocontam.sfq" link="input" register="true" transfer="true" optional="false" type="data" size="7533760"/>
    <uses file="chr21.2.7.nocontam.fq" link="output" register="true" transfer="true" optional="false" type="data" size="6445910"/>
  </job>
  <job id="ID00330" namespace="Genome" name="sol2sanger_chr21" version="1.0" runtime="0.13">
    <uses file="chr21.2.8.nocontam.sfq" link="input" register="true" transfer="true" optional="false" type="data" size="1876779"/>
    <uses file="chr21.2.8.nocontam.fq" link="output" register="true" transfer="true" optional="false" type="data" size="1840929"/>
  </job>
  <job id="ID00331" namespace="Genome" name="sol2sanger_chr21" version="1.0" runtime="0.63">
    <uses file="chr21.2.9.nocontam.sfq" link="input" register="true" transfer="true" optional="false" type="data" size="7554152"/>
    <uses file="chr21.2.9.nocontam.fq" link="output" register="true" transfer="true" optional="false" type="data" size="5217217"/>
  </job>
  <job id="ID00332" namespace="Genome" name="sol2sanger_chr21" version="1.0" runtime="0.33">
    <uses file="chr21.2.10.nocontam.sfq" link="input" register="true" transfer="true" optional="false" type="data" size="3802691"/>
    <uses file="chr21.2.10.nocontam.fq" link="output" register="true" transfer="true" optional="false" type="data" size="3312587"/>
  </job>
  <job id="ID00333" namespace="Genome" name="sol2sanger_chr21" version="1.0" runtime="0.33">
    <uses file="chr21.2.11.nocontam.sfq" link="input" register="true" transfer="true" optional="false" type="data" size="4323863"/>
    <uses file="chr21.2.11.nocontam.fq" link="output" register="true" transfer="true" optional="false" type="data" size="2815729"/>
  </job>
  <job id="ID00334" namespace="Genome" name="sol2sanger_chr21" version="1.0" runtime="0.59">
    <uses file="chr21.2.12.nocontam.sfq" link="input" register="true" transfer="true" optional="false" type="data" size="10510887"/>
    <uses file="chr21.2.12.nocontam.fq" link="output" register="true" transfer="true" optional="false" type="data" size="10012453"/>
  </job>
  <job id="ID00335" namespace="Genome" name="sol2sanger_chr21" version="1.0" runtime="0.44">
    <uses file="chr21.2.13.nocontam.sfq" link="input" register="true" transfer="true" optional="false" type="data" size="5388576"/>
    <uses file="chr21.2.13.nocontam.fq" link="output" register="true" transfer="true" optional="false" type="data" size="3009949"/>
  </job>
  <job id="ID00336" namespace="Genome" name="sol2sanger_chr21" version="1.0" runtime="0.20">
    <uses file="chr21.2.14.nocontam.sfq" link="input" register="true" transfer="true" optional="false" type="data" size="3096532"/>
    <uses file="chr21.2.14.nocontam.fq" link="output" register="true" transfer="true" optional="false" type="data" size="2258098"/>
  </job>
  <job id="ID00337" namespace="Genome" name="sol2sanger_chr21" version="1.0" runtime="0.24">
    <uses file="chr21.2.15.nocontam.sfq" link="input" register="true" transfer="true" optional="false" type="data" size="3220906"/>
    <uses file="chr21.2.15.nocontam.fq" link="output" register="true" transfer="true" optional="false" type="data" size="1807534"/>
  </job>
  <job id="ID00338" namespace="Genome" name="sol2sanger_chr21" version="1.0" runtime="0.61">
    <uses file="chr21.2.16.nocontam.sfq" link="input" register="true" transfer="true" optional="false" type="data" size="7936328"/>
    <uses file="chr21.2.16.nocontam.fq" link="output" register="true" transfer="true" optional="false" type="data" size="5964719"/>
  </job>
  <job id="ID00339" namespace="Genome" name="sol2sanger_chr21" version="1.0" runtime="0.47">
    <uses file="chr21.2.17.nocontam.sfq" link="input" register="true" transfer="true" optional="false" type="data" size="6745090"/>
    <uses file="chr21.2.17.nocontam.fq" link="output" register="true" transfer="true" optional="false" type="data" size="4499318"/>
  </job>
  <job id="ID00340" namespace="Genome" name="sol2sanger_chr21" version="1.0" runtime="0.11">
    <uses file="chr21.2.18.nocontam.sfq" link="input" register="true" transfer="true" optional="false" type="data" size="2073053"/>
    <uses file="chr21.2.18.nocontam.fq" link="output" register="true" transfer="true" optional="false" type="data" size="2163524"/>
  </job>
  <job id="ID00341" namespace="Genome" name="sol2sanger_chr21" version="1.0" runtime="0.62">
    <uses file="chr21.2.19.nocontam.sfq" link="input" register="true" transfer="true" optional="false" type="data" size="10817181"/>
    <uses file="chr21.2.19.nocontam.fq" link="output" register="true" transfer="true" optional="false" type="data" size="10218149"/>
  </job>
  <job id="ID00342" namespace="Genome" name="sol2sanger_chr21" version="1.0" runtime="0.05">
    <uses file="chr21.2.20.nocontam.sfq" link="input" register="true" transfer="true" optional="false" type="data" size="895646"/>
    <uses file="chr21.2.20.nocontam.fq" link="output" register="true" transfer="true" optional="false" type="data" size="709002"/>
  </job>
  <job id="ID00343" namespace="Genome" name="sol2sanger_chr21" version="1.0" runtime="0.08">
    <uses file="chr21.2.21.nocontam.sfq" link="input" register="true" transfer="true" optional="false" type="data" size="1304305"/>
    <uses file="chr21.2.21.nocontam.fq" link="output" register="true" transfer="true" optional="false" type="data" size="924662"/>
  </job>
  <job id="ID00344" namespace="Genome" name="sol2sanger_chr21" version="1.0" runtime="0.58">
    <uses file="chr21.2.22.nocontam.sfq" link="input" register="true" transfer="true" optional="false" type="data" size="9474314"/>
    <uses file="chr21.2.22.nocontam.fq" link="output" register="true" transfer="true" optional="false" type="data" size="7947287"/>
  </job>
  <job id="ID00345" namespace="Genome" name="sol2sanger_chr21" version="1.0" runtime="0.31">
    <uses file="chr21.2.23.nocontam.sfq" link="input" register="true" transfer="true" optional="false" type="data" size="5381226"/>
    <uses file="chr21.2.23.nocontam.fq" link="output" register="true" transfer="true" optional="false" type="data" size="5255333"/>
  </job>
  <job id="ID00346" namespace="Genome" name="sol2sanger_chr21" version="1.0" runtime="0.12">
    <uses file="chr21.2.24.nocontam.sfq" link="input" register="true" transfer="true" optional="false" type="data" size="1261324"/>
    <uses file="chr21.2.24.nocontam.fq" link="output" register="true" transfer="true" optional="false" type="data" size="1354422"/>
  </job>
  <job id="ID00347" namespace="Genome" name="sol2sanger_chr21" version="1.0" runtime="0.89">
    <uses file="chr21.2.25.nocontam.sfq" link="input" register="true" transfer="true" optional="false" type="data" size="12302785"/>
    <uses file="chr21.2.25.nocontam.fq" link="output" register="true" transfer="true" optional="false" type="data" size="8109430"/>
  </job>
  <job id="ID00348" namespace="Genome" name="sol2sanger_chr21" version="1.0" runtime="0.69">
    <uses file="chr21.2.26.nocontam.sfq" link="input" register="true" transfer="true" optional="false" type="data" size="10056384"/>
    <uses file="chr21.2.26.nocontam.fq" link="output" register="true" transfer="true" optional="false" type="data" size="6948562"/>
  </job>
  <job id="ID00349" namespace="Genome" name="sol2sanger_chr21" version="1.0" runtime="-0.30">
    <uses file="chr21.2.27.nocontam.sfq" link="input" register="true" transfer="true" optional="false" type="data" size="-6705131"/>
    <uses file="chr21.2.27.nocontam.fq" link="output" register="true" transfer="true" optional="false" type="data" size="-6511460"/>
  </job>
  <job id="ID00350" namespace="Genome" name="sol2sanger_chr21" version="1.0" runtime="0.87">
    <uses file="chr21.2.28.nocontam.sfq" link="input" register="true" transfer="true" optional="false" type="data" size="11698771"/>
    <uses file="chr21.2.28.nocontam.fq" link="output" register="true" transfer="true" optional="false" type="data" size="10719643"/>
  </job>
  <job id="ID00351" namespace="Genome" name="sol2sanger_chr21" version="1.0" runtime="0.05">
    <uses file="chr21.2.29.nocontam.sfq" link="input" register="true" transfer="true" optional="false" type="data" size="869671"/>
    <uses file="chr21.2.29.nocontam.fq" link="output" register="true" transfer="true" optional="false" type="data" size="665720"/>
  </job>
  <job id="ID00352" namespace="Genome" name="sol2sanger_chr21" version="1.0" runtime="0.98">
    <uses file="chr21.2.30.nocontam.sfq" link="input" register="true" transfer="true" optional="false" type="data" size="11248220"/>
    <uses file="chr21.2.30.nocontam.fq" link="output" register="true" transfer="true" optional="false" type="data" size="9670818"/>
  </job>
  <job id="ID00353" namespace="Genome" name="sol2sanger_chr21" version="1.0" runtime="0.61">
    <uses file="chr21.2.31.nocontam.sfq" link="input" register="true" transfer="true" optional="false" type="data" size="8515617"/>
    <uses file="chr21.2.31.nocontam.fq" link="output" register="true" transfer="true" optional="false" type="data" size="7319104"/>
  </job>
  <job id="ID00354" namespace="Genome" name="sol2sanger_chr21" version="1.0" runtime="-0.49">
    <uses file="chr21.2.32.nocontam.sfq" link="input" register="true" transfer="true" optional="false" type="data" size="-5007635"/>
    <uses file="chr21.2.32.nocontam.fq" link="output" register="true" transfer="true" optional="false" type="data" size="-2550832"/>
  </job>
  <job id="ID00355" namespace="Genome" name="sol2sanger_chr21" version="1.0" runtime="0.22">
    <uses file="chr21.2.33.nocontam.sfq" link="input" register="true" transfer="true" optional="false" type="data" size="2394536"/>
    <uses file="chr21.2.33.nocontam.fq" link="output" register="true" transfer="true" optional="false" type="data" size="1345423"/>
  </job>
  <job id="ID00356" namespace="Genome" name="sol2sanger_chr21" version="1.0" runtime="0.73">
    <uses file="chr21.2.34.nocontam.sfq" link="input" register="true" transfer="true" optional="false" type="data" size="12928311"/>
    <uses file="chr21.2.34.nocontam.fq" link="output" register="true" transfer="true" optional="false" type="data" size="13798368"/>
  </job>
  <job id="ID00357" namespace="Genome" name="sol2sanger_chr21" version="1.0" runtime="0.19">
    <uses file="chr21.3.0.nocontam.sfq" link="input" register="true" transfer="true" optional="false" type="data" size="3233894"/>
    <uses file="chr21.3.0.nocontam.fq" link="output" register="true" transfer="true" optional="false" type="data" size="2101849"/>
  </job>
  <job id="ID00358" namespace="Genome" name="sol2sanger_chr21" version="1.0" runtime="0.20">
    <uses file="chr21.3.1.nocontam.sfq" link="input" register="true" transfer="true" optional="false" type="data" size="3405789"/>
    <uses file="chr21.3.1.nocontam.fq" link="output" register="true" transfer="true" optional="false" type="data" size="2325115"/>
  </job>
  <job id="ID00359" namespace="Genome" name="sol2sanger_chr21" version="1.0" runtime="0.17">
    <uses file="chr21.3.2.nocontam.sfq" link="input" register="true" transfer="true" optional="false" type="data" size="3398742"/>
    <uses file="chr21.3.2.nocontam.fq" link="output" register="true" transfer="true" optional="false" type="data" size="2036808"/>
  </job>
  <job id="ID00360" namespace="Genome" name="sol2sanger_chr21" version="1.0" runtime="0.11">
    <uses file="chr21.3.3.nocontam.sfq" link="input" register="true" transfer="true" optional="false" type="data" size="2059835"/>
    <uses file="chr21.3.3.nocontam.fq" link="output" register="true" transfer="true" optional="false" type="data" size="1254084"/>
  </job>
  <job id="ID00361" namespace="Genome" name="sol2sanger_chr21" version="1.0" runtime="0.25">
    <uses file="chr21.3.4.nocontam.sfq" link="input" register="true" transfer="true" optional="false" type="data" size="4408411"/>
    <uses file="chr21.3.4.nocontam.fq" link="output" register="true" transfer="true" optional="false" type="data" size="2348200"/>
  </job>
  <job id="ID00362" namespace="Genome" name="sol2sanger_chr21" version="1.0" runtime="0.19">
    <uses file="chr21.3.5.nocontam.sfq" link="input" register="true" transfer="true" optional="false" type="data" size="2624401"/>
    <uses file="chr21.3.5.nocontam.fq" link="output" register="true" transfer="true" optional="false" type="data" size="2096359"/>
  </job>
  <job id="ID00363" namespace="Genome" name="sol2sanger_chr21" version="1.0" runtime="0.19">
    <uses file="chr21.3.6.nocontam.sfq" link="input" register="true" transfer="true" optional="false" type="data" size="2699002"/>
    <uses file="chr21.3.6.nocontam.fq" link="output" register="true" transfer="true" optional="false" type="data" size="1700419"/>
  </job>
  <job id="ID00364" namespace="Genome" name="sol2sanger_chr21" version="1.0" runtime="0.30">
    <uses file="chr21.3.7.nocontam.sfq" link="input" register="true" transfer="true" optional="false" type="data" size="5075751"/>
    <uses file="chr21.3.7.nocontam.fq" link="output" register="true" transfer="true" optional="false" type="data" size="3635164"/>
  </job>
  <job id="ID00365" namespace="Genome" name="sol2sanger_chr21" version="1.0" runtime="0.18">
    <uses file="chr21.3.8.nocontam.sfq" link="input" register="true" transfer="true" optional="false" type="data" size="3079795"/>
    <uses file="chr21.3.8.nocontam.fq" link="output" register="true" transfer="true" optional="false" type="data" size="3225284"/>
  </job>
  <job id="ID00366" namespace="Genome" name="sol2sanger_chr21" version="1.0" runtime="0.08">
    <uses file="chr21.3.9.nocontam.sfq" link="input" register="true" transfer="true" optional="false" type="data" size="1295031"/>
    <uses file="chr21.3.9.nocontam.fq" link="output" register="true" transfer="true" optional="false" type="data" size="937643"/>
  </job>
  <job id="ID00367" namespace="Genome" name="sol2sanger_chr21" version="1.0" runtime="0.26">
    <uses file="chr21.3.10.nocontam.sfq" link="input" register="true" transfer="true" optional="false" type="data" size="3653744"/>
    <uses file="chr21.3.10.nocontam.fq" link="output" register="true" transfer="true" optional="false" type="data" size="2580633"/>
  </job>
  <job id="ID00368" namespace="Genome" name="sol2sanger_chr21" version="1.0" runtime="0.22">
    <uses file="chr21.3.11.nocontam.sfq" link="input" register="true" transfer="true" optional="false" type="data" size="3763626"/>
    <uses file="chr21.3.11.nocontam.fq" link="output" register="true" transfer="true" optional="false" type="data" size="2798387"/>
  </job>
  <job id="ID00369" namespace="Genome" name="sol2sanger_chr21" version="1.0" runtime="0.31">
    <uses file="chr21.3.12.nocontam.sfq" link="input" register="true" transfer="true" optional="false" type="data" size="4376770"/>
    <uses file="chr21.3.12.nocontam.fq" link="output" register="true" transfer="true" optional="false" type="data" size="3245643"/>
  </job>
  <job id="ID00370" namespace="Genome" name="sol2sanger_chr21" version="1.0" runtime="0.20">
    <uses file="chr21.3.13.nocontam.sfq" link="input" register="true" transfer="true" optional="false" type="data" size="2921667"/>
    <uses file="chr21.3.13.nocontam.fq" link="output" register="true" transfer="true" optional="false" type="data" size="1735130"/>
  </job>
  <job id="ID00371" namespace="Genome" name="sol2sanger_chr21" version="1.0" runtime="0.00">
    <uses file="chr21.3.14.nocontam.sfq" link="input" register="true" transfer="true" optional="false" type="data" size="45768"/>
    <uses file="chr21.3.14.nocontam.fq" link="output" register="true" transfer="true" optional="false" type="data" size="35853"/>
  </job>
  <job id="ID00372" namespace="Genome" name="sol2sanger_chr21" version="1.0" runtime="0.44">
    <uses file="chr21.3.15.nocontam.sfq" link="input" register="true" transfer="true" optional="false" type="data" size="6571804"/>
    <uses file="chr21.3.15.nocontam.fq" link="output" register="true" transfer="true" optional="false" type="data" size="4591571"/>
  </job>
  <job id="ID00373" namespace="Genome" name="sol2sanger_chr21" version="1.0" runtime="0.18">
    <uses file="chr21.3.16.nocontam.sfq" link="input" register="true" transfer="true" optional="false" type="data" size="1481610"/>
    <uses file="chr21.3.16.nocontam.fq" link="output" register="true" transfer="true" optional="false" type="data" size="1182121"/>
  </job>
  <job id="ID00374" namespace="Genome" name="sol2sanger_chr21" version="1.0" runtime="0.22">
    <uses file="chr21.3.17.nocontam.sfq" link="input" register="true" transfer="true" optional="false" type="data" size="4184683"/>
    <uses file="chr21.3.17.nocontam.fq" link="output" register="true" transfer="true" optional="false" type="data" size="3563038"/>
  </job>
  <job id="ID00375" namespace="Genome" name="sol2sanger_chr21" version="1.0" runtime="0.09">
    <uses file="chr21.3.18.nocontam.sfq" link="input" register="true" transfer="true" optional="false" type="data" size="1341397"/>
    <uses file="chr21.3.18.nocontam.fq" link="output" register="true" transfer="true" optional="false" type="data" size="1182319"/>
  </job>
  <job id="ID00376" namespace="Genome" name="sol2sanger_chr21" version="1.0" runtime="0.80">
    <uses file="chr21.3.19.nocontam.sfq" link="input" register="true" transfer="true" optional="false" type="data" size="7492988"/>
    <uses file="chr21.3.19.nocontam.fq" link="output" register="true" transfer="true" optional="false" type="data" size="6621609"/>
  </job>
  <job id="ID00377" namespace="Genome" name="sol2sanger_chr21" version="1.0" runtime="-0.14">
    <uses file="chr21.3.20.nocontam.sfq" link="input" register="true" transfer="true" optional="false" type="data" size="-1905248"/>
    <uses file="chr21.3.20.nocontam.fq" link="output" register="true" transfer="true" optional="false" type="data" size="-1299045"/>
  </job>
  <job id="ID00378" namespace="Genome" name="sol2sanger_chr21" version="1.0" runtime="0.79">
    <uses file="chr21.3.21.nocontam.sfq" link="input" register="true" transfer="true" optional="false" type="data" size="7418714"/>
    <uses file="chr21.3.21.nocontam.fq" link="output" register="true" transfer="true" optional="false" type="data" size="5059073"/>
  </job>
  <job id="ID00379" namespace="Genome" name="sol2sanger_chr21" version="1.0" runtime="0.21">
    <uses file="chr21.3.22.nocontam.sfq" link="input" register="true" transfer="true" optional="false" type="data" size="3578888"/>
    <uses file="chr21.3.22.nocontam.fq" link="output" register="true" transfer="true" optional="false" type="data" size="2952908"/>
  </job>
  <job id="ID00380" namespace="Genome" name="sol2sanger_chr21" version="1.0" runtime="-0.04">
    <uses file="chr21.3.23.nocontam.sfq" link="input" register="true" transfer="true" optional="false" type="data" size="-754900"/>
    <uses file="chr21.3.23.nocontam.fq" link="output" register="true" transfer="true" optional="false" type="data" size="-407150"/>
  </job>
  <job id="ID00381" namespace="Genome" name="sol2sanger_chr21" version="1.0" runtime="0.21">
    <uses file="chr21.3.24.nocontam.sfq" link="input" register="true" transfer="true" optional="false" type="data" size="2297800"/>
    <uses file="chr21.3.24.nocontam.fq" link="output" register="true" transfer="true" optional="false" type="data" size="1239949"/>
  </job>
  <job id="ID00382" namespace="Genome" name="sol2sanger_chr21" version="1.0" runtime="0.55">
    <uses file="chr21.3.25.nocontam.sfq" link="input" register="true" transfer="true" optional="false" type="data" size="6313110"/>
    <uses file="chr21.3.25.nocontam.fq" link="output" register="true" transfer="true" optional="false" type="data" size="5887013"/>
  </job>
  <job id="ID00383" namespace="Genome" name="sol2sanger_chr21" version="1.0" runtime="0.38">
    <uses file="chr21.3.26.nocontam.sfq" link="input" register="true" transfer="true" optional="false" type="data" size="4282202"/>
    <uses file="chr21.3.26.nocontam.fq" link="output" register="true" transfer="true" optional="false" type="data" size="3066672"/>
  </job>
  <job id="ID00384" namespace="Genome" name="sol2sanger_chr21" version="1.0" runtime="0.16">
    <uses file="chr21.3.27.nocontam.sfq" link="input" register="true" transfer="true" optional="false" type="data" size="2238377"/>
    <uses file="chr21.3.27.nocontam.fq" link="output" register="true" transfer="true" optional="false" type="data" size="1474268"/>
  </job>
  <job id="ID00385" namespace="Genome" name="sol2sanger_chr21" version="1.0" runtime="0.35">
    <uses file="chr21.3.28.nocontam.sfq" link="input" register="true" transfer="true" optional="false" type="data" size="5917007"/>
    <uses file="chr21.3.28.nocontam.fq" link="output" register="true" transfer="true" optional="false" type="data" size="3223353"/>
  </job>
  <job id="ID00386" namespace="Genome" name="sol2sanger_chr21" version="1.0" runtime="-0.16">
    <uses file="chr21.3.29.nocontam.sfq" link="input" register="true" transfer="true" optional="false" type="data" size="-1665175"/>
    <uses file="chr21.3.29.nocontam.fq" link="output" register="true" transfer="true" optional="false" type="data" size="-1336588"/>
  </job>
  <job id="ID00387" namespace="Genome" name="sol2sanger_chr21" version="1.0" runtime="0.48">
    <uses file="chr21.3.30.nocontam.sfq" link="input" register="true" transfer="true" optional="false" type="data" size="7892062"/>
    <uses file="chr21.3.30.nocontam.fq" link="output" register="true" transfer="true" optional="false" type="data" size="4568074"/>
  </job>
  <job id="ID00388" namespace="Genome" name="sol2sanger_chr21" version="1.0" runtime="0.33">
    <uses file="chr21.3.31.nocontam.sfq" link="input" register="true" transfer="true" optional="false" type="data" size="4673621"/>
    <uses file="chr21.3.31.nocontam.fq" link="output" register="true" transfer="true" optional="false" type="data" size="3333926"/>
  </job>
  <job id="ID00389" namespace="Genome" name="sol2sanger_chr21" version="1.0" runtime="0.11">
    <uses file="chr21.3.32.nocontam.sfq" link="input" register="true" transfer="true" optional="false" type="data" size="1943107"/>
    <uses file="chr21.3.32.nocontam.fq" link="output" register="true" transfer="true" optional="false" type="data" size="1425554"/>
  </job>
  <job id="ID00390" namespace="Genome" name="sol2sanger_chr21" version="1.0" runtime="0.18">
    <uses file="chr21.3.33.nocontam.sfq" link="input" register="true" transfer="true" optional="false" type="data" size="2268300"/>
    <uses file="chr21.3.33.nocontam.fq" link="output" register="true" transfer="true" optional="false" type="data" size="1620764"/>
  </job>
  <job id="ID00391" namespace="Genome" name="sol2sanger_chr21" version="1.0" runtime="0.10">
    <uses file="chr21.3.34.nocontam.sfq" link="input" register="true" transfer="true" optional="false" type="data" size="1622389"/>
    <uses file="chr21.3.34.nocontam.fq" link="output" register="true" transfer="true" optional="false" type="data" size="1232101"/>
  </job>
  <job id="ID00392" namespace="Genome" name="sol2sanger_chr21" version="1.0" runtime="0.55">
    <uses file="chr21.4.0.nocontam.sfq" link="input" register="true" transfer="true" optional="false" type="data" size="6494875"/>
    <uses file="chr21.4.0.nocontam.fq" link="output" register="true" transfer="true" optional="false" type="data" size="4560839"/>
  </job>
  <job id="ID00393" namespace="Genome" name="sol2sanger_chr21" version="1.0" runtime="0.43">
    <uses file="chr21.4.1.nocontam.sfq" link="input" register="true" transfer="true" optional="false" type="data" size="6208955"/>
    <uses file="chr21.4.1.nocontam.fq" link="output" register="true" transfer="true" optional="false" type="data" size="4606098"/>
  </job>
  <job id="ID00394" namespace="Genome" name="sol2sanger_chr21" version="1.0" runtime="0.68">
    <uses file="chr21.4.2.nocontam.sfq" link="input" register="true" transfer="true" optional="false" type="data" size="6837149"/>
    <uses file="chr21.4.2.nocontam.fq" link="output" register="true" transfer="true" optional="false" type="data" size="5856061"/>
  </job>
  <job id="ID00395" namespace="Genome" name="sol2sanger_chr21" version="1.0" runtime="0.63">
    <uses file="chr21.4.3.nocontam.sfq" link="input" register="true" transfer="true" optional="false" type="data" size="6740976"/>
    <uses file="chr21.4.3.nocontam.fq" link="output" register="true" transfer="true" optional="false" type="data" size="5325225"/>
  </job>
  <job id="ID00396" namespace="Genome" name="sol2sanger_chr21" version="1.0" runtime="0.39">
    <uses file="chr21.4.4.nocontam.sfq" link="input" register="true" transfer="true" optional="false" type="data" size="5781873"/>
    <uses file="chr21.4.4.nocontam.fq" link="output" register="true" transfer="true" optional="false" type="data" size="3855555"/>
  </job>
  <job id="ID00397" namespace="Genome" name="sol2sanger_chr21" version="1.0" runtime="0.27">
    <uses file="chr21.4.5.nocontam.sfq" link="input" register="true" transfer="true" optional="false" type="data" size="5424558"/>
    <uses file="chr21.4.5.nocontam.fq" link="output" register="true" transfer="true" optional="false" type="data" size="3421890"/>
  </job>
  <job id="ID00398" namespace="Genome" name="sol2sanger_chr21" version="1.0" runtime="0.93">
    <uses file="chr21.4.6.nocontam.sfq" link="input" register="true" transfer="true" optional="false" type="data" size="8319814"/>
    <uses file="chr21.4.6.nocontam.fq" link="output" register="true" transfer="true" optional="false" type="data" size="6067014"/>
  </job>
  <job id="ID00399" namespace="Genome" name="sol2sanger_chr21" version="1.0" runtime="0.59">
    <uses file="chr21.4.7.nocontam.sfq" link="input" register="true" transfer="true" optional="false" type="data" size="7738238"/>
    <uses file="chr21.4.7.nocontam.fq" link="output" register="true" transfer="true" optional="false" type="data" size="7515944"/>
  </job>
  <job id="ID00400" namespace="Genome" name="sol2sanger_chr21" version="1.0" runtime="0.43">
    <uses file="chr21.4.8.nocontam.sfq" link="input" register="true" transfer="true" optional="false" type="data" size="4578709"/>
    <uses file="chr21.4.8.nocontam.fq" link="output" register="true" transfer="true" optional="false" type="data" size="5652012"/>
  </job>
  <job id="ID00401" namespace="Genome" name="sol2sanger_chr21" version="1.0" runtime="0.20">
    <uses file="chr21.4.9.nocontam.sfq" link="input" register="true" transfer="true" optional="false" type="data" size="4227604"/>
    <uses file="chr21.4.9.nocontam.fq" link="output" register="true" transfer="true" optional="false" type="data" size="3080105"/>
  </job>
  <job id="ID00402" namespace="Genome" name="sol2sanger_chr21" version="1.0" runtime="0.70">
    <uses file="chr21.4.10.nocontam.sfq" link="input" register="true" transfer="true" optional="false" type="data" size="8961897"/>
    <uses file="chr21.4.10.nocontam.fq" link="output" register="true" transfer="true" optional="false" type="data" size="7311012"/>
  </job>
  <job id="ID00403" namespace="Genome" name="sol2sanger_chr21" version="1.0" runtime="0.55">
    <uses file="chr21.4.11.nocontam.sfq" link="input" register="true" transfer="true" optional="false" type="data" size="4145417"/>
    <uses file="chr21.4.11.nocontam.fq" link="output" register="true" transfer="true" optional="false" type="data" size="3394514"/>
  </job>
  <job id="ID00404" namespace="Genome" name="sol2sanger_chr21" version="1.0" runtime="0.68">
    <uses file="chr21.4.12.nocontam.sfq" link="input" register="true" transfer="true" optional="false" type="data" size="11338672"/>
    <uses file="chr21.4.12.nocontam.fq" link="output" register="true" transfer="true" optional="false" type="data" size="13641061"/>
  </job>
  <job id="ID00405" namespace="Genome" name="sol2sanger_chr21" version="1.0" runtime="0.24">
    <uses file="chr21.4.13.nocontam.sfq" link="input" register="true" transfer="true" optional="false" type="data" size="5073548"/>
    <uses file="chr21.4.13.nocontam.fq" link="output" register="true" transfer="true" optional="false" type="data" size="4062658"/>
  </job>
  <job id="ID00406" namespace="Genome" name="sol2sanger_chr21" version="1.0" runtime="0.28">
    <uses file="chr21.4.14.nocontam.sfq" link="input" register="true" transfer="true" optional="false" type="data" size="4796871"/>
    <uses file="chr21.4.14.nocontam.fq" link="output" register="true" transfer="true" optional="false" type="data" size="2851448"/>
  </job>
  <job id="ID00407" namespace="Genome" name="sol2sanger_chr21" version="1.0" runtime="0.98">
    <uses file="chr21.4.15.nocontam.sfq" link="input" register="true" transfer="true" optional="false" type="data" size="10780598"/>
    <uses file="chr21.4.15.nocontam.fq" link="output" register="true" transfer="true" optional="false" type="data" size="5991356"/>
  </job>
  <job id="ID00408" namespace="Genome" name="sol2sanger_chr21" version="1.0" runtime="0.31">
    <uses file="chr21.4.16.nocontam.sfq" link="input" register="true" transfer="true" optional="false" type="data" size="5265588"/>
    <uses file="chr21.4.16.nocontam.fq" link="output" register="true" transfer="true" optional="false" type="data" size="3837690"/>
  </job>
  <job id="ID00409" namespace="Genome" name="sol2sanger_chr21" version="1.0" runtime="0.47">
    <uses file="chr21.4.17.nocontam.sfq" link="input" register="true" transfer="true" optional="false" type="data" size="6775268"/>
    <uses file="chr21.4.17.nocontam.fq" link="output" register="true" transfer="true" optional="false" type="data" size="7114022"/>
  </job>
  <job id="ID00410" namespace="Genome" name="sol2sanger_chr21" version="1.0" runtime="0.60">
    <uses file="chr21.4.18.nocontam.sfq" link="input" register="true" transfer="true" optional="false" type="data" size="7486621"/>
    <uses file="chr21.4.18.nocontam.fq" link="output" register="true" transfer="true" optional="false" type="data" size="8033669"/>
  </job>
  <job id="ID00411" namespace="Genome" name="sol2sanger_chr21" version="1.0" runtime="0.06">
    <uses file="chr21.4.19.nocontam.sfq" link="input" register="true" transfer="true" optional="false" type="data" size="984122"/>
    <uses file="chr21.4.19.nocontam.fq" link="output" register="true" transfer="true" optional="false" type="data" size="690299"/>
  </job>
  <job id="ID00412" namespace="Genome" name="sol2sanger_chr21" version="1.0" runtime="0.57">
    <uses file="chr21.4.20.nocontam.sfq" link="input" register="true" transfer="true" optional="false" type="data" size="10217216"/>
    <uses file="chr21.4.20.nocontam.fq" link="output" register="true" transfer="true" optional="false" type="data" size="8245126"/>
  </job>
  <job id="ID00413" namespace="Genome" name="sol2sanger_chr21" version="1.0" runtime="0.00">
    <uses file="chr21.4.21.nocontam.sfq" link="input" register="true" transfer="true" optional="false" type="data" size="37863"/>
    <uses file="chr21.4.21.nocontam.fq" link="output" register="true" transfer="true" optional="false" type="data" size="24275"/>
  </job>
  <job id="ID00414" namespace="Genome" name="sol2sanger_chr21" version="1.0" runtime="0.44">
    <uses file="chr21.4.22.nocontam.sfq" link="input" register="true" transfer="true" optional="false" type="data" size="6634088"/>
    <uses file="chr21.4.22.nocontam.fq" link="output" register="true" transfer="true" optional="false" type="data" size="5996978"/>
  </job>
  <job id="ID00415" namespace="Genome" name="sol2sanger_chr21" version="1.0" runtime="0.38">
    <uses file="chr21.4.23.nocontam.sfq" link="input" register="true" transfer="true" optional="false" type="data" size="4938923"/>
    <uses file="chr21.4.23.nocontam.fq" link="output" register="true" transfer="true" optional="false" type="data" size="7409373"/>
  </job>
  <job id="ID00416" namespace="Genome" name="sol2sanger_chr21" version="1.0" runtime="1.18">
    <uses file="chr21.4.24.nocontam.sfq" link="input" register="true" transfer="true" optional="false" type="data" size="13415508"/>
    <uses file="chr21.4.24.nocontam.fq" link="output" register="true" transfer="true" optional="false" type="data" size="13897878"/>
  </job>
  <job id="ID00417" namespace="Genome" name="sol2sanger_chr21" version="1.0" runtime="0.87">
    <uses file="chr21.4.25.nocontam.sfq" link="input" register="true" transfer="true" optional="false" type="data" size="11460430"/>
    <uses file="chr21.4.25.nocontam.fq" link="output" register="true" transfer="true" optional="false" type="data" size="10616547"/>
  </job>
  <job id="ID00418" namespace="Genome" name="sol2sanger_chr21" version="1.0" runtime="0.03">
    <uses file="chr21.4.26.nocontam.sfq" link="input" register="true" transfer="true" optional="false" type="data" size="381616"/>
    <uses file="chr21.4.26.nocontam.fq" link="output" register="true" transfer="true" optional="false" type="data" size="254699"/>
  </job>
  <job id="ID00419" namespace="Genome" name="sol2sanger_chr21" version="1.0" runtime="0.64">
    <uses file="chr21.4.27.nocontam.sfq" link="input" register="true" transfer="true" optional="false" type="data" size="9699074"/>
    <uses file="chr21.4.27.nocontam.fq" link="output" register="true" transfer="true" optional="false" type="data" size="8847761"/>
  </job>
  <job id="ID00420" namespace="Genome" name="sol2sanger_chr21" version="1.0" runtime="0.90">
    <uses file="chr21.4.28.nocontam.sfq" link="input" register="true" transfer="true" optional="false" type="data" size="12690474"/>
    <uses file="chr21.4.28.nocontam.fq" link="output" register="true" transfer="true" optional="false" type="data" size="10787720"/>
  </job>
  <job id="ID00421" namespace="Genome" name="sol2sanger_chr21" version="1.0" runtime="-0.03">
    <uses file="chr21.4.29.nocontam.sfq" link="input" register="true" transfer="true" optional="false" type="data" size="-492577"/>
    <uses file="chr21.4.29.nocontam.fq" link="output" register="true" transfer="true" optional="false" type="data" size="-323726"/>
  </job>
  <job id="ID00422" namespace="Genome" name="sol2sanger_chr21" version="1.0" runtime="0.27">
    <uses file="chr21.4.30.nocontam.sfq" link="input" register="true" transfer="true" optional="false" type="data" size="5371153"/>
    <uses file="chr21.4.30.nocontam.fq" link="output" register="true" transfer="true" optional="false" type="data" size="3366935"/>
  </job>
  <job id="ID00423" namespace="Genome" name="sol2sanger_chr21" version="1.0" runtime="0.41">
    <uses file="chr21.4.31.nocontam.sfq" link="input" register="true" transfer="true" optional="false" type="data" size="7499878"/>
    <uses file="chr21.4.31.nocontam.fq" link="output" register="true" transfer="true" optional="false" type="data" size="7342077"/>
  </job>
  <job id="ID00424" namespace="Genome" name="sol2sanger_chr21" version="1.0" runtime="0.72">
    <uses file="chr21.4.32.nocontam.sfq" link="input" register="true" transfer="true" optional="false" type="data" size="11781051"/>
    <uses file="chr21.4.32.nocontam.fq" link="output" register="true" transfer="true" optional="false" type="data" size="7308888"/>
  </job>
  <job id="ID00425" namespace="Genome" name="sol2sanger_chr21" version="1.0" runtime="-0.25">
    <uses file="chr21.4.33.nocontam.sfq" link="input" register="true" transfer="true" optional="false" type="data" size="-2959563"/>
    <uses file="chr21.4.33.nocontam.fq" link="output" register="true" transfer="true" optional="false" type="data" size="-2529962"/>
  </job>
  <job id="ID00426" namespace="Genome" name="sol2sanger_chr21" version="1.0" runtime="1.03">
    <uses file="chr21.4.34.nocontam.sfq" link="input" register="true" transfer="true" optional="false" type="data" size="9726735"/>
    <uses file="chr21.4.34.nocontam.fq" link="output" register="true" transfer="true" optional="false" type="data" size="6716127"/>
  </job>
  <job id="ID00427" namespace="Genome" name="sol2sanger_chr21" version="1.0" runtime="0.50">
    <uses file="chr21.5.0.nocontam.sfq" link="input" register="true" transfer="true" optional="false" type="data" size="6352982"/>
    <uses file="chr21.5.0.nocontam.fq" link="output" register="true" transfer="true" optional="false" type="data" size="4034089"/>
  </job>
  <job id="ID00428" namespace="Genome" name="sol2sanger_chr21" version="1.0" runtime="0.44">
    <uses file="chr21.5.1.nocontam.sfq" link="input" register="true" transfer="true" optional="false" type="data" size="6352903"/>
    <uses file="chr21.5.1.nocontam.fq" link="output" register="true" transfer="true" optional="false" type="data" size="4315870"/>
  </job>
  <job id="ID00429" namespace="Genome" name="sol2sanger_chr21" version="1.0" runtime="0.53">
    <uses file="chr21.5.2.nocontam.sfq" link="input" register="true" transfer="true" optional="false" type="data" size="7278350"/>
    <uses file="chr21.5.2.nocontam.fq" link="output" register="true" transfer="true" optional="false" type="data" size="6983652"/>
  </job>
  <job id="ID00430" namespace="Genome" name="sol2sanger_chr21" version="1.0" runtime="0.39">
    <uses file="chr21.5.3.nocontam.sfq" link="input" register="true" transfer="true" optional="false" type="data" size="6561821"/>
    <uses file="chr21.5.3.nocontam.fq" link="output" register="true" transfer="true" optional="false" type="data" size="3601489"/>
  </job>
  <job id="ID00431" namespace="Genome" name="sol2sanger_chr21" version="1.0" runtime="0.49">
    <uses file="chr21.5.4.nocontam.sfq" link="input" register="true" transfer="true" optional="false" type="data" size="7925506"/>
    <uses file="chr21.5.4.nocontam.fq" link="output" register="true" transfer="true" optional="false" type="data" size="5421461"/>
  </job>
  <job id="ID00432" namespace="Genome" name="sol2sanger_chr21" version="1.0" runtime="0.28">
    <uses file="chr21.5.5.nocontam.sfq" link="input" register="true" transfer="true" optional="false" type="data" size="5457014"/>
    <uses file="chr21.5.5.nocontam.fq" link="output" register="true" transfer="true" optional="false" type="data" size="4961712"/>
  </job>
  <job id="ID00433" namespace="Genome" name="sol2sanger_chr21" version="1.0" runtime="0.32">
    <uses file="chr21.5.6.nocontam.sfq" link="input" register="true" transfer="true" optional="false" type="data" size="5467917"/>
    <uses file="chr21.5.6.nocontam.fq" link="output" register="true" transfer="true" optional="false" type="data" size="4921755"/>
  </job>
  <job id="ID00434" namespace="Genome" name="sol2sanger_chr21" version="1.0" runtime="0.60">
    <uses file="chr21.5.7.nocontam.sfq" link="input" register="true" transfer="true" optional="false" type="data" size="8203520"/>
    <uses file="chr21.5.7.nocontam.fq" link="output" register="true" transfer="true" optional="false" type="data" size="4995911"/>
  </job>
  <job id="ID00435" namespace="Genome" name="sol2sanger_chr21" version="1.0" runtime="0.68">
    <uses file="chr21.5.8.nocontam.sfq" link="input" register="true" transfer="true" optional="false" type="data" size="8363082"/>
    <uses file="chr21.5.8.nocontam.fq" link="output" register="true" transfer="true" optional="false" type="data" size="6967886"/>
  </job>
  <job id="ID00436" namespace="Genome" name="sol2sanger_chr21" version="1.0" runtime="0.20">
    <uses file="chr21.5.9.nocontam.sfq" link="input" register="true" transfer="true" optional="false" type="data" size="3649840"/>
    <uses file="chr21.5.9.nocontam.fq" link="output" register="true" transfer="true" optional="false" type="data" size="2528647"/>
  </job>
  <job id="ID00437" namespace="Genome" name="sol2sanger_chr21" version="1.0" runtime="0.73">
    <uses file="chr21.5.10.nocontam.sfq" link="input" register="true" transfer="true" optional="false" type="data" size="10615477"/>
    <uses file="chr21.5.10.nocontam.fq" link="output" register="true" transfer="true" optional="false" type="data" size="11575759"/>
  </job>
  <job id="ID00438" namespace="Genome" name="sol2sanger_chr21" version="1.0" runtime="0.55">
    <uses file="chr21.5.11.nocontam.sfq" link="input" register="true" transfer="true" optional="false" type="data" size="5491609"/>
    <uses file="chr21.5.11.nocontam.fq" link="output" register="true" transfer="true" optional="false" type="data" size="4055609"/>
  </job>
  <job id="ID00439" namespace="Genome" name="sol2sanger_chr21" version="1.0" runtime="0.36">
    <uses file="chr21.5.12.nocontam.sfq" link="input" register="true" transfer="true" optional="false" type="data" size="6348627"/>
    <uses file="chr21.5.12.nocontam.fq" link="output" register="true" transfer="true" optional="false" type="data" size="6683373"/>
  </job>
  <job id="ID00440" namespace="Genome" name="sol2sanger_chr21" version="1.0" runtime="0.45">
    <uses file="chr21.5.13.nocontam.sfq" link="input" register="true" transfer="true" optional="false" type="data" size="9942327"/>
    <uses file="chr21.5.13.nocontam.fq" link="output" register="true" transfer="true" optional="false" type="data" size="6155321"/>
  </job>
  <job id="ID00441" namespace="Genome" name="sol2sanger_chr21" version="1.0" runtime="0.18">
    <uses file="chr21.5.14.nocontam.sfq" link="input" register="true" transfer="true" optional="false" type="data" size="2805778"/>
    <uses file="chr21.5.14.nocontam.fq" link="output" register="true" transfer="true" optional="false" type="data" size="2118377"/>
  </job>
  <job id="ID00442" namespace="Genome" name="sol2sanger_chr21" version="1.0" runtime="0.45">
    <uses file="chr21.5.15.nocontam.sfq" link="input" register="true" transfer="true" optional="false" type="data" size="8090297"/>
    <uses file="chr21.5.15.nocontam.fq" link="output" register="true" transfer="true" optional="false" type="data" size="5930054"/>
  </job>
  <job id="ID00443" namespace="Genome" name="sol2sanger_chr21" version="1.0" runtime="0.30">
    <uses file="chr21.5.16.nocontam.sfq" link="input" register="true" transfer="true" optional="false" type="data" size="6599075"/>
    <uses file="chr21.5.16.nocontam.fq" link="output" register="true" transfer="true" optional="false" type="data" size="7148900"/>
  </job>
  <job id="ID00444" namespace="Genome" name="sol2sanger_chr21" version="1.0" runtime="0.67">
    <uses file="chr21.5.17.nocontam.sfq" link="input" register="true" transfer="true" optional="false" type="data" size="10116253"/>
    <uses file="chr21.5.17.nocontam.fq" link="output" register="true" transfer="true" optional="false" type="data" size="8550248"/>
  </job>
  <job id="ID00445" namespace="Genome" name="sol2sanger_chr21" version="1.0" runtime="0.11">
    <uses file="chr21.5.18.nocontam.sfq" link="input" register="true" transfer="true" optional="false" type="data" size="1005624"/>
    <uses file="chr21.5.18.nocontam.fq" link="output" register="true" transfer="true" optional="false" type="data" size="671047"/>
  </job>
  <job id="ID00446" namespace="Genome" name="sol2sanger_chr21" version="1.0" runtime="1.19">
    <uses file="chr21.5.19.nocontam.sfq" link="input" register="true" transfer="true" optional="false" type="data" size="13198863"/>
    <uses file="chr21.5.19.nocontam.fq" link="output" register="true" transfer="true" optional="false" type="data" size="12188914"/>
  </job>
  <job id="ID00447" namespace="Genome" name="sol2sanger_chr21" version="1.0" runtime="0.54">
    <uses file="chr21.5.20.nocontam.sfq" link="input" register="true" transfer="true" optional="false" type="data" size="7362457"/>
    <uses file="chr21.5.20.nocontam.fq" link="output" register="true" transfer="true" optional="false" type="data" size="7101643"/>
  </job>
  <job id="ID00448" namespace="Genome" name="sol2sanger_chr21" version="1.0" runtime="-0.21">
    <uses file="chr21.5.21.nocontam.sfq" link="input" register="true" transfer="true" optional="false" type="data" size="-2989914"/>
    <uses file="chr21.5.21.nocontam.fq" link="output" register="true" transfer="true" optional="false" type="data" size="-1599309"/>
  </job>
  <job id="ID00449" namespace="Genome" name="sol2sanger_chr21" version="1.0" runtime="0.20">
    <uses file="chr21.5.22.nocontam.sfq" link="input" register="true" transfer="true" optional="false" type="data" size="3288514"/>
    <uses file="chr21.5.22.nocontam.fq" link="output" register="true" transfer="true" optional="false" type="data" size="2199204"/>
  </job>
  <job id="ID00450" namespace="Genome" name="sol2sanger_chr21" version="1.0" runtime="0.88">
    <uses file="chr21.5.23.nocontam.sfq" link="input" register="true" transfer="true" optional="false" type="data" size="15135431"/>
    <uses file="chr21.5.23.nocontam.fq" link="output" register="true" transfer="true" optional="false" type="data" size="13078232"/>
  </job>
  <job id="ID00451" namespace="Genome" name="sol2sanger_chr21" version="1.0" runtime="-0.14">
    <uses file="chr21.5.24.nocontam.sfq" link="input" register="true" transfer="true" optional="false" type="data" size="-2240781"/>
    <uses file="chr21.5.24.nocontam.fq" link="output" register="true" transfer="true" optional="false" type="data" size="-1475390"/>
  </job>
  <job id="ID00452" namespace="Genome" name="sol2sanger_chr21" version="1.0" runtime="1.10">
    <uses file="chr21.5.25.nocontam.sfq" link="input" register="true" transfer="true" optional="false" type="data" size="18937764"/>
    <uses file="chr21.5.25.nocontam.fq" link="output" register="true" transfer="true" optional="false" type="data" size="12563781"/>
  </job>
  <job id="ID00453" namespace="Genome" name="sol2sanger_chr21" version="1.0" runtime="0.06">
    <uses file="chr21.5.26.nocontam.sfq" link="input" register="true" transfer="true" optional="false" type="data" size="882101"/>
    <uses file="chr21.5.26.nocontam.fq" link="output" register="true" transfer="true" optional="false" type="data" size="506902"/>
  </job>
  <job id="ID00454" namespace="Genome" name="sol2sanger_chr21" version="1.0" runtime="1.15">
    <uses file="chr21.5.27.nocontam.sfq" link="input" register="true" transfer="true" optional="false" type="data" size="12926240"/>
    <uses file="chr21.5.27.nocontam.fq" link="output" register="true" transfer="true" optional="false" type="data" size="7515525"/>
  </job>
  <job id="ID00455" namespace="Genome" name="sol2sanger_chr21" version="1.0" runtime="0.10">
    <uses file="chr21.5.28.nocontam.sfq" link="input" register="true" transfer="true" optional="false" type="data" size="1702467"/>
    <uses file="chr21.5.28.nocontam.fq" link="output" register="true" transfer="true" optional="false" type="data" size="944406"/>
  </job>
  <job id="ID00456" namespace="Genome" name="sol2sanger_chr21" version="1.0" runtime="0.36">
    <uses file="chr21.5.29.nocontam.sfq" link="input" register="true" transfer="true" optional="false" type="data" size="3730950"/>
    <uses file="chr21.5.29.nocontam.fq" link="output" register="true" transfer="true" optional="false" type="data" size="2115253"/>
  </job>
  <job id="ID00457" namespace="Genome" name="sol2sanger_chr21" version="1.0" runtime="0.67">
    <uses file="chr21.5.30.nocontam.sfq" link="input" register="true" transfer="true" optional="false" type="data" size="11645269"/>
    <uses file="chr21.5.30.nocontam.fq" link="output" register="true" transfer="true" optional="false" type="data" size="12615047"/>
  </job>
  <job id="ID00458" namespace="Genome" name="sol2sanger_chr21" version="1.0" runtime="0.77">
    <uses file="chr21.5.31.nocontam.sfq" link="input" register="true" transfer="true" optional="false" type="data" size="9055196"/>
    <uses file="chr21.5.31.nocontam.fq" link="output" register="true" transfer="true" optional="false" type="data" size="9240372"/>
  </job>
  <job id="ID00459" namespace="Genome" name="sol2sanger_chr21" version="1.0" runtime="0.43">
    <uses file="chr21.5.32.nocontam.sfq" link="input" register="true" transfer="true" optional="false" type="data" size="7404552"/>
    <uses file="chr21.5.32.nocontam.fq" link="output" register="true" transfer="true" optional="false" type="data" size="4812368"/>
  </job>
  <job id="ID00460" namespace="Genome" name="sol2sanger_chr21" version="1.0" runtime="-0.20">
    <uses file="chr21.5.33.nocontam.sfq" link="input" register="true" transfer="true" optional="false" type="data" size="-3732096"/>
    <uses file="chr21.5.33.nocontam.fq" link="output" register="true" transfer="true" optional="false" type="data" size="-2453680"/>
  </job>
  <job id="ID00461" namespace="Genome" name="sol2sanger_chr21" version="1.0" runtime="0.90">
    <uses file="chr21.5.34.nocontam.sfq" link="input" register="true" transfer="true" optional="false" type="data" size="13767880"/>
    <uses file="chr21.5.34.nocontam.fq" link="output" register="true" transfer="true" optional="false" type="data" size="10006014"/>
  </job>
  <job id="ID00462" namespace="Genome" name="sol2sanger_chr21" version="1.0" runtime="0.65">
    <uses file="chr21.6.0.nocontam.sfq" link="input" register="true" transfer="true" optional="false" type="data" size="5757415"/>
    <uses file="chr21.6.0.nocontam.fq" link="output" register="true" transfer="true" optional="false" type="data" size="5545337"/>
  </job>
  <job id="ID00463" namespace="Genome" name="sol2sanger_chr21" version="1.0" runtime="0.37">
    <uses file="chr21.6.1.nocontam.sfq" link="input" register="true" transfer="true" optional="false" type="data" size="5769002"/>
    <uses file="chr21.6.1.nocontam.fq" link="output" register="true" transfer="true" optional="false" type="data" size="5440048"/>
  </job>
  <job id="ID00464" namespace="Genome" name="sol2sanger_chr21" version="1.0" runtime="0.33">
    <uses file="chr21.6.2.nocontam.sfq" link="input" register="true" transfer="true" optional="false" type="data" size="5560079"/>
    <uses file="chr21.6.2.nocontam.fq" link="output" register="true" transfer="true" optional="false" type="data" size="5361824"/>
  </job>
  <job id="ID00465" namespace="Genome" name="sol2sanger_chr21" version="1.0" runtime="0.39">
    <uses file="chr21.6.3.nocontam.sfq" link="input" register="true" transfer="true" optional="false" type="data" size="5682571"/>
    <uses file="chr21.6.3.nocontam.fq" link="output" register="true" transfer="true" optional="false" type="data" size="5874060"/>
  </job>
  <job id="ID00466" namespace="Genome" name="sol2sanger_chr21" version="1.0" runtime="0.63">
    <uses file="chr21.6.4.nocontam.sfq" link="input" register="true" transfer="true" optional="false" type="data" size="6315642"/>
    <uses file="chr21.6.4.nocontam.fq" link="output" register="true" transfer="true" optional="false" type="data" size="3806328"/>
  </job>
  <job id="ID00467" namespace="Genome" name="sol2sanger_chr21" version="1.0" runtime="0.39">
    <uses file="chr21.6.5.nocontam.sfq" link="input" register="true" transfer="true" optional="false" type="data" size="5328686"/>
    <uses file="chr21.6.5.nocontam.fq" link="output" register="true" transfer="true" optional="false" type="data" size="4841100"/>
  </job>
  <job id="ID00468" namespace="Genome" name="sol2sanger_chr21" version="1.0" runtime="0.38">
    <uses file="chr21.6.6.nocontam.sfq" link="input" register="true" transfer="true" optional="false" type="data" size="7339772"/>
    <uses file="chr21.6.6.nocontam.fq" link="output" register="true" transfer="true" optional="false" type="data" size="7447332"/>
  </job>
  <job id="ID00469" namespace="Genome" name="sol2sanger_chr21" version="1.0" runtime="0.27">
    <uses file="chr21.6.7.nocontam.sfq" link="input" register="true" transfer="true" optional="false" type="data" size="5211796"/>
    <uses file="chr21.6.7.nocontam.fq" link="output" register="true" transfer="true" optional="false" type="data" size="3425880"/>
  </job>
  <job id="ID00470" namespace="Genome" name="sol2sanger_chr21" version="1.0" runtime="0.48">
    <uses file="chr21.6.8.nocontam.sfq" link="input" register="true" transfer="true" optional="false" type="data" size="7253659"/>
    <uses file="chr21.6.8.nocontam.fq" link="output" register="true" transfer="true" optional="false" type="data" size="4534990"/>
  </job>
  <job id="ID00471" namespace="Genome" name="sol2sanger_chr21" version="1.0" runtime="0.23">
    <uses file="chr21.6.9.nocontam.sfq" link="input" register="true" transfer="true" optional="false" type="data" size="4056910"/>
    <uses file="chr21.6.9.nocontam.fq" link="output" register="true" transfer="true" optional="false" type="data" size="2479289"/>
  </job>
  <job id="ID00472" namespace="Genome" name="sol2sanger_chr21" version="1.0" runtime="0.49">
    <uses file="chr21.6.10.nocontam.sfq" link="input" register="true" transfer="true" optional="false" type="data" size="6155697"/>
    <uses file="chr21.6.10.nocontam.fq" link="output" register="true" transfer="true" optional="false" type="data" size="5092107"/>
  </job>
  <job id="ID00473" namespace="Genome" name="sol2sanger_chr21" version="1.0" runtime="0.18">
    <uses file="chr21.6.11.nocontam.sfq" link="input" register="true" transfer="true" optional="false" type="data" size="3813320"/>
    <uses file="chr21.6.11.nocontam.fq" link="output" register="true" transfer="true" optional="false" type="data" size="3276534"/>
  </job>
  <job id="ID00474" namespace="Genome" name="sol2sanger_chr21" version="1.0" runtime="0.84">
    <uses file="chr21.6.12.nocontam.sfq" link="input" register="true" transfer="true" optional="false" type="data" size="11084841"/>
    <uses file="chr21.6.12.nocontam.fq" link="output" register="true" transfer="true" optional="false" type="data" size="11163243"/>
  </job>
  <job id="ID00475" namespace="Genome" name="sol2sanger_chr21" version="1.0" runtime="0.40">
    <uses file="chr21.6.13.nocontam.sfq" link="input" register="true" transfer="true" optional="false" type="data" size="4443467"/>
    <uses file="chr21.6.13.nocontam.fq" link="output" register="true" transfer="true" optional="false" type="data" size="4732425"/>
  </job>
  <job id="ID00476" namespace="Genome" name="sol2sanger_chr21" version="1.0" runtime="0.11">
    <uses file="chr21.6.14.nocontam.sfq" link="input" register="true" transfer="true" optional="false" type="data" size="1714241"/>
    <uses file="chr21.6.14.nocontam.fq" link="output" register="true" transfer="true" optional="false" type="data" size="1727394"/>
  </job>
  <job id="ID00477" namespace="Genome" name="sol2sanger_chr21" version="1.0" runtime="0.32">
    <uses file="chr21.6.15.nocontam.sfq" link="input" register="true" transfer="true" optional="false" type="data" size="4883903"/>
    <uses file="chr21.6.15.nocontam.fq" link="output" register="true" transfer="true" optional="false" type="data" size="3022328"/>
  </job>
  <job id="ID00478" namespace="Genome" name="sol2sanger_chr21" version="1.0" runtime="0.37">
    <uses file="chr21.6.16.nocontam.sfq" link="input" register="true" transfer="true" optional="false" type="data" size="6657632"/>
    <uses file="chr21.6.16.nocontam.fq" link="output" register="true" transfer="true" optional="false" type="data" size="5792769"/>
  </job>
  <job id="ID00479" namespace="Genome" name="sol2sanger_chr21" version="1.0" runtime="0.49">
    <uses file="chr21.6.17.nocontam.sfq" link="input" register="true" transfer="true" optional="false" type="data" size="8366894"/>
    <uses file="chr21.6.17.nocontam.fq" link="output" register="true" transfer="true" optional="false" type="data" size="8091692"/>
  </job>
  <job id="ID00480" namespace="Genome" name="sol2sanger_chr21" version="1.0" runtime="0.21">
    <uses file="chr21.6.18.nocontam.sfq" link="input" register="true" transfer="true" optional="false" type="data" size="4020428"/>
    <uses file="chr21.6.18.nocontam.fq" link="output" register="true" transfer="true" optional="false" type="data" size="2585364"/>
  </job>
  <job id="ID00481" namespace="Genome" name="sol2sanger_chr21" version="1.0" runtime="1.25">
    <uses file="chr21.6.19.nocontam.sfq" link="input" register="true" transfer="true" optional="false" type="data" size="12008685"/>
    <uses file="chr21.6.19.nocontam.fq" link="output" register="true" transfer="true" optional="false" type="data" size="6897259"/>
  </job>
  <job id="ID00482" namespace="Genome" name="sol2sanger_chr21" version="1.0" runtime="0.01">
    <uses file="chr21.6.20.nocontam.sfq" link="input" register="true" transfer="true" optional="false" type="data" size="109203"/>
    <uses file="chr21.6.20.nocontam.fq" link="output" register="true" transfer="true" optional="false" type="data" size="71324"/>
  </job>
  <job id="ID00483" namespace="Genome" name="sol2sanger_chr21" version="1.0" runtime="0.66">
    <uses file="chr21.6.21.nocontam.sfq" link="input" register="true" transfer="true" optional="false" type="data" size="11151145"/>
    <uses file="chr21.6.21.nocontam.fq" link="output" register="true" transfer="true" optional="false" type="data" size="9656505"/>
  </job>
  <job id="ID00484" namespace="Genome" name="sol2sanger_chr21" version="1.0" runtime="0.56">
    <uses file="chr21.6.22.nocontam.sfq" link="input" register="true" transfer="true" optional="false" type="data" size="6462138"/>
    <uses file="chr21.6.22.nocontam.fq" link="output" register="true" transfer="true" optional="false" type="data" size="3741813"/>
  </job>
  <job id="ID00485" namespace="Genome" name="sol2sanger_chr21" version="1.0" runtime="0.21">
    <uses file="chr21.6.23.nocontam.sfq" link="input" register="true" transfer="true" optional="false" type="data" size="2797162"/>
    <uses file="chr21.6.23.nocontam.fq" link="output" register="true" transfer="true" optional="false" type="data" size="1944717"/>
  </job>
  <job id="ID00486" namespace="Genome" name="sol2sanger_chr21" version="1.0" runtime="0.61">
    <uses file="chr21.6.24.nocontam.sfq" link="input" register="true" transfer="true" optional="false" type="data" size="9499221"/>
    <uses file="chr21.6.24.nocontam.fq" link="output" register="true" transfer="true" optional="false" type="data" size="8300661"/>
  </job>
  <job id="ID00487" namespace="Genome" name="sol2sanger_chr21" version="1.0" runtime="0.48">
    <uses file="chr21.6.25.nocontam.sfq" link="input" register="true" transfer="true" optional="false" type="data" size="5416310"/>
    <uses file="chr21.6.25.nocontam.fq" link="output" register="true" transfer="true" optional="false" type="data" size="4137360"/>
  </job>
  <job id="ID00488" namespace="Genome" name="sol2sanger_chr21" version="1.0" runtime="0.29">
    <uses file="chr21.6.26.nocontam.sfq" link="input" register="true" transfer="true" optional="false" type="data" size="4600490"/>
    <uses file="chr21.6.26.nocontam.fq" link="output" register="true" transfer="true" optional="false" type="data" size="3115505"/>
  </job>
  <job id="ID00489" namespace="Genome" name="sol2sanger_chr21" version="1.0" runtime="-0.19">
    <uses file="chr21.6.27.nocontam.sfq" link="input" register="true" transfer="true" optional="false" type="data" size="-3658267"/>
    <uses file="chr21.6.27.nocontam.fq" link="output" register="true" transfer="true" optional="false" type="data" size="-3285997"/>
  </job>
  <job id="ID00490" namespace="Genome" name="sol2sanger_chr21" version="1.0" runtime="0.29">
    <uses file="chr21.6.28.nocontam.sfq" link="input" register="true" transfer="true" optional="false" type="data" size="4097076"/>
    <uses file="chr21.6.28.nocontam.fq" link="output" register="true" transfer="true" optional="false" type="data" size="3041611"/>
  </job>
  <job id="ID00491" namespace="Genome" name="sol2sanger_chr21" version="1.0" runtime="0.27">
    <uses file="chr21.6.29.nocontam.sfq" link="input" register="true" transfer="true" optional="false" type="data" size="5419057"/>
    <uses file="chr21.6.29.nocontam.fq" link="output" register="true" transfer="true" optional="false" type="data" size="3977673"/>
  </job>
  <job id="ID00492" namespace="Genome" name="sol2sanger_chr21" version="1.0" runtime="0.71">
    <uses file="chr21.6.30.nocontam.sfq" link="input" register="true" transfer="true" optional="false" type="data" size="7094589"/>
    <uses file="chr21.6.30.nocontam.fq" link="output" register="true" transfer="true" optional="false" type="data" size="5609671"/>
  </job>
  <job id="ID00493" namespace="Genome" name="sol2sanger_chr21" version="1.0" runtime="1.59">
    <uses file="chr21.6.31.nocontam.sfq" link="input" register="true" transfer="true" optional="false" type="data" size="20949152"/>
    <uses file="chr21.6.31.nocontam.fq" link="output" register="true" transfer="true" optional="false" type="data" size="23524659"/>
  </job>
  <job id="ID00494" namespace="Genome" name="sol2sanger_chr21" version="1.0" runtime="0.03">
    <uses file="chr21.6.32.nocontam.sfq" link="input" register="true" transfer="true" optional="false" type="data" size="564725"/>
    <uses file="chr21.6.32.nocontam.fq" link="output" register="true" transfer="true" optional="false" type="data" size="469195"/>
  </job>
  <job id="ID00495" namespace="Genome" name="sol2sanger_chr21" version="1.0" runtime="0.75">
    <uses file="chr21.6.33.nocontam.sfq" link="input" register="true" transfer="true" optional="false" type="data" size="9027981"/>
    <uses file="chr21.6.33.nocontam.fq" link="output" register="true" transfer="true" optional="false" type="data" size="6699835"/>
  </job>
  <job id="ID00496" namespace="Genome" name="sol2sanger_chr21" version="1.0" runtime="-0.05">
    <uses file="chr21.6.34.nocontam.sfq" link="input" register="true" transfer="true" optional="false" type="data" size="-935195"/>
    <uses file="chr21.6.34.nocontam.fq" link="output" register="true" transfer="true" optional="false" type="data" size="-907499"/>
  </job>
  <job id="ID00497" namespace="Genome" name="fastq2bfq_chr21" version="1.0" runtime="0.55">
    <uses file="chr21.0.0.nocontam.fq" link="input" register="true" transfer="true" optional="false" type="data" size="3786979"/>
    <uses file="chr21.0.0.nocontam.bfq" link="output" register="true" transfer="true" optional="false" type="data" size="954182"/>
  </job>
  <job id="ID00498" namespace="Genome" name="fastq2bfq_chr21" version="1.0" runtime="0.61">
    <uses file="chr21.0.1.nocontam.fq" link="input" register="true" transfer="true" optional="false" type="data" size="3337318"/>
    <uses file="chr21.0.1.nocontam.bfq" link="output" register="true" transfer="true" optional="false" type="data" size="769109"/>
  </job>
  <job id="ID00499" namespace="Genome" name="fastq2bfq_chr21" version="1.0" runtime="0.48">
    <uses file="chr21.0.2.nocontam.fq" link="input" register="true" transfer="true" optional="false" type="data" size="3298670"/>
    <uses file="chr21.0.2.nocontam.bfq" link="output" register="true" transfer="true" optional="false" type="data" size="756515"/>
  </job>
  <job id="ID00500" namespace="Genome" name="fastq2bfq_chr21" version="1.0" runtime="0.42">
    <uses file="chr21.0.3.nocontam.fq" link="input" register="true" transfer="true" optional="false" type="data" size="3512513"/>
    <uses file="chr21.0.3.nocontam.bfq" link="output" register="true" transfer="true" optional="false" type="data" size="839435"/>
  </job>
  <job id="ID00501" namespace="Genome" name="fastq2bfq_chr21" version="1.0" runtime="0.75">
    <uses file="chr21.0.4.nocontam.fq" link="input" register="true" transfer="true" optional="false" type="data" size="4796276"/>
    <uses file="chr21.0.4.nocontam.bfq" link="output" register="true" transfer="true" optional="false" type="data" size="1154915"/>
  </job>
  <job id="ID00502" namespace="Genome" name="fastq2bfq_chr21" version="1.0" runtime="0.54">
    <uses file="chr21.0.5.nocontam.fq" link="input" register="true" transfer="true" optional="false" type="data" size="3544676"/>
    <uses file="chr21.0.5.nocontam.bfq" link="output" register="true" transfer="true" optional="false" type="data" size="709070"/>
  </job>
  <job id="ID00503" namespace="Genome" name="fastq2bfq_chr21" version="1.0" runtime="0.29">
    <uses file="chr21.0.6.nocontam.fq" link="input" register="true" transfer="true" optional="false" type="data" size="2250991"/>
    <uses file="chr21.0.6.nocontam.bfq" link="output" register="true" transfer="true" optional="false" type="data" size="505284"/>
  </job>
  <job id="ID00504" namespace="Genome" name="fastq2bfq_chr21" version="1.0" runtime="0.62">
    <uses file="chr21.0.7.nocontam.fq" link="input" register="true" transfer="true" optional="false" type="data" size="4280362"/>
    <uses file="chr21.0.7.nocontam.bfq" link="output" register="true" transfer="true" optional="false" type="data" size="1151777"/>
  </job>
  <job id="ID00505" namespace="Genome" name="fastq2bfq_chr21" version="1.0" runtime="0.56">
    <uses file="chr21.0.8.nocontam.fq" link="input" register="true" transfer="true" optional="false" type="data" size="4067608"/>
    <uses file="chr21.0.8.nocontam.bfq" link="output" register="true" transfer="true" optional="false" type="data" size="886863"/>
  </job>
  <job id="ID00506" namespace="Genome" name="fastq2bfq_chr21" version="1.0" runtime="1.59">
    <uses file="chr21.0.9.nocontam.fq" link="input" register="true" transfer="true" optional="false" type="data" size="8085543"/>
    <uses file="chr21.0.9.nocontam.bfq" link="output" register="true" transfer="true" optional="false" type="data" size="1909482"/>
  </job>
  <job id="ID00507" namespace="Genome" name="fastq2bfq_chr21" version="1.0" runtime="0.59">
    <uses file="chr21.0.10.nocontam.fq" link="input" register="true" transfer="true" optional="false" type="data" size="3393844"/>
    <uses file="chr21.0.10.nocontam.bfq" link="output" register="true" transfer="true" optional="false" type="data" size="747539"/>
  </job>
  <job id="ID00508" namespace="Genome" name="fastq2bfq_chr21" version="1.0" runtime="0.15">
    <uses file="chr21.0.11.nocontam.fq" link="input" register="true" transfer="true" optional="false" type="data" size="1001476"/>
    <uses file="chr21.0.11.nocontam.bfq" link="output" register="true" transfer="true" optional="false" type="data" size="222745"/>
  </job>
  <job id="ID00509" namespace="Genome" name="fastq2bfq_chr21" version="1.0" runtime="1.00">
    <uses file="chr21.0.12.nocontam.fq" link="input" register="true" transfer="true" optional="false" type="data" size="7881599"/>
    <uses file="chr21.0.12.nocontam.bfq" link="output" register="true" transfer="true" optional="false" type="data" size="1567860"/>
  </job>
  <job id="ID00510" namespace="Genome" name="fastq2bfq_chr21" version="1.0" runtime="0.29">
    <uses file="chr21.0.13.nocontam.fq" link="input" register="true" transfer="true" optional="false" type="data" size="2444306"/>
    <uses file="chr21.0.13.nocontam.bfq" link="output" register="true" transfer="true" optional="false" type="data" size="700418"/>
  </job>
  <job id="ID00511" namespace="Genome" name="fastq2bfq_chr21" version="1.0" runtime="0.78">
    <uses file="chr21.0.14.nocontam.fq" link="input" register="true" transfer="true" optional="false" type="data" size="3684600"/>
    <uses file="chr21.0.14.nocontam.bfq" link="output" register="true" transfer="true" optional="false" type="data" size="767226"/>
  </job>
  <job id="ID00512" namespace="Genome" name="fastq2bfq_chr21" version="1.0" runtime="0.29">
    <uses file="chr21.0.15.nocontam.fq" link="input" register="true" transfer="true" optional="false" type="data" size="2621776"/>
    <uses file="chr21.0.15.nocontam.bfq" link="output" register="true" transfer="true" optional="false" type="data" size="620071"/>
  </job>
  <job id="ID00513" namespace="Genome" name="fastq2bfq_chr21" version="1.0" runtime="0.67">
    <uses file="chr21.0.16.nocontam.fq" link="input" register="true" transfer="true" optional="false" type="data" size="3519818"/>
    <uses file="chr21.0.16.nocontam.bfq" link="output" register="true" transfer="true" optional="false" type="data" size="789594"/>
  </job>
  <job id="ID00514" namespace="Genome" name="fastq2bfq_chr21" version="1.0" runtime="1.70">
    <uses file="chr21.0.17.nocontam.fq" link="input" register="true" transfer="true" optional="false" type="data" size="8449100"/>
    <uses file="chr21.0.17.nocontam.bfq" link="output" register="true" transfer="true" optional="false" type="data" size="2242827"/>
  </job>
  <job id="ID00515" namespace="Genome" name="fastq2bfq_chr21" version="1.0" runtime="0.68">
    <uses file="chr21.0.18.nocontam.fq" link="input" register="true" transfer="true" optional="false" type="data" size="4865448"/>
    <uses file="chr21.0.18.nocontam.bfq" link="output" register="true" transfer="true" optional="false" type="data" size="1043811"/>
  </job>
  <job id="ID00516" namespace="Genome" name="fastq2bfq_chr21" version="1.0" runtime="0.67">
    <uses file="chr21.0.19.nocontam.fq" link="input" register="true" transfer="true" optional="false" type="data" size="3543093"/>
    <uses file="chr21.0.19.nocontam.bfq" link="output" register="true" transfer="true" optional="false" type="data" size="845012"/>
  </job>
  <job id="ID00517" namespace="Genome" name="fastq2bfq_chr21" version="1.0" runtime="0.66">
    <uses file="chr21.0.20.nocontam.fq" link="input" register="true" transfer="true" optional="false" type="data" size="4939263"/>
    <uses file="chr21.0.20.nocontam.bfq" link="output" register="true" transfer="true" optional="false" type="data" size="1118368"/>
  </job>
  <job id="ID00518" namespace="Genome" name="fastq2bfq_chr21" version="1.0" runtime="-0.46">
    <uses file="chr21.0.21.nocontam.fq" link="input" register="true" transfer="true" optional="false" type="data" size="-2767944"/>
    <uses file="chr21.0.21.nocontam.bfq" link="output" register="true" transfer="true" optional="false" type="data" size="-639995"/>
  </job>
  <job id="ID00519" namespace="Genome" name="fastq2bfq_chr21" version="1.0" runtime="2.90">
    <uses file="chr21.0.22.nocontam.fq" link="input" register="true" transfer="true" optional="false" type="data" size="14963978"/>
    <uses file="chr21.0.22.nocontam.bfq" link="output" register="true" transfer="true" optional="false" type="data" size="3590113"/>
  </job>
  <job id="ID00520" namespace="Genome" name="fastq2bfq_chr21" version="1.0" runtime="0.45">
    <uses file="chr21.0.23.nocontam.fq" link="input" register="true" transfer="true" optional="false" type="data" size="3194225"/>
    <uses file="chr21.0.23.nocontam.bfq" link="output" register="true" transfer="true" optional="false" type="data" size="773316"/>
  </job>
  <job id="ID00521" namespace="Genome" name="fastq2bfq_chr21" version="1.0" runtime="-0.56">
    <uses file="chr21.0.24.nocontam.fq" link="input" register="true" transfer="true" optional="false" type="data" size="-3833795"/>
    <uses file="chr21.0.24.nocontam.bfq" link="output" register="true" transfer="true" optional="false" type="data" size="-946641"/>
  </job>
  <job id="ID00522" namespace="Genome" name="fastq2bfq_chr21" version="1.0" runtime="1.31">
    <uses file="chr21.0.25.nocontam.fq" link="input" register="true" transfer="true" optional="false" type="data" size="9445243"/>
    <uses file="chr21.0.25.nocontam.bfq" link="output" register="true" transfer="true" optional="false" type="data" size="2234114"/>
  </job>
  <job id="ID00523" namespace="Genome" name="fastq2bfq_chr21" version="1.0" runtime="0.37">
    <uses file="chr21.0.26.nocontam.fq" link="input" register="true" transfer="true" optional="false" type="data" size="2220001"/>
    <uses file="chr21.0.26.nocontam.bfq" link="output" register="true" transfer="true" optional="false" type="data" size="582691"/>
  </job>
  <job id="ID00524" namespace="Genome" name="fastq2bfq_chr21" version="1.0" runtime="1.92">
    <uses file="chr21.0.27.nocontam.fq" link="input" register="true" transfer="true" optional="false" type="data" size="15164259"/>
    <uses file="chr21.0.27.nocontam.bfq" link="output" register="true" transfer="true" optional="false" type="data" size="3753317"/>
  </job>
  <job id="ID00525" namespace="Genome" name="fastq2bfq_chr21" version="1.0" runtime="1.05">
    <uses file="chr21.0.28.nocontam.fq" link="input" register="true" transfer="true" optional="false" type="data" size="8142284"/>
    <uses file="chr21.0.28.nocontam.bfq" link="output" register="true" transfer="true" optional="false" type="data" size="1836234"/>
  </job>
  <job id="ID00526" namespace="Genome" name="fastq2bfq_chr21" version="1.0" runtime="-0.53">
    <uses file="chr21.0.29.nocontam.fq" link="input" register="true" transfer="true" optional="false" type="data" size="-3546589"/>
    <uses file="chr21.0.29.nocontam.bfq" link="output" register="true" transfer="true" optional="false" type="data" size="-920903"/>
  </job>
  <job id="ID00527" namespace="Genome" name="fastq2bfq_chr21" version="1.0" runtime="0.90">
    <uses file="chr21.0.30.nocontam.fq" link="input" register="true" transfer="true" optional="false" type="data" size="6733151"/>
    <uses file="chr21.0.30.nocontam.bfq" link="output" register="true" transfer="true" optional="false" type="data" size="1683744"/>
  </job>
  <job id="ID00528" namespace="Genome" name="fastq2bfq_chr21" version="1.0" runtime="0.57">
    <uses file="chr21.0.31.nocontam.fq" link="input" register="true" transfer="true" optional="false" type="data" size="4078193"/>
    <uses file="chr21.0.31.nocontam.bfq" link="output" register="true" transfer="true" optional="false" type="data" size="899051"/>
  </job>
  <job id="ID00529" namespace="Genome" name="fastq2bfq_chr21" version="1.0" runtime="1.02">
    <uses file="chr21.0.32.nocontam.fq" link="input" register="true" transfer="true" optional="false" type="data" size="6733148"/>
    <uses file="chr21.0.32.nocontam.bfq" link="output" register="true" transfer="true" optional="false" type="data" size="1627646"/>
  </job>
  <job id="ID00530" namespace="Genome" name="fastq2bfq_chr21" version="1.0" runtime="0.03">
    <uses file="chr21.0.33.nocontam.fq" link="input" register="true" transfer="true" optional="false" type="data" size="214569"/>
    <uses file="chr21.0.33.nocontam.bfq" link="output" register="true" transfer="true" optional="false" type="data" size="49015"/>
  </job>
  <job id="ID00531" namespace="Genome" name="fastq2bfq_chr21" version="1.0" runtime="1.11">
    <uses file="chr21.0.34.nocontam.fq" link="input" register="true" transfer="true" optional="false" type="data" size="10474488"/>
    <uses file="chr21.0.34.nocontam.bfq" link="output" register="true" transfer="true" optional="false" type="data" size="2473745"/>
  </job>
  <job id="ID00532" namespace="Genome" name="fastq2bfq_chr21" version="1.0" runtime="0.29">
    <uses file="chr21.1.0.nocontam.fq" link="input" register="true" transfer="true" optional="false" type="data" size="2299758"/>
    <uses file="chr21.1.0.nocontam.bfq" link="output" register="true" transfer="true" optional="false" type="data" size="574308"/>
  </job>
  <job id="ID00533" namespace="Genome" name="fastq2bfq_chr21" version="1.0" runtime="0.41">
    <uses file="chr21.1.1.nocontam.fq" link="input" register="true" transfer="true" optional="false" type="data" size="3127287"/>
    <uses file="chr21.1.1.nocontam.bfq" link="output" register="true" transfer="true" optional="false" type="data" size="712412"/>
  </job>
  <job id="ID00534" namespace="Genome" name="fastq2bfq_chr21" version="1.0" runtime="0.56">
    <uses file="chr21.1.2.nocontam.fq" link="input" register="true" transfer="true" optional="false" type="data" size="3143520"/>
    <uses file="chr21.1.2.nocontam.bfq" link="output" register="true" transfer="true" optional="false" type="data" size="664349"/>
  </job>
  <job id="ID00535" namespace="Genome" name="fastq2bfq_chr21" version="1.0" runtime="0.38">
    <uses file="chr21.1.3.nocontam.fq" link="input" register="true" transfer="true" optional="false" type="data" size="2672794"/>
    <uses file="chr21.1.3.nocontam.bfq" link="output" register="true" transfer="true" optional="false" type="data" size="631898"/>
  </job>
  <job id="ID00536" namespace="Genome" name="fastq2bfq_chr21" version="1.0" runtime="0.32">
    <uses file="chr21.1.4.nocontam.fq" link="input" register="true" transfer="true" optional="false" type="data" size="2274930"/>
    <uses file="chr21.1.4.nocontam.bfq" link="output" register="true" transfer="true" optional="false" type="data" size="532669"/>
  </job>
  <job id="ID00537" namespace="Genome" name="fastq2bfq_chr21" version="1.0" runtime="0.30">
    <uses file="chr21.1.5.nocontam.fq" link="input" register="true" transfer="true" optional="false" type="data" size="2708204"/>
    <uses file="chr21.1.5.nocontam.bfq" link="output" register="true" transfer="true" optional="false" type="data" size="610668"/>
  </job>
  <job id="ID00538" namespace="Genome" name="fastq2bfq_chr21" version="1.0" runtime="0.27">
    <uses file="chr21.1.6.nocontam.fq" link="input" register="true" transfer="true" optional="false" type="data" size="1892593"/>
    <uses file="chr21.1.6.nocontam.bfq" link="output" register="true" transfer="true" optional="false" type="data" size="502618"/>
  </job>
  <job id="ID00539" namespace="Genome" name="fastq2bfq_chr21" version="1.0" runtime="1.02">
    <uses file="chr21.1.7.nocontam.fq" link="input" register="true" transfer="true" optional="false" type="data" size="7318888"/>
    <uses file="chr21.1.7.nocontam.bfq" link="output" register="true" transfer="true" optional="false" type="data" size="1747819"/>
  </job>
  <job id="ID00540" namespace="Genome" name="fastq2bfq_chr21" version="1.0" runtime="0.25">
    <uses file="chr21.1.8.nocontam.fq" link="input" register="true" transfer="true" optional="false" type="data" size="1585471"/>
    <uses file="chr21.1.8.nocontam.bfq" link="output" register="true" transfer="true" optional="false" type="data" size="403763"/>
  </job>
  <job id="ID00541" namespace="Genome" name="fastq2bfq_chr21" version="1.0" runtime="0.53">
    <uses file="chr21.1.9.nocontam.fq" link="input" register="true" transfer="true" optional="false" type="data" size="3375154"/>
    <uses file="chr21.1.9.nocontam.bfq" link="output" register="true" transfer="true" optional="false" type="data" size="783043"/>
  </job>
  <job id="ID00542" namespace="Genome" name="fastq2bfq_chr21" version="1.0" runtime="0.40">
    <uses file="chr21.1.10.nocontam.fq" link="input" register="true" transfer="true" optional="false" type="data" size="2981952"/>
    <uses file="chr21.1.10.nocontam.bfq" link="output" register="true" transfer="true" optional="false" type="data" size="561112"/>
  </job>
  <job id="ID00543" namespace="Genome" name="fastq2bfq_chr21" version="1.0" runtime="0.12">
    <uses file="chr21.1.11.nocontam.fq" link="input" register="true" transfer="true" optional="false" type="data" size="825739"/>
    <uses file="chr21.1.11.nocontam.bfq" link="output" register="true" transfer="true" optional="false" type="data" size="183863"/>
  </job>
  <job id="ID00544" namespace="Genome" name="fastq2bfq_chr21" version="1.0" runtime="0.71">
    <uses file="chr21.1.12.nocontam.fq" link="input" register="true" transfer="true" optional="false" type="data" size="4175484"/>
    <uses file="chr21.1.12.nocontam.bfq" link="output" register="true" transfer="true" optional="false" type="data" size="1016538"/>
  </job>
  <job id="ID00545" namespace="Genome" name="fastq2bfq_chr21" version="1.0" runtime="0.29">
    <uses file="chr21.1.13.nocontam.fq" link="input" register="true" transfer="true" optional="false" type="data" size="2228155"/>
    <uses file="chr21.1.13.nocontam.bfq" link="output" register="true" transfer="true" optional="false" type="data" size="611906"/>
  </job>
  <job id="ID00546" namespace="Genome" name="fastq2bfq_chr21" version="1.0" runtime="0.01">
    <uses file="chr21.1.14.nocontam.fq" link="input" register="true" transfer="true" optional="false" type="data" size="118917"/>
    <uses file="chr21.1.14.nocontam.bfq" link="output" register="true" transfer="true" optional="false" type="data" size="31160"/>
  </job>
  <job id="ID00547" namespace="Genome" name="fastq2bfq_chr21" version="1.0" runtime="0.60">
    <uses file="chr21.1.15.nocontam.fq" link="input" register="true" transfer="true" optional="false" type="data" size="3794113"/>
    <uses file="chr21.1.15.nocontam.bfq" link="output" register="true" transfer="true" optional="false" type="data" size="884507"/>
  </job>
  <job id="ID00548" namespace="Genome" name="fastq2bfq_chr21" version="1.0" runtime="0.29">
    <uses file="chr21.1.16.nocontam.fq" link="input" register="true" transfer="true" optional="false" type="data" size="1648677"/>
    <uses file="chr21.1.16.nocontam.bfq" link="output" register="true" transfer="true" optional="false" type="data" size="376959"/>
  </job>
  <job id="ID00549" namespace="Genome" name="fastq2bfq_chr21" version="1.0" runtime="0.42">
    <uses file="chr21.1.17.nocontam.fq" link="input" register="true" transfer="true" optional="false" type="data" size="3422431"/>
    <uses file="chr21.1.17.nocontam.bfq" link="output" register="true" transfer="true" optional="false" type="data" size="1078291"/>
  </job>
  <job id="ID00550" namespace="Genome" name="fastq2bfq_chr21" version="1.0" runtime="0.08">
    <uses file="chr21.1.18.nocontam.fq" link="input" register="true" transfer="true" optional="false" type="data" size="354153"/>
    <uses file="chr21.1.18.nocontam.bfq" link="output" register="true" transfer="true" optional="false" type="data" size="76073"/>
  </job>
  <job id="ID00551" namespace="Genome" name="fastq2bfq_chr21" version="1.0" runtime="0.31">
    <uses file="chr21.1.19.nocontam.fq" link="input" register="true" transfer="true" optional="false" type="data" size="2983510"/>
    <uses file="chr21.1.19.nocontam.bfq" link="output" register="true" transfer="true" optional="false" type="data" size="600536"/>
  </job>
  <job id="ID00552" namespace="Genome" name="fastq2bfq_chr21" version="1.0" runtime="0.25">
    <uses file="chr21.1.20.nocontam.fq" link="input" register="true" transfer="true" optional="false" type="data" size="1712192"/>
    <uses file="chr21.1.20.nocontam.bfq" link="output" register="true" transfer="true" optional="false" type="data" size="321392"/>
  </job>
  <job id="ID00553" namespace="Genome" name="fastq2bfq_chr21" version="1.0" runtime="0.74">
    <uses file="chr21.1.21.nocontam.fq" link="input" register="true" transfer="true" optional="false" type="data" size="5045234"/>
    <uses file="chr21.1.21.nocontam.bfq" link="output" register="true" transfer="true" optional="false" type="data" size="1124072"/>
  </job>
  <job id="ID00554" namespace="Genome" name="fastq2bfq_chr21" version="1.0" runtime="0.78">
    <uses file="chr21.1.22.nocontam.fq" link="input" register="true" transfer="true" optional="false" type="data" size="5165906"/>
    <uses file="chr21.1.22.nocontam.bfq" link="output" register="true" transfer="true" optional="false" type="data" size="1472457"/>
  </job>
  <job id="ID00555" namespace="Genome" name="fastq2bfq_chr21" version="1.0" runtime="-0.12">
    <uses file="chr21.1.23.nocontam.fq" link="input" register="true" transfer="true" optional="false" type="data" size="-789627"/>
    <uses file="chr21.1.23.nocontam.bfq" link="output" register="true" transfer="true" optional="false" type="data" size="-193207"/>
  </job>
  <job id="ID00556" namespace="Genome" name="fastq2bfq_chr21" version="1.0" runtime="0.75">
    <uses file="chr21.1.24.nocontam.fq" link="input" register="true" transfer="true" optional="false" type="data" size="4750692"/>
    <uses file="chr21.1.24.nocontam.bfq" link="output" register="true" transfer="true" optional="false" type="data" size="1029833"/>
  </job>
  <job id="ID00557" namespace="Genome" name="fastq2bfq_chr21" version="1.0" runtime="-0.19">
    <uses file="chr21.1.25.nocontam.fq" link="input" register="true" transfer="true" optional="false" type="data" size="-1480791"/>
    <uses file="chr21.1.25.nocontam.bfq" link="output" register="true" transfer="true" optional="false" type="data" size="-361824"/>
  </job>
  <job id="ID00558" namespace="Genome" name="fastq2bfq_chr21" version="1.0" runtime="0.82">
    <uses file="chr21.1.26.nocontam.fq" link="input" register="true" transfer="true" optional="false" type="data" size="6682023"/>
    <uses file="chr21.1.26.nocontam.bfq" link="output" register="true" transfer="true" optional="false" type="data" size="1572369"/>
  </job>
  <job id="ID00559" namespace="Genome" name="fastq2bfq_chr21" version="1.0" runtime="0.51">
    <uses file="chr21.1.27.nocontam.fq" link="input" register="true" transfer="true" optional="false" type="data" size="3118365"/>
    <uses file="chr21.1.27.nocontam.bfq" link="output" register="true" transfer="true" optional="false" type="data" size="709598"/>
  </job>
  <job id="ID00560" namespace="Genome" name="fastq2bfq_chr21" version="1.0" runtime="0.39">
    <uses file="chr21.1.28.nocontam.fq" link="input" register="true" transfer="true" optional="false" type="data" size="2907365"/>
    <uses file="chr21.1.28.nocontam.bfq" link="output" register="true" transfer="true" optional="false" type="data" size="701098"/>
  </job>
  <job id="ID00561" namespace="Genome" name="fastq2bfq_chr21" version="1.0" runtime="-0.07">
    <uses file="chr21.1.29.nocontam.fq" link="input" register="true" transfer="true" optional="false" type="data" size="-605871"/>
    <uses file="chr21.1.29.nocontam.bfq" link="output" register="true" transfer="true" optional="false" type="data" size="-140651"/>
  </job>
  <job id="ID00562" namespace="Genome" name="fastq2bfq_chr21" version="1.0" runtime="1.70">
    <uses file="chr21.1.30.nocontam.fq" link="input" register="true" transfer="true" optional="false" type="data" size="9668079"/>
    <uses file="chr21.1.30.nocontam.bfq" link="output" register="true" transfer="true" optional="false" type="data" size="2534269"/>
  </job>
  <job id="ID00563" namespace="Genome" name="fastq2bfq_chr21" version="1.0" runtime="-0.17">
    <uses file="chr21.1.31.nocontam.fq" link="input" register="true" transfer="true" optional="false" type="data" size="-1092546"/>
    <uses file="chr21.1.31.nocontam.bfq" link="output" register="true" transfer="true" optional="false" type="data" size="-262802"/>
  </job>
  <job id="ID00564" namespace="Genome" name="fastq2bfq_chr21" version="1.0" runtime="0.03">
    <uses file="chr21.1.32.nocontam.fq" link="input" register="true" transfer="true" optional="false" type="data" size="274032"/>
    <uses file="chr21.1.32.nocontam.bfq" link="output" register="true" transfer="true" optional="false" type="data" size="63530"/>
  </job>
  <job id="ID00565" namespace="Genome" name="fastq2bfq_chr21" version="1.0" runtime="0.29">
    <uses file="chr21.1.33.nocontam.fq" link="input" register="true" transfer="true" optional="false" type="data" size="2317848"/>
    <uses file="chr21.1.33.nocontam.bfq" link="output" register="true" transfer="true" optional="false" type="data" size="466649"/>
  </job>
  <job id="ID00566" namespace="Genome" name="fastq2bfq_chr21" version="1.0" runtime="1.06">
    <uses file="chr21.1.34.nocontam.fq" link="input" register="true" transfer="true" optional="false" type="data" size="5413514"/>
    <uses file="chr21.1.34.nocontam.bfq" link="output" register="true" transfer="true" optional="false" type="data" size="1409067"/>
  </job>
  <job id="ID00567" namespace="Genome" name="fastq2bfq_chr21" version="1.0" runtime="0.55">
    <uses file="chr21.2.0.nocontam.fq" link="input" register="true" transfer="true" optional="false" type="data" size="3807345"/>
    <uses file="chr21.2.0.nocontam.bfq" link="output" register="true" transfer="true" optional="false" type="data" size="896227"/>
  </job>
  <job id="ID00568" namespace="Genome" name="fastq2bfq_chr21" version="1.0" runtime="0.49">
    <uses file="chr21.2.1.nocontam.fq" link="input" register="true" transfer="true" optional="false" type="data" size="3987373"/>
    <uses file="chr21.2.1.nocontam.bfq" link="output" register="true" transfer="true" optional="false" type="data" size="923991"/>
  </job>
  <job id="ID00569" namespace="Genome" name="fastq2bfq_chr21" version="1.0" runtime="0.53">
    <uses file="chr21.2.2.nocontam.fq" link="input" register="true" transfer="true" optional="false" type="data" size="4191843"/>
    <uses file="chr21.2.2.nocontam.bfq" link="output" register="true" transfer="true" optional="false" type="data" size="1084507"/>
  </job>
  <job id="ID00570" namespace="Genome" name="fastq2bfq_chr21" version="1.0" runtime="0.39">
    <uses file="chr21.2.3.nocontam.fq" link="input" register="true" transfer="true" optional="false" type="data" size="3009951"/>
    <uses file="chr21.2.3.nocontam.bfq" link="output" register="true" transfer="true" optional="false" type="data" size="679015"/>
  </job>
  <job id="ID00571" namespace="Genome" name="fastq2bfq_chr21" version="1.0" runtime="0.68">
    <uses file="chr21.2.4.nocontam.fq" link="input" register="true" transfer="true" optional="false" type="data" size="4324670"/>
    <uses file="chr21.2.4.nocontam.bfq" link="output" register="true" transfer="true" optional="false" type="data" size="1056742"/>
  </job>
  <job id="ID00572" namespace="Genome" name="fastq2bfq_chr21" version="1.0" runtime="0.84">
    <uses file="chr21.2.5.nocontam.fq" link="input" register="true" transfer="true" optional="false" type="data" size="5572778"/>
    <uses file="chr21.2.5.nocontam.bfq" link="output" register="true" transfer="true" optional="false" type="data" size="1381341"/>
  </job>
  <job id="ID00573" namespace="Genome" name="fastq2bfq_chr21" version="1.0" runtime="0.41">
    <uses file="chr21.2.6.nocontam.fq" link="input" register="true" transfer="true" optional="false" type="data" size="2424640"/>
    <uses file="chr21.2.6.nocontam.bfq" link="output" register="true" transfer="true" optional="false" type="data" size="610572"/>
  </job>
  <job id="ID00574" namespace="Genome" name="fastq2bfq_chr21" version="1.0" runtime="0.97">
    <uses file="chr21.2.7.nocontam.fq" link="input" register="true" transfer="true" optional="false" type="data" size="6445910"/>
    <uses file="chr21.2.7.nocontam.bfq" link="output" register="true" transfer="true" optional="false" type="data" size="1588921"/>
  </job>
  <job id="ID00575" namespace="Genome" name="fastq2bfq_chr21" version="1.0" runtime="0.33">
    <uses file="chr21.2.8.nocontam.fq" link="input" register="true" transfer="true" optional="false" type="data" size="1840929"/>
    <uses file="chr21.2.8.nocontam.bfq" link="output" register="true" transfer="true" optional="false" type="data" size="495217"/>
  </job>
  <job id="ID00576" namespace="Genome" name="fastq2bfq_chr21" version="1.0" runtime="0.75">
    <uses file="chr21.2.9.nocontam.fq" link="input" register="true" transfer="true" optional="false" type="data" size="5217217"/>
    <uses file="chr21.2.9.nocontam.bfq" link="output" register="true" transfer="true" optional="false" type="data" size="1338261"/>
  </job>
  <job id="ID00577" namespace="Genome" name="fastq2bfq_chr21" version="1.0" runtime="0.49">
    <uses file="chr21.2.10.nocontam.fq" link="input" register="true" transfer="true" optional="false" type="data" size="3312587"/>
    <uses file="chr21.2.10.nocontam.bfq" link="output" register="true" transfer="true" optional="false" type="data" size="858876"/>
  </job>
  <job id="ID00578" namespace="Genome" name="fastq2bfq_chr21" version="1.0" runtime="0.36">
    <uses file="chr21.2.11.nocontam.fq" link="input" register="true" transfer="true" optional="false" type="data" size="2815729"/>
    <uses file="chr21.2.11.nocontam.bfq" link="output" register="true" transfer="true" optional="false" type="data" size="646650"/>
  </job>
  <job id="ID00579" namespace="Genome" name="fastq2bfq_chr21" version="1.0" runtime="1.37">
    <uses file="chr21.2.12.nocontam.fq" link="input" register="true" transfer="true" optional="false" type="data" size="10012453"/>
    <uses file="chr21.2.12.nocontam.bfq" link="output" register="true" transfer="true" optional="false" type="data" size="2470988"/>
  </job>
  <job id="ID00580" namespace="Genome" name="fastq2bfq_chr21" version="1.0" runtime="0.53">
    <uses file="chr21.2.13.nocontam.fq" link="input" register="true" transfer="true" optional="false" type="data" size="3009949"/>
    <uses file="chr21.2.13.nocontam.bfq" link="output" register="true" transfer="true" optional="false" type="data" size="788530"/>
  </job>
  <job id="ID00581" namespace="Genome" name="fastq2bfq_chr21" version="1.0" runtime="0.29">
    <uses file="chr21.2.14.nocontam.fq" link="input" register="true" transfer="true" optional="false" type="data" size="2258098"/>
    <uses file="chr21.2.14.nocontam.bfq" link="output" register="true" transfer="true" optional="false" type="data" size="470793"/>
  </job>
  <job id="ID00582" namespace="Genome" name="fastq2bfq_chr21" version="1.0" runtime="0.27">
    <uses file="chr21.2.15.nocontam.fq" link="input" register="true" transfer="true" optional="false" type="data" size="1807534"/>
    <uses file="chr21.2.15.nocontam.bfq" link="output" register="true" transfer="true" optional="false" type="data" size="386638"/>
  </job>
  <job id="ID00583" namespace="Genome" name="fastq2bfq_chr21" version="1.0" runtime="0.95">
    <uses file="chr21.2.16.nocontam.fq" link="input" register="true" transfer="true" optional="false" type="data" size="5964719"/>
    <uses file="chr21.2.16.nocontam.bfq" link="output" register="true" transfer="true" optional="false" type="data" size="1316900"/>
  </job>
  <job id="ID00584" namespace="Genome" name="fastq2bfq_chr21" version="1.0" runtime="0.54">
    <uses file="chr21.2.17.nocontam.fq" link="input" register="true" transfer="true" optional="false" type="data" size="4499318"/>
    <uses file="chr21.2.17.nocontam.bfq" link="output" register="true" transfer="true" optional="false" type="data" size="996664"/>
  </job>
  <job id="ID00585" namespace="Genome" name="fastq2bfq_chr21" version="1.0" runtime="0.32">
    <uses file="chr21.2.18.nocontam.fq" link="input" register="true" transfer="true" optional="false" type="data" size="2163524"/>
    <uses file="chr21.2.18.nocontam.bfq" link="output" register="true" transfer="true" optional="false" type="data" size="510828"/>
  </job>
  <job id="ID00586" namespace="Genome" name="fastq2bfq_chr21" version="1.0" runtime="1.58">
    <uses file="chr21.2.19.nocontam.fq" link="input" register="true" transfer="true" optional="false" type="data" size="10218149"/>
    <uses file="chr21.2.19.nocontam.bfq" link="output" register="true" transfer="true" optional="false" type="data" size="2423129"/>
  </job>
  <job id="ID00587" namespace="Genome" name="fastq2bfq_chr21" version="1.0" runtime="0.10">
    <uses file="chr21.2.20.nocontam.fq" link="input" register="true" transfer="true" optional="false" type="data" size="709002"/>
    <uses file="chr21.2.20.nocontam.bfq" link="output" register="true" transfer="true" optional="false" type="data" size="177326"/>
  </job>
  <job id="ID00588" namespace="Genome" name="fastq2bfq_chr21" version="1.0" runtime="0.13">
    <uses file="chr21.2.21.nocontam.fq" link="input" register="true" transfer="true" optional="false" type="data" size="924662"/>
    <uses file="chr21.2.21.nocontam.bfq" link="output" register="true" transfer="true" optional="false" type="data" size="246720"/>
  </job>
  <job id="ID00589" namespace="Genome" name="fastq2bfq_chr21" version="1.0" runtime="1.07">
    <uses file="chr21.2.22.nocontam.fq" link="input" register="true" transfer="true" optional="false" type="data" size="7947287"/>
    <uses file="chr21.2.22.nocontam.bfq" link="output" register="true" transfer="true" optional="false" type="data" size="1581606"/>
  </job>
  <job id="ID00590" namespace="Genome" name="fastq2bfq_chr21" version="1.0" runtime="0.69">
    <uses file="chr21.2.23.nocontam.fq" link="input" register="true" transfer="true" optional="false" type="data" size="5255333"/>
    <uses file="chr21.2.23.nocontam.bfq" link="output" register="true" transfer="true" optional="false" type="data" size="1260546"/>
  </job>
  <job id="ID00591" namespace="Genome" name="fastq2bfq_chr21" version="1.0" runtime="0.19">
    <uses file="chr21.2.24.nocontam.fq" link="input" register="true" transfer="true" optional="false" type="data" size="1354422"/>
    <uses file="chr21.2.24.nocontam.bfq" link="output" register="true" transfer="true" optional="false" type="data" size="303753"/>
  </job>
  <job id="ID00592" namespace="Genome" name="fastq2bfq_chr21" version="1.0" runtime="0.83">
    <uses file="chr21.2.25.nocontam.fq" link="input" register="true" transfer="true" optional="false" type="data" size="8109430"/>
    <uses file="chr21.2.25.nocontam.bfq" link="output" register="true" transfer="true" optional="false" type="data" size="2105640"/>
  </job>
  <job id="ID00593" namespace="Genome" name="fastq2bfq_chr21" version="1.0" runtime="1.09">
    <uses file="chr21.2.26.nocontam.fq" link="input" register="true" transfer="true" optional="false" type="data" size="6948562"/>
    <uses file="chr21.2.26.nocontam.bfq" link="output" register="true" transfer="true" optional="false" type="data" size="1473306"/>
  </job>
  <job id="ID00594" namespace="Genome" name="fastq2bfq_chr21" version="1.0" runtime="-0.81">
    <uses file="chr21.2.27.nocontam.fq" link="input" register="true" transfer="true" optional="false" type="data" size="-6511460"/>
    <uses file="chr21.2.27.nocontam.bfq" link="output" register="true" transfer="true" optional="false" type="data" size="-1563187"/>
  </job>
  <job id="ID00595" namespace="Genome" name="fastq2bfq_chr21" version="1.0" runtime="1.56">
    <uses file="chr21.2.28.nocontam.fq" link="input" register="true" transfer="true" optional="false" type="data" size="10719643"/>
    <uses file="chr21.2.28.nocontam.bfq" link="output" register="true" transfer="true" optional="false" type="data" size="2525315"/>
  </job>
  <job id="ID00596" namespace="Genome" name="fastq2bfq_chr21" version="1.0" runtime="0.08">
    <uses file="chr21.2.29.nocontam.fq" link="input" register="true" transfer="true" optional="false" type="data" size="665720"/>
    <uses file="chr21.2.29.nocontam.bfq" link="output" register="true" transfer="true" optional="false" type="data" size="157251"/>
  </job>
  <job id="ID00597" namespace="Genome" name="fastq2bfq_chr21" version="1.0" runtime="1.56">
    <uses file="chr21.2.30.nocontam.fq" link="input" register="true" transfer="true" optional="false" type="data" size="9670818"/>
    <uses file="chr21.2.30.nocontam.bfq" link="output" register="true" transfer="true" optional="false" type="data" size="2663699"/>
  </job>
  <job id="ID00598" namespace="Genome" name="fastq2bfq_chr21" version="1.0" runtime="1.07">
    <uses file="chr21.2.31.nocontam.fq" link="input" register="true" transfer="true" optional="false" type="data" size="7319104"/>
    <uses file="chr21.2.31.nocontam.bfq" link="output" register="true" transfer="true" optional="false" type="data" size="1701378"/>
  </job>
  <job id="ID00599" namespace="Genome" name="fastq2bfq_chr21" version="1.0" runtime="-0.35">
    <uses file="chr21.2.32.nocontam.fq" link="input" register="true" transfer="true" optional="false" type="data" size="-2550832"/>
    <uses file="chr21.2.32.nocontam.bfq" link="output" register="true" transfer="true" optional="false" type="data" size="-614494"/>
  </job>
  <job id="ID00600" namespace="Genome" name="fastq2bfq_chr21" version="1.0" runtime="0.21">
    <uses file="chr21.2.33.nocontam.fq" link="input" register="true" transfer="true" optional="false" type="data" size="1345423"/>
    <uses file="chr21.2.33.nocontam.bfq" link="output" register="true" transfer="true" optional="false" type="data" size="358584"/>
  </job>
  <job id="ID00601" namespace="Genome" name="fastq2bfq_chr21" version="1.0" runtime="2.16">
    <uses file="chr21.2.34.nocontam.fq" link="input" register="true" transfer="true" optional="false" type="data" size="13798368"/>
    <uses file="chr21.2.34.nocontam.bfq" link="output" register="true" transfer="true" optional="false" type="data" size="2814930"/>
  </job>
  <job id="ID00602" namespace="Genome" name="fastq2bfq_chr21" version="1.0" runtime="0.29">
    <uses file="chr21.3.0.nocontam.fq" link="input" register="true" transfer="true" optional="false" type="data" size="2101849"/>
    <uses file="chr21.3.0.nocontam.bfq" link="output" register="true" transfer="true" optional="false" type="data" size="546918"/>
  </job>
  <job id="ID00603" namespace="Genome" name="fastq2bfq_chr21" version="1.0" runtime="0.41">
    <uses file="chr21.3.1.nocontam.fq" link="input" register="true" transfer="true" optional="false" type="data" size="2325115"/>
    <uses file="chr21.3.1.nocontam.bfq" link="output" register="true" transfer="true" optional="false" type="data" size="586407"/>
  </job>
  <job id="ID00604" namespace="Genome" name="fastq2bfq_chr21" version="1.0" runtime="0.30">
    <uses file="chr21.3.2.nocontam.fq" link="input" register="true" transfer="true" optional="false" type="data" size="2036808"/>
    <uses file="chr21.3.2.nocontam.bfq" link="output" register="true" transfer="true" optional="false" type="data" size="495045"/>
  </job>
  <job id="ID00605" namespace="Genome" name="fastq2bfq_chr21" version="1.0" runtime="0.18">
    <uses file="chr21.3.3.nocontam.fq" link="input" register="true" transfer="true" optional="false" type="data" size="1254084"/>
    <uses file="chr21.3.3.nocontam.bfq" link="output" register="true" transfer="true" optional="false" type="data" size="280806"/>
  </job>
  <job id="ID00606" namespace="Genome" name="fastq2bfq_chr21" version="1.0" runtime="0.38">
    <uses file="chr21.3.4.nocontam.fq" link="input" register="true" transfer="true" optional="false" type="data" size="2348200"/>
    <uses file="chr21.3.4.nocontam.bfq" link="output" register="true" transfer="true" optional="false" type="data" size="694743"/>
  </job>
  <job id="ID00607" namespace="Genome" name="fastq2bfq_chr21" version="1.0" runtime="0.29">
    <uses file="chr21.3.5.nocontam.fq" link="input" register="true" transfer="true" optional="false" type="data" size="2096359"/>
    <uses file="chr21.3.5.nocontam.bfq" link="output" register="true" transfer="true" optional="false" type="data" size="511513"/>
  </job>
  <job id="ID00608" namespace="Genome" name="fastq2bfq_chr21" version="1.0" runtime="0.27">
    <uses file="chr21.3.6.nocontam.fq" link="input" register="true" transfer="true" optional="false" type="data" size="1700419"/>
    <uses file="chr21.3.6.nocontam.bfq" link="output" register="true" transfer="true" optional="false" type="data" size="478883"/>
  </job>
  <job id="ID00609" namespace="Genome" name="fastq2bfq_chr21" version="1.0" runtime="0.65">
    <uses file="chr21.3.7.nocontam.fq" link="input" register="true" transfer="true" optional="false" type="data" size="3635164"/>
    <uses file="chr21.3.7.nocontam.bfq" link="output" register="true" transfer="true" optional="false" type="data" size="832938"/>
  </job>
  <job id="ID00610" namespace="Genome" name="fastq2bfq_chr21" version="1.0" runtime="0.64">
    <uses file="chr21.3.8.nocontam.fq" link="input" register="true" transfer="true" optional="false" type="data" size="3225284"/>
    <uses file="chr21.3.8.nocontam.bfq" link="output" register="true" transfer="true" optional="false" type="data" size="822187"/>
  </job>
  <job id="ID00611" namespace="Genome" name="fastq2bfq_chr21" version="1.0" runtime="0.12">
    <uses file="chr21.3.9.nocontam.fq" link="input" register="true" transfer="true" optional="false" type="data" size="937643"/>
    <uses file="chr21.3.9.nocontam.bfq" link="output" register="true" transfer="true" optional="false" type="data" size="208023"/>
  </job>
  <job id="ID00612" namespace="Genome" name="fastq2bfq_chr21" version="1.0" runtime="0.31">
    <uses file="chr21.3.10.nocontam.fq" link="input" register="true" transfer="true" optional="false" type="data" size="2580633"/>
    <uses file="chr21.3.10.nocontam.bfq" link="output" register="true" transfer="true" optional="false" type="data" size="834512"/>
  </job>
  <job id="ID00613" namespace="Genome" name="fastq2bfq_chr21" version="1.0" runtime="0.44">
    <uses file="chr21.3.11.nocontam.fq" link="input" register="true" transfer="true" optional="false" type="data" size="2798387"/>
    <uses file="chr21.3.11.nocontam.bfq" link="output" register="true" transfer="true" optional="false" type="data" size="623038"/>
  </job>
  <job id="ID00614" namespace="Genome" name="fastq2bfq_chr21" version="1.0" runtime="0.56">
    <uses file="chr21.3.12.nocontam.fq" link="input" register="true" transfer="true" optional="false" type="data" size="3245643"/>
    <uses file="chr21.3.12.nocontam.bfq" link="output" register="true" transfer="true" optional="false" type="data" size="720215"/>
  </job>
  <job id="ID00615" namespace="Genome" name="fastq2bfq_chr21" version="1.0" runtime="0.22">
    <uses file="chr21.3.13.nocontam.fq" link="input" register="true" transfer="true" optional="false" type="data" size="1735130"/>
    <uses file="chr21.3.13.nocontam.bfq" link="output" register="true" transfer="true" optional="false" type="data" size="342813"/>
  </job>
  <job id="ID00616" namespace="Genome" name="fastq2bfq_chr21" version="1.0" runtime="0.00">
    <uses file="chr21.3.14.nocontam.fq" link="input" register="true" transfer="true" optional="false" type="data" size="35853"/>
    <uses file="chr21.3.14.nocontam.bfq" link="output" register="true" transfer="true" optional="false" type="data" size="8818"/>
  </job>
  <job id="ID00617" namespace="Genome" name="fastq2bfq_chr21" version="1.0" runtime="0.50">
    <uses file="chr21.3.15.nocontam.fq" link="input" register="true" transfer="true" optional="false" type="data" size="4591571"/>
    <uses file="chr21.3.15.nocontam.bfq" link="output" register="true" transfer="true" optional="false" type="data" size="948875"/>
  </job>
  <job id="ID00618" namespace="Genome" name="fastq2bfq_chr21" version="1.0" runtime="0.25">
    <uses file="chr21.3.16.nocontam.fq" link="input" register="true" transfer="true" optional="false" type="data" size="1182121"/>
    <uses file="chr21.3.16.nocontam.bfq" link="output" register="true" transfer="true" optional="false" type="data" size="298062"/>
  </job>
  <job id="ID00619" namespace="Genome" name="fastq2bfq_chr21" version="1.0" runtime="0.45">
    <uses file="chr21.3.17.nocontam.fq" link="input" register="true" transfer="true" optional="false" type="data" size="3563038"/>
    <uses file="chr21.3.17.nocontam.bfq" link="output" register="true" transfer="true" optional="false" type="data" size="830664"/>
  </job>
  <job id="ID00620" namespace="Genome" name="fastq2bfq_chr21" version="1.0" runtime="0.19">
    <uses file="chr21.3.18.nocontam.fq" link="input" register="true" transfer="true" optional="false" type="data" size="1182319"/>
    <uses file="chr21.3.18.nocontam.bfq" link="output" register="true" transfer="true" optional="false" type="data" size="255067"/>
  </job>
  <job id="ID00621" namespace="Genome" name="fastq2bfq_chr21" version="1.0" runtime="1.66">
    <uses file="chr21.3.19.nocontam.fq" link="input" register="true" transfer="true" optional="false" type="data" size="6621609"/>
    <uses file="chr21.3.19.nocontam.bfq" link="output" register="true" transfer="true" optional="false" type="data" size="1864570"/>
  </job>
  <job id="ID00622" namespace="Genome" name="fastq2bfq_chr21" version="1.0" runtime="-0.18">
    <uses file="chr21.3.20.nocontam.fq" link="input" register="true" transfer="true" optional="false" type="data" size="-1299045"/>
    <uses file="chr21.3.20.nocontam.bfq" link="output" register="true" transfer="true" optional="false" type="data" size="-285014"/>
  </job>
  <job id="ID00623" namespace="Genome" name="fastq2bfq_chr21" version="1.0" runtime="0.85">
    <uses file="chr21.3.21.nocontam.fq" link="input" register="true" transfer="true" optional="false" type="data" size="5059073"/>
    <uses file="chr21.3.21.nocontam.bfq" link="output" register="true" transfer="true" optional="false" type="data" size="1256450"/>
  </job>
  <job id="ID00624" namespace="Genome" name="fastq2bfq_chr21" version="1.0" runtime="0.42">
    <uses file="chr21.3.22.nocontam.fq" link="input" register="true" transfer="true" optional="false" type="data" size="2952908"/>
    <uses file="chr21.3.22.nocontam.bfq" link="output" register="true" transfer="true" optional="false" type="data" size="670367"/>
  </job>
  <job id="ID00625" namespace="Genome" name="fastq2bfq_chr21" version="1.0" runtime="-0.08">
    <uses file="chr21.3.23.nocontam.fq" link="input" register="true" transfer="true" optional="false" type="data" size="-407150"/>
    <uses file="chr21.3.23.nocontam.bfq" link="output" register="true" transfer="true" optional="false" type="data" size="-89199"/>
  </job>
  <job id="ID00626" namespace="Genome" name="fastq2bfq_chr21" version="1.0" runtime="0.24">
    <uses file="chr21.3.24.nocontam.fq" link="input" register="true" transfer="true" optional="false" type="data" size="1239949"/>
    <uses file="chr21.3.24.nocontam.bfq" link="output" register="true" transfer="true" optional="false" type="data" size="311524"/>
  </job>
  <job id="ID00627" namespace="Genome" name="fastq2bfq_chr21" version="1.0" runtime="0.86">
    <uses file="chr21.3.25.nocontam.fq" link="input" register="true" transfer="true" optional="false" type="data" size="5887013"/>
    <uses file="chr21.3.25.nocontam.bfq" link="output" register="true" transfer="true" optional="false" type="data" size="1289114"/>
  </job>
  <job id="ID00628" namespace="Genome" name="fastq2bfq_chr21" version="1.0" runtime="0.35">
    <uses file="chr21.3.26.nocontam.fq" link="input" register="true" transfer="true" optional="false" type="data" size="3066672"/>
    <uses file="chr21.3.26.nocontam.bfq" link="output" register="true" transfer="true" optional="false" type="data" size="678112"/>
  </job>
  <job id="ID00629" namespace="Genome" name="fastq2bfq_chr21" version="1.0" runtime="0.21">
    <uses file="chr21.3.27.nocontam.fq" link="input" register="true" transfer="true" optional="false" type="data" size="1474268"/>
    <uses file="chr21.3.27.nocontam.bfq" link="output" register="true" transfer="true" optional="false" type="data" size="339444"/>
  </job>
  <job id="ID00630" namespace="Genome" name="fastq2bfq_chr21" version="1.0" runtime="0.45">
    <uses file="chr21.3.28.nocontam.fq" link="input" register="true" transfer="true" optional="false" type="data" size="3223353"/>
    <uses file="chr21.3.28.nocontam.bfq" link="output" register="true" transfer="true" optional="false" type="data" size="831401"/>
  </job>
  <job id="ID00631" namespace="Genome" name="fastq2bfq_chr21" version="1.0" runtime="-0.20">
    <uses file="chr21.3.29.nocontam.fq" link="input" register="true" transfer="true" optional="false" type="data" size="-1336588"/>
    <uses file="chr21.3.29.nocontam.bfq" link="output" register="true" transfer="true" optional="false" type="data" size="-246117"/>
  </job>
  <job id="ID00632" namespace="Genome" name="fastq2bfq_chr21" version="1.0" runtime="0.72">
    <uses file="chr21.3.30.nocontam.fq" link="input" register="true" transfer="true" optional="false" type="data" size="4568074"/>
    <uses file="chr21.3.30.nocontam.bfq" link="output" register="true" transfer="true" optional="false" type="data" size="1033982"/>
  </job>
  <job id="ID00633" namespace="Genome" name="fastq2bfq_chr21" version="1.0" runtime="0.44">
    <uses file="chr21.3.31.nocontam.fq" link="input" register="true" transfer="true" optional="false" type="data" size="3333926"/>
    <uses file="chr21.3.31.nocontam.bfq" link="output" register="true" transfer="true" optional="false" type="data" size="919961"/>
  </job>
  <job id="ID00634" namespace="Genome" name="fastq2bfq_chr21" version="1.0" runtime="0.27">
    <uses file="chr21.3.32.nocontam.fq" link="input" register="true" transfer="true" optional="false" type="data" size="1425554"/>
    <uses file="chr21.3.32.nocontam.bfq" link="output" register="true" transfer="true" optional="false" type="data" size="255588"/>
  </job>
  <job id="ID00635" namespace="Genome" name="fastq2bfq_chr21" version="1.0" runtime="0.20">
    <uses file="chr21.3.33.nocontam.fq" link="input" register="true" transfer="true" optional="false" type="data" size="1620764"/>
    <uses file="chr21.3.33.nocontam.bfq" link="output" register="true" transfer="true" optional="false" type="data" size="417260"/>
  </job>
  <job id="ID00636" namespace="Genome" name="fastq2bfq_chr21" version="1.0" runtime="0.18">
    <uses file="chr21.3.34.nocontam.fq" link="input" register="true" transfer="true" optional="false" type="data" size="1232101"/>
    <uses file="chr21.3.34.nocontam.bfq" link="output" register="true" transfer="true" optional="false" type="data" size="291310"/>
  </job>
  <job id="ID00637" namespace="Genome" name="fastq2bfq_chr21" version="1.0" runtime="0.59">
    <uses file="chr21.4.0.nocontam.fq" link="input" register="true" transfer="true" optional="false" type="data" size="4560839"/>
    <uses file="chr21.4.0.nocontam.bfq" link="output" register="true" transfer="true" optional="false" type="data" size="893171"/>
  </job>
  <job id="ID00638" namespace="Genome" name="fastq2bfq_chr21" version="1.0" runtime="0.66">
    <uses file="chr21.4.1.nocontam.fq" link="input" register="true" transfer="true" optional="false" type="data" size="4606098"/>
    <uses file="chr21.4.1.nocontam.bfq" link="output" register="true" transfer="true" optional="false" type="data" size="1121653"/>
  </job>
  <job id="ID00639" namespace="Genome" name="fastq2bfq_chr21" version="1.0" runtime="1.14">
    <uses file="chr21.4.2.nocontam.fq" link="input" register="true" transfer="true" optional="false" type="data" size="5856061"/>
    <uses file="chr21.4.2.nocontam.bfq" link="output" register="true" transfer="true" optional="false" type="data" size="1438159"/>
  </job>
  <job id="ID00640" namespace="Genome" name="fastq2bfq_chr21" version="1.0" runtime="1.14">
    <uses file="chr21.4.3.nocontam.fq" link="input" register="true" transfer="true" optional="false" type="data" size="5325225"/>
    <uses file="chr21.4.3.nocontam.bfq" link="output" register="true" transfer="true" optional="false" type="data" size="1639805"/>
  </job>
  <job id="ID00641" namespace="Genome" name="fastq2bfq_chr21" version="1.0" runtime="0.51">
    <uses file="chr21.4.4.nocontam.fq" link="input" register="true" transfer="true" optional="false" type="data" size="3855555"/>
    <uses file="chr21.4.4.nocontam.bfq" link="output" register="true" transfer="true" optional="false" type="data" size="938250"/>
  </job>
  <job id="ID00642" namespace="Genome" name="fastq2bfq_chr21" version="1.0" runtime="0.54">
    <uses file="chr21.4.5.nocontam.fq" link="input" register="true" transfer="true" optional="false" type="data" size="3421890"/>
    <uses file="chr21.4.5.nocontam.bfq" link="output" register="true" transfer="true" optional="false" type="data" size="715572"/>
  </job>
  <job id="ID00643" namespace="Genome" name="fastq2bfq_chr21" version="1.0" runtime="0.82">
    <uses file="chr21.4.6.nocontam.fq" link="input" register="true" transfer="true" optional="false" type="data" size="6067014"/>
    <uses file="chr21.4.6.nocontam.bfq" link="output" register="true" transfer="true" optional="false" type="data" size="1374062"/>
  </job>
  <job id="ID00644" namespace="Genome" name="fastq2bfq_chr21" version="1.0" runtime="0.98">
    <uses file="chr21.4.7.nocontam.fq" link="input" register="true" transfer="true" optional="false" type="data" size="7515944"/>
    <uses file="chr21.4.7.nocontam.bfq" link="output" register="true" transfer="true" optional="false" type="data" size="1507476"/>
  </job>
  <job id="ID00645" namespace="Genome" name="fastq2bfq_chr21" version="1.0" runtime="1.13">
    <uses file="chr21.4.8.nocontam.fq" link="input" register="true" transfer="true" optional="false" type="data" size="5652012"/>
    <uses file="chr21.4.8.nocontam.bfq" link="output" register="true" transfer="true" optional="false" type="data" size="1343015"/>
  </job>
  <job id="ID00646" namespace="Genome" name="fastq2bfq_chr21" version="1.0" runtime="0.62">
    <uses file="chr21.4.9.nocontam.fq" link="input" register="true" transfer="true" optional="false" type="data" size="3080105"/>
    <uses file="chr21.4.9.nocontam.bfq" link="output" register="true" transfer="true" optional="false" type="data" size="592073"/>
  </job>
  <job id="ID00647" namespace="Genome" name="fastq2bfq_chr21" version="1.0" runtime="0.99">
    <uses file="chr21.4.10.nocontam.fq" link="input" register="true" transfer="true" optional="false" type="data" size="7311012"/>
    <uses file="chr21.4.10.nocontam.bfq" link="output" register="true" transfer="true" optional="false" type="data" size="1719382"/>
  </job>
  <job id="ID00648" namespace="Genome" name="fastq2bfq_chr21" version="1.0" runtime="0.56">
    <uses file="chr21.4.11.nocontam.fq" link="input" register="true" transfer="true" optional="false" type="data" size="3394514"/>
    <uses file="chr21.4.11.nocontam.bfq" link="output" register="true" transfer="true" optional="false" type="data" size="757625"/>
  </job>
  <job id="ID00649" namespace="Genome" name="fastq2bfq_chr21" version="1.0" runtime="1.79">
    <uses file="chr21.4.12.nocontam.fq" link="input" register="true" transfer="true" optional="false" type="data" size="13641061"/>
    <uses file="chr21.4.12.nocontam.bfq" link="output" register="true" transfer="true" optional="false" type="data" size="3918191"/>
  </job>
  <job id="ID00650" namespace="Genome" name="fastq2bfq_chr21" version="1.0" runtime="0.51">
    <uses file="chr21.4.13.nocontam.fq" link="input" register="true" transfer="true" optional="false" type="data" size="4062658"/>
    <uses file="chr21.4.13.nocontam.bfq" link="output" register="true" transfer="true" optional="false" type="data" size="827774"/>
  </job>
  <job id="ID00651" namespace="Genome" name="fastq2bfq_chr21" version="1.0" runtime="0.44">
    <uses file="chr21.4.14.nocontam.fq" link="input" register="true" transfer="true" optional="false" type="data" size="2851448"/>
    <uses file="chr21.4.14.nocontam.bfq" link="output" register="true" transfer="true" optional="false" type="data" size="653628"/>
  </job>
  <job id="ID00652" namespace="Genome" name="fastq2bfq_chr21" version="1.0" runtime="1.12">
    <uses file="chr21.4.15.nocontam.fq" link="input" register="true" transfer="true" optional="false" type="data" size="5991356"/>
    <uses file="chr21.4.15.nocontam.bfq" link="output" register="true" transfer="true" optional="false" type="data" size="1271139"/>
  </job>
  <job id="ID00653" namespace="Genome" name="fastq2bfq_chr21" version="1.0" runtime="0.53">
    <uses file="chr21.4.16.nocontam.fq" link="input" register="true" transfer="true" optional="false" type="data" size="3837690"/>
    <uses file="chr21.4.16.nocontam.bfq" link="output" register="true" transfer="true" optional="false" type="data" size="918293"/>
  </job>
  <job id="ID00654" namespace="Genome" name="fastq2bfq_chr21" version="1.0" runtime="1.23">
    <uses file="chr21.4.17.nocontam.fq" link="input" register="true" transfer="true" optional="false" type="data" size="7114022"/>
    <uses file="chr21.4.17.nocontam.bfq" link="output" register="true" transfer="true" optional="false" type="data" size="1975241"/>
  </job>
  <job id="ID00655" namespace="Genome" name="fastq2bfq_chr21" version="1.0" runtime="0.96">
    <uses file="chr21.4.18.nocontam.fq" link="input" register="true" transfer="true" optional="false" type="data" size="8033669"/>
    <uses file="chr21.4.18.nocontam.bfq" link="output" register="true" transfer="true" optional="false" type="data" size="1953684"/>
  </job>
  <job id="ID00656" namespace="Genome" name="fastq2bfq_chr21" version="1.0" runtime="0.12">
    <uses file="chr21.4.19.nocontam.fq" link="input" register="true" transfer="true" optional="false" type="data" size="690299"/>
    <uses file="chr21.4.19.nocontam.bfq" link="output" register="true" transfer="true" optional="false" type="data" size="179309"/>
  </job>
  <job id="ID00657" namespace="Genome" name="fastq2bfq_chr21" version="1.0" runtime="1.36">
    <uses file="chr21.4.20.nocontam.fq" link="input" register="true" transfer="true" optional="false" type="data" size="8245126"/>
    <uses file="chr21.4.20.nocontam.bfq" link="output" register="true" transfer="true" optional="false" type="data" size="2086277"/>
  </job>
  <job id="ID00658" namespace="Genome" name="fastq2bfq_chr21" version="1.0" runtime="0.00">
    <uses file="chr21.4.21.nocontam.fq" link="input" register="true" transfer="true" optional="false" type="data" size="24275"/>
    <uses file="chr21.4.21.nocontam.bfq" link="output" register="true" transfer="true" optional="false" type="data" size="5718"/>
  </job>
  <job id="ID00659" namespace="Genome" name="fastq2bfq_chr21" version="1.0" runtime="0.78">
    <uses file="chr21.4.22.nocontam.fq" link="input" register="true" transfer="true" optional="false" type="data" size="5996978"/>
    <uses file="chr21.4.22.nocontam.bfq" link="output" register="true" transfer="true" optional="false" type="data" size="1230758"/>
  </job>
  <job id="ID00660" namespace="Genome" name="fastq2bfq_chr21" version="1.0" runtime="1.07">
    <uses file="chr21.4.23.nocontam.fq" link="input" register="true" transfer="true" optional="false" type="data" size="7409373"/>
    <uses file="chr21.4.23.nocontam.bfq" link="output" register="true" transfer="true" optional="false" type="data" size="1685741"/>
  </job>
  <job id="ID00661" namespace="Genome" name="fastq2bfq_chr21" version="1.0" runtime="1.67">
    <uses file="chr21.4.24.nocontam.fq" link="input" register="true" transfer="true" optional="false" type="data" size="13897878"/>
    <uses file="chr21.4.24.nocontam.bfq" link="output" register="true" transfer="true" optional="false" type="data" size="3248201"/>
  </job>
  <job id="ID00662" namespace="Genome" name="fastq2bfq_chr21" version="1.0" runtime="1.42">
    <uses file="chr21.4.25.nocontam.fq" link="input" register="true" transfer="true" optional="false" type="data" size="10616547"/>
    <uses file="chr21.4.25.nocontam.bfq" link="output" register="true" transfer="true" optional="false" type="data" size="2292564"/>
  </job>
  <job id="ID00663" namespace="Genome" name="fastq2bfq_chr21" version="1.0" runtime="0.04">
    <uses file="chr21.4.26.nocontam.fq" link="input" register="true" transfer="true" optional="false" type="data" size="254699"/>
    <uses file="chr21.4.26.nocontam.bfq" link="output" register="true" transfer="true" optional="false" type="data" size="53837"/>
  </job>
  <job id="ID00664" namespace="Genome" name="fastq2bfq_chr21" version="1.0" runtime="1.46">
    <uses file="chr21.4.27.nocontam.fq" link="input" register="true" transfer="true" optional="false" type="data" size="8847761"/>
    <uses file="chr21.4.27.nocontam.bfq" link="output" register="true" transfer="true" optional="false" type="data" size="2399710"/>
  </job>
  <job id="ID00665" namespace="Genome" name="fastq2bfq_chr21" version="1.0" runtime="1.54">
    <uses file="chr21.4.28.nocontam.fq" link="input" register="true" transfer="true" optional="false" type="data" size="10787720"/>
    <uses file="chr21.4.28.nocontam.bfq" link="output" register="true" transfer="true" optional="false" type="data" size="3276263"/>
  </job>
  <job id="ID00666" namespace="Genome" name="fastq2bfq_chr21" version="1.0" runtime="-0.04">
    <uses file="chr21.4.29.nocontam.fq" link="input" register="true" transfer="true" optional="false" type="data" size="-323726"/>
    <uses file="chr21.4.29.nocontam.bfq" link="output" register="true" transfer="true" optional="false" type="data" size="-68102"/>
  </job>
  <job id="ID00667" namespace="Genome" name="fastq2bfq_chr21" version="1.0" runtime="0.58">
    <uses file="chr21.4.30.nocontam.fq" link="input" register="true" transfer="true" optional="false" type="data" size="3366935"/>
    <uses file="chr21.4.30.nocontam.bfq" link="output" register="true" transfer="true" optional="false" type="data" size="802811"/>
  </job>
  <job id="ID00668" namespace="Genome" name="fastq2bfq_chr21" version="1.0" runtime="1.22">
    <uses file="chr21.4.31.nocontam.fq" link="input" register="true" transfer="true" optional="false" type="data" size="7342077"/>
    <uses file="chr21.4.31.nocontam.bfq" link="output" register="true" transfer="true" optional="false" type="data" size="1949819"/>
  </job>
  <job id="ID00669" namespace="Genome" name="fastq2bfq_chr21" version="1.0" runtime="1.00">
    <uses file="chr21.4.32.nocontam.fq" link="input" register="true" transfer="true" optional="false" type="data" size="7308888"/>
    <uses file="chr21.4.32.nocontam.bfq" link="output" register="true" transfer="true" optional="false" type="data" size="1630093"/>
  </job>
  <job id="ID00670" namespace="Genome" name="fastq2bfq_chr21" version="1.0" runtime="-0.40">
    <uses file="chr21.4.33.nocontam.fq" link="input" register="true" transfer="true" optional="false" type="data" size="-2529962"/>
    <uses file="chr21.4.33.nocontam.bfq" link="output" register="true" transfer="true" optional="false" type="data" size="-736059"/>
  </job>
  <job id="ID00671" namespace="Genome" name="fastq2bfq_chr21" version="1.0" runtime="1.26">
    <uses file="chr21.4.34.nocontam.fq" link="input" register="true" transfer="true" optional="false" type="data" size="6716127"/>
    <uses file="chr21.4.34.nocontam.bfq" link="output" register="true" transfer="true" optional="false" type="data" size="1353550"/>
  </job>
  <job id="ID00672" namespace="Genome" name="fastq2bfq_chr21" version="1.0" runtime="0.76">
    <uses file="chr21.5.0.nocontam.fq" link="input" register="true" transfer="true" optional="false" type="data" size="4034089"/>
    <uses file="chr21.5.0.nocontam.bfq" link="output" register="true" transfer="true" optional="false" type="data" size="997683"/>
  </job>
  <job id="ID00673" namespace="Genome" name="fastq2bfq_chr21" version="1.0" runtime="0.46">
    <uses file="chr21.5.1.nocontam.fq" link="input" register="true" transfer="true" optional="false" type="data" size="4315870"/>
    <uses file="chr21.5.1.nocontam.bfq" link="output" register="true" transfer="true" optional="false" type="data" size="913254"/>
  </job>
  <job id="ID00674" namespace="Genome" name="fastq2bfq_chr21" version="1.0" runtime="1.08">
    <uses file="chr21.5.2.nocontam.fq" link="input" register="true" transfer="true" optional="false" type="data" size="6983652"/>
    <uses file="chr21.5.2.nocontam.bfq" link="output" register="true" transfer="true" optional="false" type="data" size="1751746"/>
  </job>
  <job id="ID00675" namespace="Genome" name="fastq2bfq_chr21" version="1.0" runtime="0.55">
    <uses file="chr21.5.3.nocontam.fq" link="input" register="true" transfer="true" optional="false" type="data" size="3601489"/>
    <uses file="chr21.5.3.nocontam.bfq" link="output" register="true" transfer="true" optional="false" type="data" size="920340"/>
  </job>
  <job id="ID00676" namespace="Genome" name="fastq2bfq_chr21" version="1.0" runtime="0.60">
    <uses file="chr21.5.4.nocontam.fq" link="input" register="true" transfer="true" optional="false" type="data" size="5421461"/>
    <uses file="chr21.5.4.nocontam.bfq" link="output" register="true" transfer="true" optional="false" type="data" size="1120963"/>
  </job>
  <job id="ID00677" namespace="Genome" name="fastq2bfq_chr21" version="1.0" runtime="0.65">
    <uses file="chr21.5.5.nocontam.fq" link="input" register="true" transfer="true" optional="false" type="data" size="4961712"/>
    <uses file="chr21.5.5.nocontam.bfq" link="output" register="true" transfer="true" optional="false" type="data" size="1462234"/>
  </job>
  <job id="ID00678" namespace="Genome" name="fastq2bfq_chr21" version="1.0" runtime="0.83">
    <uses file="chr21.5.6.nocontam.fq" link="input" register="true" transfer="true" optional="false" type="data" size="4921755"/>
    <uses file="chr21.5.6.nocontam.bfq" link="output" register="true" transfer="true" optional="false" type="data" size="946989"/>
  </job>
  <job id="ID00679" namespace="Genome" name="fastq2bfq_chr21" version="1.0" runtime="0.73">
    <uses file="chr21.5.7.nocontam.fq" link="input" register="true" transfer="true" optional="false" type="data" size="4995911"/>
    <uses file="chr21.5.7.nocontam.bfq" link="output" register="true" transfer="true" optional="false" type="data" size="1105830"/>
  </job>
  <job id="ID00680" namespace="Genome" name="fastq2bfq_chr21" version="1.0" runtime="1.03">
    <uses file="chr21.5.8.nocontam.fq" link="input" register="true" transfer="true" optional="false" type="data" size="6967886"/>
    <uses file="chr21.5.8.nocontam.bfq" link="output" register="true" transfer="true" optional="false" type="data" size="1640512"/>
  </job>
  <job id="ID00681" namespace="Genome" name="fastq2bfq_chr21" version="1.0" runtime="0.29">
    <uses file="chr21.5.9.nocontam.fq" link="input" register="true" transfer="true" optional="false" type="data" size="2528647"/>
    <uses file="chr21.5.9.nocontam.bfq" link="output" register="true" transfer="true" optional="false" type="data" size="582307"/>
  </job>
  <job id="ID00682" namespace="Genome" name="fastq2bfq_chr21" version="1.0" runtime="1.73">
    <uses file="chr21.5.10.nocontam.fq" link="input" register="true" transfer="true" optional="false" type="data" size="11575759"/>
    <uses file="chr21.5.10.nocontam.bfq" link="output" register="true" transfer="true" optional="false" type="data" size="2494714"/>
  </job>
  <job id="ID00683" namespace="Genome" name="fastq2bfq_chr21" version="1.0" runtime="0.47">
    <uses file="chr21.5.11.nocontam.fq" link="input" register="true" transfer="true" optional="false" type="data" size="4055609"/>
    <uses file="chr21.5.11.nocontam.bfq" link="output" register="true" transfer="true" optional="false" type="data" size="1077361"/>
  </job>
  <job id="ID00684" namespace="Genome" name="fastq2bfq_chr21" version="1.0" runtime="1.34">
    <uses file="chr21.5.12.nocontam.fq" link="input" register="true" transfer="true" optional="false" type="data" size="6683373"/>
    <uses file="chr21.5.12.nocontam.bfq" link="output" register="true" transfer="true" optional="false" type="data" size="1416554"/>
  </job>
  <job id="ID00685" namespace="Genome" name="fastq2bfq_chr21" version="1.0" runtime="1.03">
    <uses file="chr21.5.13.nocontam.fq" link="input" register="true" transfer="true" optional="false" type="data" size="6155321"/>
    <uses file="chr21.5.13.nocontam.bfq" link="output" register="true" transfer="true" optional="false" type="data" size="1721920"/>
  </job>
  <job id="ID00686" namespace="Genome" name="fastq2bfq_chr21" version="1.0" runtime="0.25">
    <uses file="chr21.5.14.nocontam.fq" link="input" register="true" transfer="true" optional="false" type="data" size="2118377"/>
    <uses file="chr21.5.14.nocontam.bfq" link="output" register="true" transfer="true" optional="false" type="data" size="505675"/>
  </job>
  <job id="ID00687" namespace="Genome" name="fastq2bfq_chr21" version="1.0" runtime="0.78">
    <uses file="chr21.5.15.nocontam.fq" link="input" register="true" transfer="true" optional="false" type="data" size="5930054"/>
    <uses file="chr21.5.15.nocontam.bfq" link="output" register="true" transfer="true" optional="false" type="data" size="1343678"/>
  </job>
  <job id="ID00688" namespace="Genome" name="fastq2bfq_chr21" version="1.0" runtime="1.00">
    <uses file="chr21.5.16.nocontam.fq" link="input" register="true" transfer="true" optional="false" type="data" size="7148900"/>
    <uses file="chr21.5.16.nocontam.bfq" link="output" register="true" transfer="true" optional="false" type="data" size="1546202"/>
  </job>
  <job id="ID00689" namespace="Genome" name="fastq2bfq_chr21" version="1.0" runtime="1.32">
    <uses file="chr21.5.17.nocontam.fq" link="input" register="true" transfer="true" optional="false" type="data" size="8550248"/>
    <uses file="chr21.5.17.nocontam.bfq" link="output" register="true" transfer="true" optional="false" type="data" size="2073752"/>
  </job>
  <job id="ID00690" namespace="Genome" name="fastq2bfq_chr21" version="1.0" runtime="0.11">
    <uses file="chr21.5.18.nocontam.fq" link="input" register="true" transfer="true" optional="false" type="data" size="671047"/>
    <uses file="chr21.5.18.nocontam.bfq" link="output" register="true" transfer="true" optional="false" type="data" size="159589"/>
  </job>
  <job id="ID00691" namespace="Genome" name="fastq2bfq_chr21" version="1.0" runtime="1.49">
    <uses file="chr21.5.19.nocontam.fq" link="input" register="true" transfer="true" optional="false" type="data" size="12188914"/>
    <uses file="chr21.5.19.nocontam.bfq" link="output" register="true" transfer="true" optional="false" type="data" size="2556908"/>
  </job>
  <job id="ID00692" namespace="Genome" name="fastq2bfq_chr21" version="1.0" runtime="0.95">
    <uses file="chr21.5.20.nocontam.fq" link="input" register="true" transfer="true" optional="false" type="data" size="7101643"/>
    <uses file="chr21.5.20.nocontam.bfq" link="output" register="true" transfer="true" optional="false" type="data" size="1633940"/>
  </job>
  <job id="ID00693" namespace="Genome" name="fastq2bfq_chr21" version="1.0" runtime="-0.27">
    <uses file="chr21.5.21.nocontam.fq" link="input" register="true" transfer="true" optional="false" type="data" size="-1599309"/>
    <uses file="chr21.5.21.nocontam.bfq" link="output" register="true" transfer="true" optional="false" type="data" size="-391081"/>
  </job>
  <job id="ID00694" namespace="Genome" name="fastq2bfq_chr21" version="1.0" runtime="0.31">
    <uses file="chr21.5.22.nocontam.fq" link="input" register="true" transfer="true" optional="false" type="data" size="2199204"/>
    <uses file="chr21.5.22.nocontam.bfq" link="output" register="true" transfer="true" optional="false" type="data" size="487016"/>
  </job>
  <job id="ID00695" namespace="Genome" name="fastq2bfq_chr21" version="1.0" runtime="2.14">
    <uses file="chr21.5.23.nocontam.fq" link="input" register="true" transfer="true" optional="false" type="data" size="13078232"/>
    <uses file="chr21.5.23.nocontam.bfq" link="output" register="true" transfer="true" optional="false" type="data" size="2620201"/>
  </job>
  <job id="ID00696" namespace="Genome" name="fastq2bfq_chr21" version="1.0" runtime="-0.20">
    <uses file="chr21.5.24.nocontam.fq" link="input" register="true" transfer="true" optional="false" type="data" size="-1475390"/>
    <uses file="chr21.5.24.nocontam.bfq" link="output" register="true" transfer="true" optional="false" type="data" size="-330221"/>
  </job>
  <job id="ID00697" namespace="Genome" name="fastq2bfq_chr21" version="1.0" runtime="1.47">
    <uses file="chr21.5.25.nocontam.fq" link="input" register="true" transfer="true" optional="false" type="data" size="12563781"/>
    <uses file="chr21.5.25.nocontam.bfq" link="output" register="true" transfer="true" optional="false" type="data" size="3252637"/>
  </job>
  <job id="ID00698" namespace="Genome" name="fastq2bfq_chr21" version="1.0" runtime="0.08">
    <uses file="chr21.5.26.nocontam.fq" link="input" register="true" transfer="true" optional="false" type="data" size="506902"/>
    <uses file="chr21.5.26.nocontam.bfq" link="output" register="true" transfer="true" optional="false" type="data" size="104245"/>
  </job>
  <job id="ID00699" namespace="Genome" name="fastq2bfq_chr21" version="1.0" runtime="1.13">
    <uses file="chr21.5.27.nocontam.fq" link="input" register="true" transfer="true" optional="false" type="data" size="7515525"/>
    <uses file="chr21.5.27.nocontam.bfq" link="output" register="true" transfer="true" optional="false" type="data" size="1929515"/>
  </job>
  <job id="ID00700" namespace="Genome" name="fastq2bfq_chr21" version="1.0" runtime="0.13">
    <uses file="chr21.5.28.nocontam.fq" link="input" register="true" transfer="true" optional="false" type="data" size="944406"/>
    <uses file="chr21.5.28.nocontam.bfq" link="output" register="true" transfer="true" optional="false" type="data" size="186148"/>
  </job>
  <job id="ID00701" namespace="Genome" name="fastq2bfq_chr21" version="1.0" runtime="0.28">
    <uses file="chr21.5.29.nocontam.fq" link="input" register="true" transfer="true" optional="false" type="data" size="2115253"/>
    <uses file="chr21.5.29.nocontam.bfq" link="output" register="true" transfer="true" optional="false" type="data" size="541852"/>
  </job>
  <job id="ID00702" namespace="Genome" name="fastq2bfq_chr21" version="1.0" runtime="2.62">
    <uses file="chr21.5.30.nocontam.fq" link="input" register="true" transfer="true" optional="false" type="data" size="12615047"/>
    <uses file="chr21.5.30.nocontam.bfq" link="output" register="true" transfer="true" optional="false" type="data" size="3080894"/>
  </job>
  <job id="ID00703" namespace="Genome" name="fastq2bfq_chr21" version="1.0" runtime="1.87">
    <uses file="chr21.5.31.nocontam.fq" link="input" register="true" transfer="true" optional="false" type="data" size="9240372"/>
    <uses file="chr21.5.31.nocontam.bfq" link="output" register="true" transfer="true" optional="false" type="data" size="1876021"/>
  </job>
  <job id="ID00704" namespace="Genome" name="fastq2bfq_chr21" version="1.0" runtime="0.88">
    <uses file="chr21.5.32.nocontam.fq" link="input" register="true" transfer="true" optional="false" type="data" size="4812368"/>
    <uses file="chr21.5.32.nocontam.bfq" link="output" register="true" transfer="true" optional="false" type="data" size="991257"/>
  </job>
  <job id="ID00705" namespace="Genome" name="fastq2bfq_chr21" version="1.0" runtime="-0.31">
    <uses file="chr21.5.33.nocontam.fq" link="input" register="true" transfer="true" optional="false" type="data" size="-2453680"/>
    <uses file="chr21.5.33.nocontam.bfq" link="output" register="true" transfer="true" optional="false" type="data" size="-570552"/>
  </job>
  <job id="ID00706" namespace="Genome" name="fastq2bfq_chr21" version="1.0" runtime="1.71">
    <uses file="chr21.5.34.nocontam.fq" link="input" register="true" transfer="true" optional="false" type="data" size="10006014"/>
    <uses file="chr21.5.34.nocontam.bfq" link="output" register="true" transfer="true" optional="false" type="data" size="2632052"/>
  </job>
  <job id="ID00707" namespace="Genome" name="fastq2bfq_chr21" version="1.0" runtime="0.75">
    <uses file="chr21.6.0.nocontam.fq" link="input" register="true" transfer="true" optional="false" type="data" size="5545337"/>
    <uses file="chr21.6.0.nocontam.bfq" link="output" register="true" transfer="true" optional="false" type="data" size="1299818"/>
  </job>
  <job id="ID00708" namespace="Genome" name="fastq2bfq_chr21" version="1.0" runtime="0.74">
    <uses file="chr21.6.1.nocontam.fq" link="input" register="true" transfer="true" optional="false" type="data" size="5440048"/>
    <uses file="chr21.6.1.nocontam.bfq" link="output" register="true" transfer="true" optional="false" type="data" size="1182420"/>
  </job>
  <job id="ID00709" namespace="Genome" name="fastq2bfq_chr21" version="1.0" runtime="0.69">
    <uses file="chr21.6.2.nocontam.fq" link="input" register="true" transfer="true" optional="false" type="data" size="5361824"/>
    <uses file="chr21.6.2.nocontam.bfq" link="output" register="true" transfer="true" optional="false" type="data" size="1301929"/>
  </job>
  <job id="ID00710" namespace="Genome" name="fastq2bfq_chr21" version="1.0" runtime="0.84">
    <uses file="chr21.6.3.nocontam.fq" link="input" register="true" transfer="true" optional="false" type="data" size="5874060"/>
    <uses file="chr21.6.3.nocontam.bfq" link="output" register="true" transfer="true" optional="false" type="data" size="1396181"/>
  </job>
  <job id="ID00711" namespace="Genome" name="fastq2bfq_chr21" version="1.0" runtime="0.53">
    <uses file="chr21.6.4.nocontam.fq" link="input" register="true" transfer="true" optional="false" type="data" size="3806328"/>
    <uses file="chr21.6.4.nocontam.bfq" link="output" register="true" transfer="true" optional="false" type="data" size="827342"/>
  </job>
  <job id="ID00712" namespace="Genome" name="fastq2bfq_chr21" version="1.0" runtime="0.65">
    <uses file="chr21.6.5.nocontam.fq" link="input" register="true" transfer="true" optional="false" type="data" size="4841100"/>
    <uses file="chr21.6.5.nocontam.bfq" link="output" register="true" transfer="true" optional="false" type="data" size="1024459"/>
  </job>
  <job id="ID00713" namespace="Genome" name="fastq2bfq_chr21" version="1.0" runtime="0.98">
    <uses file="chr21.6.6.nocontam.fq" link="input" register="true" transfer="true" optional="false" type="data" size="7447332"/>
    <uses file="chr21.6.6.nocontam.bfq" link="output" register="true" transfer="true" optional="false" type="data" size="1676599"/>
  </job>
  <job id="ID00714" namespace="Genome" name="fastq2bfq_chr21" version="1.0" runtime="0.67">
    <uses file="chr21.6.7.nocontam.fq" link="input" register="true" transfer="true" optional="false" type="data" size="3425880"/>
    <uses file="chr21.6.7.nocontam.bfq" link="output" register="true" transfer="true" optional="false" type="data" size="773690"/>
  </job>
  <job id="ID00715" namespace="Genome" name="fastq2bfq_chr21" version="1.0" runtime="0.58">
    <uses file="chr21.6.8.nocontam.fq" link="input" register="true" transfer="true" optional="false" type="data" size="4534990"/>
    <uses file="chr21.6.8.nocontam.bfq" link="output" register="true" transfer="true" optional="false" type="data" size="1193283"/>
  </job>
  <job id="ID00716" namespace="Genome" name="fastq2bfq_chr21" version="1.0" runtime="0.34">
    <uses file="chr21.6.9.nocontam.fq" link="input" register="true" transfer="true" optional="false" type="data" size="2479289"/>
    <uses file="chr21.6.9.nocontam.bfq" link="output" register="true" transfer="true" optional="false" type="data" size="655569"/>
  </job>
  <job id="ID00717" namespace="Genome" name="fastq2bfq_chr21" version="1.0" runtime="0.83">
    <uses file="chr21.6.10.nocontam.fq" link="input" register="true" transfer="true" optional="false" type="data" size="5092107"/>
    <uses file="chr21.6.10.nocontam.bfq" link="output" register="true" transfer="true" optional="false" type="data" size="1208884"/>
  </job>
  <job id="ID00718" namespace="Genome" name="fastq2bfq_chr21" version="1.0" runtime="0.50">
    <uses file="chr21.6.11.nocontam.fq" link="input" register="true" transfer="true" optional="false" type="data" size="3276534"/>
    <uses file="chr21.6.11.nocontam.bfq" link="output" register="true" transfer="true" optional="false" type="data" size="884721"/>
  </job>
  <job id="ID00719" namespace="Genome" name="fastq2bfq_chr21" version="1.0" runtime="1.86">
    <uses file="chr21.6.12.nocontam.fq" link="input" register="true" transfer="true" optional="false" type="data" size="11163243"/>
    <uses file="chr21.6.12.nocontam.bfq" link="output" register="true" transfer="true" optional="false" type="data" size="2839732"/>
  </job>
  <job id="ID00720" namespace="Genome" name="fastq2bfq_chr21" version="1.0" runtime="0.62">
    <uses file="chr21.6.13.nocontam.fq" link="input" register="true" transfer="true" optional="false" type="data" size="4732425"/>
    <uses file="chr21.6.13.nocontam.bfq" link="output" register="true" transfer="true" optional="false" type="data" size="1250077"/>
  </job>
  <job id="ID00721" namespace="Genome" name="fastq2bfq_chr21" version="1.0" runtime="0.32">
    <uses file="chr21.6.14.nocontam.fq" link="input" register="true" transfer="true" optional="false" type="data" size="1727394"/>
    <uses file="chr21.6.14.nocontam.bfq" link="output" register="true" transfer="true" optional="false" type="data" size="402553"/>
  </job>
  <job id="ID00722" namespace="Genome" name="fastq2bfq_chr21" version="1.0" runtime="0.51">
    <uses file="chr21.6.15.nocontam.fq" link="input" register="true" transfer="true" optional="false" type="data" size="3022328"/>
    <uses file="chr21.6.15.nocontam.bfq" link="output" register="true" transfer="true" optional="false" type="data" size="785600"/>
  </job>
  <job id="ID00723" namespace="Genome" name="fastq2bfq_chr21" version="1.0" runtime="0.93">
    <uses file="chr21.6.16.nocontam.fq" link="input" register="true" transfer="true" optional="false" type="data" size="5792769"/>
    <uses file="chr21.6.16.nocontam.bfq" link="output" register="true" transfer="true" optional="false" type="data" size="1281977"/>
  </job>
  <job id="ID00724" namespace="Genome" name="fastq2bfq_chr21" version="1.0" runtime="1.40">
    <uses file="chr21.6.17.nocontam.fq" link="input" register="true" transfer="true" optional="false" type="data" size="8091692"/>
    <uses file="chr21.6.17.nocontam.bfq" link="output" register="true" transfer="true" optional="false" type="data" size="1711286"/>
  </job>
  <job id="ID00725" namespace="Genome" name="fastq2bfq_chr21" version="1.0" runtime="0.33">
    <uses file="chr21.6.18.nocontam.fq" link="input" register="true" transfer="true" optional="false" type="data" size="2585364"/>
    <uses file="chr21.6.18.nocontam.bfq" link="output" register="true" transfer="true" optional="false" type="data" size="649966"/>
  </job>
  <job id="ID00726" namespace="Genome" name="fastq2bfq_chr21" version="1.0" runtime="1.05">
    <uses file="chr21.6.19.nocontam.fq" link="input" register="true" transfer="true" optional="false" type="data" size="6897259"/>
    <uses file="chr21.6.19.nocontam.bfq" link="output" register="true" transfer="true" optional="false" type="data" size="1835382"/>
  </job>
  <job id="ID00727" namespace="Genome" name="fastq2bfq_chr21" version="1.0" runtime="0.01">
    <uses file="chr21.6.20.nocontam.fq" link="input" register="true" transfer="true" optional="false" type="data" size="71324"/>
    <uses file="chr21.6.20.nocontam.bfq" link="output" register="true" transfer="true" optional="false" type="data" size="15834"/>
  </job>
  <job id="ID00728" namespace="Genome" name="fastq2bfq_chr21" version="1.0" runtime="1.50">
    <uses file="chr21.6.21.nocontam.fq" link="input" register="true" transfer="true" optional="false" type="data" size="9656505"/>
    <uses file="chr21.6.21.nocontam.bfq" link="output" register="true" transfer="true" optional="false" type="data" size="2549494"/>
  </job>
  <job id="ID00729" namespace="Genome" name="fastq2bfq_chr21" version="1.0" runtime="0.56">
    <uses file="chr21.6.22.nocontam.fq" link="input" register="true" transfer="true" optional="false" type="data" size="3741813"/>
    <uses file="chr21.6.22.nocontam.bfq" link="output" register="true" transfer="true" optional="false" type="data" size="870153"/>
  </job>
  <job id="ID00730" namespace="Genome" name="fastq2bfq_chr21" version="1.0" runtime="0.35">
    <uses file="chr21.6.23.nocontam.fq" link="input" register="true" transfer="true" optional="false" type="data" size="1944717"/>
    <uses file="chr21.6.23.nocontam.bfq" link="output" register="true" transfer="true" optional="false" type="data" size="438010"/>
  </job>
  <job id="ID00731" namespace="Genome" name="fastq2bfq_chr21" version="1.0" runtime="1.06">
    <uses file="chr21.6.24.nocontam.fq" link="input" register="true" transfer="true" optional="false" type="data" size="8300661"/>
    <uses file="chr21.6.24.nocontam.bfq" link="output" register="true" transfer="true" optional="false" type="data" size="2104072"/>
  </job>
  <job id="ID00732" namespace="Genome" name="fastq2bfq_chr21" version="1.0" runtime="0.70">
    <uses file="chr21.6.25.nocontam.fq" link="input" register="true" transfer="true" optional="false" type="data" size="4137360"/>
    <uses file="chr21.6.25.nocontam.bfq" link="output" register="true" transfer="true" optional="false" type="data" size="898116"/>
  </job>
  <job id="ID00733" namespace="Genome" name="fastq2bfq_chr21" version="1.0" runtime="0.50">
    <uses file="chr21.6.26.nocontam.fq" link="input" register="true" transfer="true" optional="false" type="data" size="3115505"/>
    <uses file="chr21.6.26.nocontam.bfq" link="output" register="true" transfer="true" optional="false" type="data" size="759279"/>
  </job>
  <job id="ID00734" namespace="Genome" name="fastq2bfq_chr21" version="1.0" runtime="-0.44">
    <uses file="chr21.6.27.nocontam.fq" link="input" register="true" transfer="true" optional="false" type="data" size="-3285997"/>
    <uses file="chr21.6.27.nocontam.bfq" link="output" register="true" transfer="true" optional="false" type="data" size="-807505"/>
  </job>
  <job id="ID00735" namespace="Genome" name="fastq2bfq_chr21" version="1.0" runtime="0.56">
    <uses file="chr21.6.28.nocontam.fq" link="input" register="true" transfer="true" optional="false" type="data" size="3041611"/>
    <uses file="chr21.6.28.nocontam.bfq" link="output" register="true" transfer="true" optional="false" type="data" size="745079"/>
  </job>
  <job id="ID00736" namespace="Genome" name="fastq2bfq_chr21" version="1.0" runtime="0.74">
    <uses file="chr21.6.29.nocontam.fq" link="input" register="true" transfer="true" optional="false" type="data" size="3977673"/>
    <uses file="chr21.6.29.nocontam.bfq" link="output" register="true" transfer="true" optional="false" type="data" size="1039204"/>
  </job>
  <job id="ID00737" namespace="Genome" name="fastq2bfq_chr21" version="1.0" runtime="0.63">
    <uses file="chr21.6.30.nocontam.fq" link="input" register="true" transfer="true" optional="false" type="data" size="5609671"/>
    <uses file="chr21.6.30.nocontam.bfq" link="output" register="true" transfer="true" optional="false" type="data" size="1415861"/>
  </job>
  <job id="ID00738" namespace="Genome" name="fastq2bfq_chr21" version="1.0" runtime="4.76">
    <uses file="chr21.6.31.nocontam.fq" link="input" register="true" transfer="true" optional="false" type="data" size="23524659"/>
    <uses file="chr21.6.31.nocontam.bfq" link="output" register="true" transfer="true" optional="false" type="data" size="4862974"/>
  </job>
  <job id="ID00739" namespace="Genome" name="fastq2bfq_chr21" version="1.0" runtime="0.06">
    <uses file="chr21.6.32.nocontam.fq" link="input" register="true" transfer="true" optional="false" type="data" size="469195"/>
    <uses file="chr21.6.32.nocontam.bfq" link="output" register="true" transfer="true" optional="false" type="data" size="109719"/>
  </job>
  <job id="ID00740" namespace="Genome" name="fastq2bfq_chr21" version="1.0" runtime="0.88">
    <uses file="chr21.6.33.nocontam.fq" link="input" register="true" transfer="true" optional="false" type="data" size="6699835"/>
    <uses file="chr21.6.33.nocontam.bfq" link="output" register="true" transfer="true" optional="false" type="data" size="1680772"/>
  </job>
  <job id="ID00741" namespace="Genome" name="fastq2bfq_chr21" version="1.0" runtime="-0.15">
    <uses file="chr21.6.34.nocontam.fq" link="input" register="true" transfer="true" optional="false" type="data" size="-907499"/>
    <uses file="chr21.6.34.nocontam.bfq" link="output" register="true" transfer="true" optional="false" type="data" size="-170180"/>
  </job>
  <job id="ID00742" namespace="Genome" name="map_chr21" version="1.0" runtime="11977.31">
    <uses file="chr21.BS.bfa" link="input" register="true" transfer="true" optional="false" type="data" size="5304606607"/>
    <uses file="chr21.0.0.nocontam.bfq" link="input" register="true" transfer="true" optional="false" type="data" size="954182"/>
    <uses file="chr21.0.0.nocontam.map" link="output" register="true" transfer="true" optional="false" type="data" size="1037154"/>
  </job>
  <job id="ID00743" namespace="Genome" name="map_chr21" version="1.0" runtime="13102.88">
    <uses file="chr21.BS.bfa" link="input" register="true" transfer="true" optional="false" type="data" size="5304606607"/>
    <uses file="chr21.0.1.nocontam.bfq" link="input" register="true" transfer="true" optional="false" type="data" size="769109"/>
    <uses file="chr21.0.1.nocontam.map" link="output" register="true" transfer="true" optional="false" type="data" size="835988"/>
  </job>
  <job id="ID00744" namespace="Genome" name="map_chr21" version="1.0" runtime="20674.88">
    <uses file="chr21.BS.bfa" link="input" register="true" transfer="true" optional="false" type="data" size="5304606607"/>
    <uses file="chr21.0.2.nocontam.bfq" link="input" register="true" transfer="true" optional="false" type="data" size="756515"/>
    <uses file="chr21.0.2.nocontam.map" link="output" register="true" transfer="true" optional="false" type="data" size="822298"/>
  </job>
  <job id="ID00745" namespace="Genome" name="map_chr21" version="1.0" runtime="13720.14">
    <uses file="chr21.BS.bfa" link="input" register="true" transfer="true" optional="false" type="data" size="5304606607"/>
    <uses file="chr21.0.3.nocontam.bfq" link="input" register="true" transfer="true" optional="false" type="data" size="839435"/>
    <uses file="chr21.0.3.nocontam.map" link="output" register="true" transfer="true" optional="false" type="data" size="912429"/>
  </job>
  <job id="ID00746" namespace="Genome" name="map_chr21" version="1.0" runtime="22953.67">
    <uses file="chr21.BS.bfa" link="input" register="true" transfer="true" optional="false" type="data" size="5304606607"/>
    <uses file="chr21.0.4.nocontam.bfq" link="input" register="true" transfer="true" optional="false" type="data" size="1154915"/>
    <uses file="chr21.0.4.nocontam.map" link="output" register="true" transfer="true" optional="false" type="data" size="1255342"/>
  </job>
  <job id="ID00747" namespace="Genome" name="map_chr21" version="1.0" runtime="14887.28">
    <uses file="chr21.BS.bfa" link="input" register="true" transfer="true" optional="false" type="data" size="5304606607"/>
    <uses file="chr21.0.5.nocontam.bfq" link="input" register="true" transfer="true" optional="false" type="data" size="709070"/>
    <uses file="chr21.0.5.nocontam.map" link="output" register="true" transfer="true" optional="false" type="data" size="770728"/>
  </job>
  <job id="ID00748" namespace="Genome" name="map_chr21" version="1.0" runtime="22891.83">
    <uses file="chr21.BS.bfa" link="input" register="true" transfer="true" optional="false" type="data" size="5304606607"/>
    <uses file="chr21.0.6.nocontam.bfq" link="input" register="true" transfer="true" optional="false" type="data" size="505284"/>
    <uses file="chr21.0.6.nocontam.map" link="output" register="true" transfer="true" optional="false" type="data" size="549221"/>
  </job>
  <job id="ID00749" namespace="Genome" name="map_chr21" version="1.0" runtime="19651.66">
    <uses file="chr21.BS.bfa" link="input" register="true" transfer="true" optional="false" type="data" size="5304606607"/>
    <uses file="chr21.0.7.nocontam.bfq" link="input" register="true" transfer="true" optional="false" type="data" size="1151777"/>
    <uses file="chr21.0.7.nocontam.map" link="output" register="true" transfer="true" optional="false" type="data" size="1251931"/>
  </job>
  <job id="ID00750" namespace="Genome" name="map_chr21" version="1.0" runtime="26069.77">
    <uses file="chr21.BS.bfa" link="input" register="true" transfer="true" optional="false" type="data" size="5304606607"/>
    <uses file="chr21.0.8.nocontam.bfq" link="input" register="true" transfer="true" optional="false" type="data" size="886863"/>
    <uses file="chr21.0.8.nocontam.map" link="output" register="true" transfer="true" optional="false" type="data" size="963981"/>
  </job>
  <job id="ID00751" namespace="Genome" name="map_chr21" version="1.0" runtime="11316.23">
    <uses file="chr21.BS.bfa" link="input" register="true" transfer="true" optional="false" type="data" size="5304606607"/>
    <uses file="chr21.0.9.nocontam.bfq" link="input" register="true" transfer="true" optional="false" type="data" size="1909482"/>
    <uses file="chr21.0.9.nocontam.map" link="output" register="true" transfer="true" optional="false" type="data" size="2075523"/>
  </job>
  <job id="ID00752" namespace="Genome" name="map_chr21" version="1.0" runtime="12245.06">
    <uses file="chr21.BS.bfa" link="input" register="true" transfer="true" optional="false" type="data" size="5304606607"/>
    <uses file="chr21.0.10.nocontam.bfq" link="input" register="true" transfer="true" optional="false" type="data" size="747539"/>
    <uses file="chr21.0.10.nocontam.map" link="output" register="true" transfer="true" optional="false" type="data" size="812542"/>
  </job>
  <job id="ID00753" namespace="Genome" name="map_chr21" version="1.0" runtime="13741.92">
    <uses file="chr21.BS.bfa" link="input" register="true" transfer="true" optional="false" type="data" size="5304606607"/>
    <uses file="chr21.0.11.nocontam.bfq" link="input" register="true" transfer="true" optional="false" type="data" size="222745"/>
    <uses file="chr21.0.11.nocontam.map" link="output" register="true" transfer="true" optional="false" type="data" size="242114"/>
  </job>
  <job id="ID00754" namespace="Genome" name="map_chr21" version="1.0" runtime="17855.25">
    <uses file="chr21.BS.bfa" link="input" register="true" transfer="true" optional="false" type="data" size="5304606607"/>
    <uses file="chr21.0.12.nocontam.bfq" link="input" register="true" transfer="true" optional="false" type="data" size="1567860"/>
    <uses file="chr21.0.12.nocontam.map" link="output" register="true" transfer="true" optional="false" type="data" size="1704195"/>
  </job>
  <job id="ID00755" namespace="Genome" name="map_chr21" version="1.0" runtime="18354.89">
    <uses file="chr21.BS.bfa" link="input" register="true" transfer="true" optional="false" type="data" size="5304606607"/>
    <uses file="chr21.0.13.nocontam.bfq" link="input" register="true" transfer="true" optional="false" type="data" size="700418"/>
    <uses file="chr21.0.13.nocontam.map" link="output" register="true" transfer="true" optional="false" type="data" size="761323"/>
  </job>
  <job id="ID00756" namespace="Genome" name="map_chr21" version="1.0" runtime="13825.75">
    <uses file="chr21.BS.bfa" link="input" register="true" transfer="true" optional="false" type="data" size="5304606607"/>
    <uses file="chr21.0.14.nocontam.bfq" link="input" register="true" transfer="true" optional="false" type="data" size="767226"/>
    <uses file="chr21.0.14.nocontam.map" link="output" register="true" transfer="true" optional="false" type="data" size="833941"/>
  </job>
  <job id="ID00757" namespace="Genome" name="map_chr21" version="1.0" runtime="15878.53">
    <uses file="chr21.BS.bfa" link="input" register="true" transfer="true" optional="false" type="data" size="5304606607"/>
    <uses file="chr21.0.15.nocontam.bfq" link="input" register="true" transfer="true" optional="false" type="data" size="620071"/>
    <uses file="chr21.0.15.nocontam.map" link="output" register="true" transfer="true" optional="false" type="data" size="673990"/>
  </job>
  <job id="ID00758" namespace="Genome" name="map_chr21" version="1.0" runtime="15500.80">
    <uses file="chr21.BS.bfa" link="input" register="true" transfer="true" optional="false" type="data" size="5304606607"/>
    <uses file="chr21.0.16.nocontam.bfq" link="input" register="true" transfer="true" optional="false" type="data" size="789594"/>
    <uses file="chr21.0.16.nocontam.map" link="output" register="true" transfer="true" optional="false" type="data" size="858254"/>
  </job>
  <job id="ID00759" namespace="Genome" name="map_chr21" version="1.0" runtime="17438.02">
    <uses file="chr21.BS.bfa" link="input" register="true" transfer="true" optional="false" type="data" size="5304606607"/>
    <uses file="chr21.0.17.nocontam.bfq" link="input" register="true" transfer="true" optional="false" type="data" size="2242827"/>
    <uses file="chr21.0.17.nocontam.map" link="output" register="true" transfer="true" optional="false" type="data" size="2437855"/>
  </job>
  <job id="ID00760" namespace="Genome" name="map_chr21" version="1.0" runtime="16702.80">
    <uses file="chr21.BS.bfa" link="input" register="true" transfer="true" optional="false" type="data" size="5304606607"/>
    <uses file="chr21.0.18.nocontam.bfq" link="input" register="true" transfer="true" optional="false" type="data" size="1043811"/>
    <uses file="chr21.0.18.nocontam.map" link="output" register="true" transfer="true" optional="false" type="data" size="1134577"/>
  </job>
  <job id="ID00761" namespace="Genome" name="map_chr21" version="1.0" runtime="20962.96">
    <uses file="chr21.BS.bfa" link="input" register="true" transfer="true" optional="false" type="data" size="5304606607"/>
    <uses file="chr21.0.19.nocontam.bfq" link="input" register="true" transfer="true" optional="false" type="data" size="845012"/>
    <uses file="chr21.0.19.nocontam.map" link="output" register="true" transfer="true" optional="false" type="data" size="918491"/>
  </job>
  <job id="ID00762" namespace="Genome" name="map_chr21" version="1.0" runtime="16896.12">
    <uses file="chr21.BS.bfa" link="input" register="true" transfer="true" optional="false" type="data" size="5304606607"/>
    <uses file="chr21.0.20.nocontam.bfq" link="input" register="true" transfer="true" optional="false" type="data" size="1118368"/>
    <uses file="chr21.0.20.nocontam.map" link="output" register="true" transfer="true" optional="false" type="data" size="1215617"/>
  </job>
  <job id="ID00763" namespace="Genome" name="map_chr21" version="1.0" runtime="11780.42">
    <uses file="chr21.BS.bfa" link="input" register="true" transfer="true" optional="false" type="data" size="5304606607"/>
    <uses file="chr21.0.21.nocontam.bfq" link="input" register="true" transfer="true" optional="false" type="data" size="-639995"/>
    <uses file="chr21.0.21.nocontam.map" link="output" register="true" transfer="true" optional="false" type="data" size="-695646"/>
  </job>
  <job id="ID00764" namespace="Genome" name="map_chr21" version="1.0" runtime="11120.67">
    <uses file="chr21.BS.bfa" link="input" register="true" transfer="true" optional="false" type="data" size="5304606607"/>
    <uses file="chr21.0.22.nocontam.bfq" link="input" register="true" transfer="true" optional="false" type="data" size="3590113"/>
    <uses file="chr21.0.22.nocontam.map" link="output" register="true" transfer="true" optional="false" type="data" size="3902296"/>
  </job>
  <job id="ID00765" namespace="Genome" name="map_chr21" version="1.0" runtime="19450.51">
    <uses file="chr21.BS.bfa" link="input" register="true" transfer="true" optional="false" type="data" size="5304606607"/>
    <uses file="chr21.0.23.nocontam.bfq" link="input" register="true" transfer="true" optional="false" type="data" size="773316"/>
    <uses file="chr21.0.23.nocontam.map" link="output" register="true" transfer="true" optional="false" type="data" size="840560"/>
  </job>
  <job id="ID00766" namespace="Genome" name="map_chr21" version="1.0" runtime="24608.08">
    <uses file="chr21.BS.bfa" link="input" register="true" transfer="true" optional="false" type="data" size="5304606607"/>
    <uses file="chr21.0.24.nocontam.bfq" link="input" register="true" transfer="true" optional="false" type="data" size="-946641"/>
    <uses file="chr21.0.24.nocontam.map" link="output" register="true" transfer="true" optional="false" type="data" size="-1028957"/>
  </job>
  <job id="ID00767" namespace="Genome" name="map_chr21" version="1.0" runtime="9915.45">
    <uses file="chr21.BS.bfa" link="input" register="true" transfer="true" optional="false" type="data" size="5304606607"/>
    <uses file="chr21.0.25.nocontam.bfq" link="input" register="true" transfer="true" optional="false" type="data" size="2234114"/>
    <uses file="chr21.0.25.nocontam.map" link="output" register="true" transfer="true" optional="false" type="data" size="2428384"/>
  </job>
  <job id="ID00768" namespace="Genome" name="map_chr21" version="1.0" runtime="11138.73">
    <uses file="chr21.BS.bfa" link="input" register="true" transfer="true" optional="false" type="data" size="5304606607"/>
    <uses file="chr21.0.26.nocontam.bfq" link="input" register="true" transfer="true" optional="false" type="data" size="582691"/>
    <uses file="chr21.0.26.nocontam.map" link="output" register="true" transfer="true" optional="false" type="data" size="633359"/>
  </job>
  <job id="ID00769" namespace="Genome" name="map_chr21" version="1.0" runtime="14054.29">
    <uses file="chr21.BS.bfa" link="input" register="true" transfer="true" optional="false" type="data" size="5304606607"/>
    <uses file="chr21.0.27.nocontam.bfq" link="input" register="true" transfer="true" optional="false" type="data" size="3753317"/>
    <uses file="chr21.0.27.nocontam.map" link="output" register="true" transfer="true" optional="false" type="data" size="4079692"/>
  </job>
  <job id="ID00770" namespace="Genome" name="map_chr21" version="1.0" runtime="14470.27">
    <uses file="chr21.BS.bfa" link="input" register="true" transfer="true" optional="false" type="data" size="5304606607"/>
    <uses file="chr21.0.28.nocontam.bfq" link="input" register="true" transfer="true" optional="false" type="data" size="1836234"/>
    <uses file="chr21.0.28.nocontam.map" link="output" register="true" transfer="true" optional="false" type="data" size="1995906"/>
  </job>
  <job id="ID00771" namespace="Genome" name="map_chr21" version="1.0" runtime="21542.88">
    <uses file="chr21.BS.bfa" link="input" register="true" transfer="true" optional="false" type="data" size="5304606607"/>
    <uses file="chr21.0.29.nocontam.bfq" link="input" register="true" transfer="true" optional="false" type="data" size="-920903"/>
    <uses file="chr21.0.29.nocontam.map" link="output" register="true" transfer="true" optional="false" type="data" size="-1000981"/>
  </job>
  <job id="ID00772" namespace="Genome" name="map_chr21" version="1.0" runtime="14130.43">
    <uses file="chr21.BS.bfa" link="input" register="true" transfer="true" optional="false" type="data" size="5304606607"/>
    <uses file="chr21.0.30.nocontam.bfq" link="input" register="true" transfer="true" optional="false" type="data" size="1683744"/>
    <uses file="chr21.0.30.nocontam.map" link="output" register="true" transfer="true" optional="false" type="data" size="1830156"/>
  </job>
  <job id="ID00773" namespace="Genome" name="map_chr21" version="1.0" runtime="12112.78">
    <uses file="chr21.BS.bfa" link="input" register="true" transfer="true" optional="false" type="data" size="5304606607"/>
    <uses file="chr21.0.31.nocontam.bfq" link="input" register="true" transfer="true" optional="false" type="data" size="899051"/>
    <uses file="chr21.0.31.nocontam.map" link="output" register="true" transfer="true" optional="false" type="data" size="977229"/>
  </job>
  <job id="ID00774" namespace="Genome" name="map_chr21" version="1.0" runtime="17063.14">
    <uses file="chr21.BS.bfa" link="input" register="true" transfer="true" optional="false" type="data" size="5304606607"/>
    <uses file="chr21.0.32.nocontam.bfq" link="input" register="true" transfer="true" optional="false" type="data" size="1627646"/>
    <uses file="chr21.0.32.nocontam.map" link="output" register="true" transfer="true" optional="false" type="data" size="1769180"/>
  </job>
  <job id="ID00775" namespace="Genome" name="map_chr21" version="1.0" runtime="13266.63">
    <uses file="chr21.BS.bfa" link="input" register="true" transfer="true" optional="false" type="data" size="5304606607"/>
    <uses file="chr21.0.33.nocontam.bfq" link="input" register="true" transfer="true" optional="false" type="data" size="49015"/>
    <uses file="chr21.0.33.nocontam.map" link="output" register="true" transfer="true" optional="false" type="data" size="53277"/>
  </job>
  <job id="ID00776" namespace="Genome" name="map_chr21" version="1.0" runtime="15432.06">
    <uses file="chr21.BS.bfa" link="input" register="true" transfer="true" optional="false" type="data" size="5304606607"/>
    <uses file="chr21.0.34.nocontam.bfq" link="input" register="true" transfer="true" optional="false" type="data" size="2473745"/>
    <uses file="chr21.0.34.nocontam.map" link="output" register="true" transfer="true" optional="false" type="data" size="2688853"/>
  </job>
  <job id="ID00777" namespace="Genome" name="map_chr21" version="1.0" runtime="10883.29">
    <uses file="chr21.BS.bfa" link="input" register="true" transfer="true" optional="false" type="data" size="5304606607"/>
    <uses file="chr21.1.0.nocontam.bfq" link="input" register="true" transfer="true" optional="false" type="data" size="574308"/>
    <uses file="chr21.1.0.nocontam.map" link="output" register="true" transfer="true" optional="false" type="data" size="624247"/>
  </job>
  <job id="ID00778" namespace="Genome" name="map_chr21" version="1.0" runtime="22196.07">
    <uses file="chr21.BS.bfa" link="input" register="true" transfer="true" optional="false" type="data" size="5304606607"/>
    <uses file="chr21.1.1.nocontam.bfq" link="input" register="true" transfer="true" optional="false" type="data" size="712412"/>
    <uses file="chr21.1.1.nocontam.map" link="output" register="true" transfer="true" optional="false" type="data" size="774360"/>
  </job>
  <job id="ID00779" namespace="Genome" name="map_chr21" version="1.0" runtime="13838.05">
    <uses file="chr21.BS.bfa" link="input" register="true" transfer="true" optional="false" type="data" size="5304606607"/>
    <uses file="chr21.1.2.nocontam.bfq" link="input" register="true" transfer="true" optional="false" type="data" size="664349"/>
    <uses file="chr21.1.2.nocontam.map" link="output" register="true" transfer="true" optional="false" type="data" size="722118"/>
  </job>
  <job id="ID00780" namespace="Genome" name="map_chr21" version="1.0" runtime="10720.12">
    <uses file="chr21.BS.bfa" link="input" register="true" transfer="true" optional="false" type="data" size="5304606607"/>
    <uses file="chr21.1.3.nocontam.bfq" link="input" register="true" transfer="true" optional="false" type="data" size="631898"/>
    <uses file="chr21.1.3.nocontam.map" link="output" register="true" transfer="true" optional="false" type="data" size="686845"/>
  </job>
  <job id="ID00781" namespace="Genome" name="map_chr21" version="1.0" runtime="9907.92">
    <uses file="chr21.BS.bfa" link="input" register="true" transfer="true" optional="false" type="data" size="5304606607"/>
    <uses file="chr21.1.4.nocontam.bfq" link="input" register="true" transfer="true" optional="false" type="data" size="532669"/>
    <uses file="chr21.1.4.nocontam.map" link="output" register="true" transfer="true" optional="false" type="data" size="578988"/>
  </job>
  <job id="ID00782" namespace="Genome" name="map_chr21" version="1.0" runtime="13509.48">
    <uses file="chr21.BS.bfa" link="input" register="true" transfer="true" optional="false" type="data" size="5304606607"/>
    <uses file="chr21.1.5.nocontam.bfq" link="input" register="true" transfer="true" optional="false" type="data" size="610668"/>
    <uses file="chr21.1.5.nocontam.map" link="output" register="true" transfer="true" optional="false" type="data" size="663769"/>
  </job>
  <job id="ID00783" namespace="Genome" name="map_chr21" version="1.0" runtime="13643.95">
    <uses file="chr21.BS.bfa" link="input" register="true" transfer="true" optional="false" type="data" size="5304606607"/>
    <uses file="chr21.1.6.nocontam.bfq" link="input" register="true" transfer="true" optional="false" type="data" size="502618"/>
    <uses file="chr21.1.6.nocontam.map" link="output" register="true" transfer="true" optional="false" type="data" size="546323"/>
  </job>
  <job id="ID00784" namespace="Genome" name="map_chr21" version="1.0" runtime="13467.07">
    <uses file="chr21.BS.bfa" link="input" register="true" transfer="true" optional="false" type="data" size="5304606607"/>
    <uses file="chr21.1.7.nocontam.bfq" link="input" register="true" transfer="true" optional="false" type="data" size="1747819"/>
    <uses file="chr21.1.7.nocontam.map" link="output" register="true" transfer="true" optional="false" type="data" size="1899803"/>
  </job>
  <job id="ID00785" namespace="Genome" name="map_chr21" version="1.0" runtime="14667.69">
    <uses file="chr21.BS.bfa" link="input" register="true" transfer="true" optional="false" type="data" size="5304606607"/>
    <uses file="chr21.1.8.nocontam.bfq" link="input" register="true" transfer="true" optional="false" type="data" size="403763"/>
    <uses file="chr21.1.8.nocontam.map" link="output" register="true" transfer="true" optional="false" type="data" size="438872"/>
  </job>
  <job id="ID00786" namespace="Genome" name="map_chr21" version="1.0" runtime="20391.59">
    <uses file="chr21.BS.bfa" link="input" register="true" transfer="true" optional="false" type="data" size="5304606607"/>
    <uses file="chr21.1.9.nocontam.bfq" link="input" register="true" transfer="true" optional="false" type="data" size="783043"/>
    <uses file="chr21.1.9.nocontam.map" link="output" register="true" transfer="true" optional="false" type="data" size="851133"/>
  </job>
  <job id="ID00787" namespace="Genome" name="map_chr21" version="1.0" runtime="24287.05">
    <uses file="chr21.BS.bfa" link="input" register="true" transfer="true" optional="false" type="data" size="5304606607"/>
    <uses file="chr21.1.10.nocontam.bfq" link="input" register="true" transfer="true" optional="false" type="data" size="561112"/>
    <uses file="chr21.1.10.nocontam.map" link="output" register="true" transfer="true" optional="false" type="data" size="609904"/>
  </job>
  <job id="ID00788" namespace="Genome" name="map_chr21" version="1.0" runtime="12730.42">
    <uses file="chr21.BS.bfa" link="input" register="true" transfer="true" optional="false" type="data" size="5304606607"/>
    <uses file="chr21.1.11.nocontam.bfq" link="input" register="true" transfer="true" optional="false" type="data" size="183863"/>
    <uses file="chr21.1.11.nocontam.map" link="output" register="true" transfer="true" optional="false" type="data" size="199851"/>
  </job>
  <job id="ID00789" namespace="Genome" name="map_chr21" version="1.0" runtime="16732.89">
    <uses file="chr21.BS.bfa" link="input" register="true" transfer="true" optional="false" type="data" size="5304606607"/>
    <uses file="chr21.1.12.nocontam.bfq" link="input" register="true" transfer="true" optional="false" type="data" size="1016538"/>
    <uses file="chr21.1.12.nocontam.map" link="output" register="true" transfer="true" optional="false" type="data" size="1104932"/>
  </job>
  <job id="ID00790" namespace="Genome" name="map_chr21" version="1.0" runtime="14617.49">
    <uses file="chr21.BS.bfa" link="input" register="true" transfer="true" optional="false" type="data" size="5304606607"/>
    <uses file="chr21.1.13.nocontam.bfq" link="input" register="true" transfer="true" optional="false" type="data" size="611906"/>
    <uses file="chr21.1.13.nocontam.map" link="output" register="true" transfer="true" optional="false" type="data" size="665115"/>
  </job>
  <job id="ID00791" namespace="Genome" name="map_chr21" version="1.0" runtime="15741.97">
    <uses file="chr21.BS.bfa" link="input" register="true" transfer="true" optional="false" type="data" size="5304606607"/>
    <uses file="chr21.1.14.nocontam.bfq" link="input" register="true" transfer="true" optional="false" type="data" size="31160"/>
    <uses file="chr21.1.14.nocontam.map" link="output" register="true" transfer="true" optional="false" type="data" size="33869"/>
  </job>
  <job id="ID00792" namespace="Genome" name="map_chr21" version="1.0" runtime="23469.40">
    <uses file="chr21.BS.bfa" link="input" register="true" transfer="true" optional="false" type="data" size="5304606607"/>
    <uses file="chr21.1.15.nocontam.bfq" link="input" register="true" transfer="true" optional="false" type="data" size="884507"/>
    <uses file="chr21.1.15.nocontam.map" link="output" register="true" transfer="true" optional="false" type="data" size="961420"/>
  </job>
  <job id="ID00793" namespace="Genome" name="map_chr21" version="1.0" runtime="16126.00">
    <uses file="chr21.BS.bfa" link="input" register="true" transfer="true" optional="false" type="data" size="5304606607"/>
    <uses file="chr21.1.16.nocontam.bfq" link="input" register="true" transfer="true" optional="false" type="data" size="376959"/>
    <uses file="chr21.1.16.nocontam.map" link="output" register="true" transfer="true" optional="false" type="data" size="409738"/>
  </job>
  <job id="ID00794" namespace="Genome" name="map_chr21" version="1.0" runtime="15521.88">
    <uses file="chr21.BS.bfa" link="input" register="true" transfer="true" optional="false" type="data" size="5304606607"/>
    <uses file="chr21.1.17.nocontam.bfq" link="input" register="true" transfer="true" optional="false" type="data" size="1078291"/>
    <uses file="chr21.1.17.nocontam.map" link="output" register="true" transfer="true" optional="false" type="data" size="1172055"/>
  </job>
  <job id="ID00795" namespace="Genome" name="map_chr21" version="1.0" runtime="10830.11">
    <uses file="chr21.BS.bfa" link="input" register="true" transfer="true" optional="false" type="data" size="5304606607"/>
    <uses file="chr21.1.18.nocontam.bfq" link="input" register="true" transfer="true" optional="false" type="data" size="76073"/>
    <uses file="chr21.1.18.nocontam.map" link="output" register="true" transfer="true" optional="false" type="data" size="82688"/>
  </job>
  <job id="ID00796" namespace="Genome" name="map_chr21" version="1.0" runtime="13602.77">
    <uses file="chr21.BS.bfa" link="input" register="true" transfer="true" optional="false" type="data" size="5304606607"/>
    <uses file="chr21.1.19.nocontam.bfq" link="input" register="true" transfer="true" optional="false" type="data" size="600536"/>
    <uses file="chr21.1.19.nocontam.map" link="output" register="true" transfer="true" optional="false" type="data" size="652756"/>
  </job>
  <job id="ID00797" namespace="Genome" name="map_chr21" version="1.0" runtime="16083.09">
    <uses file="chr21.BS.bfa" link="input" register="true" transfer="true" optional="false" type="data" size="5304606607"/>
    <uses file="chr21.1.20.nocontam.bfq" link="input" register="true" transfer="true" optional="false" type="data" size="321392"/>
    <uses file="chr21.1.20.nocontam.map" link="output" register="true" transfer="true" optional="false" type="data" size="349339"/>
  </job>
  <job id="ID00798" namespace="Genome" name="map_chr21" version="1.0" runtime="14900.07">
    <uses file="chr21.BS.bfa" link="input" register="true" transfer="true" optional="false" type="data" size="5304606607"/>
    <uses file="chr21.1.21.nocontam.bfq" link="input" register="true" transfer="true" optional="false" type="data" size="1124072"/>
    <uses file="chr21.1.21.nocontam.map" link="output" register="true" transfer="true" optional="false" type="data" size="1221817"/>
  </job>
  <job id="ID00799" namespace="Genome" name="map_chr21" version="1.0" runtime="21387.29">
    <uses file="chr21.BS.bfa" link="input" register="true" transfer="true" optional="false" type="data" size="5304606607"/>
    <uses file="chr21.1.22.nocontam.bfq" link="input" register="true" transfer="true" optional="false" type="data" size="1472457"/>
    <uses file="chr21.1.22.nocontam.map" link="output" register="true" transfer="true" optional="false" type="data" size="1600496"/>
  </job>
  <job id="ID00800" namespace="Genome" name="map_chr21" version="1.0" runtime="25473.70">
    <uses file="chr21.BS.bfa" link="input" register="true" transfer="true" optional="false" type="data" size="5304606607"/>
    <uses file="chr21.1.23.nocontam.bfq" link="input" register="true" transfer="true" optional="false" type="data" size="-193207"/>
    <uses file="chr21.1.23.nocontam.map" link="output" register="true" transfer="true" optional="false" type="data" size="-210007"/>
  </job>
  <job id="ID00801" namespace="Genome" name="map_chr21" version="1.0" runtime="12409.27">
    <uses file="chr21.BS.bfa" link="input" register="true" transfer="true" optional="false" type="data" size="5304606607"/>
    <uses file="chr21.1.24.nocontam.bfq" link="input" register="true" transfer="true" optional="false" type="data" size="1029833"/>
    <uses file="chr21.1.24.nocontam.map" link="output" register="true" transfer="true" optional="false" type="data" size="1119383"/>
  </job>
  <job id="ID00802" namespace="Genome" name="map_chr21" version="1.0" runtime="13647.23">
    <uses file="chr21.BS.bfa" link="input" register="true" transfer="true" optional="false" type="data" size="5304606607"/>
    <uses file="chr21.1.25.nocontam.bfq" link="input" register="true" transfer="true" optional="false" type="data" size="-361824"/>
    <uses file="chr21.1.25.nocontam.map" link="output" register="true" transfer="true" optional="false" type="data" size="-393286"/>
  </job>
  <job id="ID00803" namespace="Genome" name="map_chr21" version="1.0" runtime="11524.29">
    <uses file="chr21.BS.bfa" link="input" register="true" transfer="true" optional="false" type="data" size="5304606607"/>
    <uses file="chr21.1.26.nocontam.bfq" link="input" register="true" transfer="true" optional="false" type="data" size="1572369"/>
    <uses file="chr21.1.26.nocontam.map" link="output" register="true" transfer="true" optional="false" type="data" size="1709096"/>
  </job>
  <job id="ID00804" namespace="Genome" name="map_chr21" version="1.0" runtime="12956.04">
    <uses file="chr21.BS.bfa" link="input" register="true" transfer="true" optional="false" type="data" size="5304606607"/>
    <uses file="chr21.1.27.nocontam.bfq" link="input" register="true" transfer="true" optional="false" type="data" size="709598"/>
    <uses file="chr21.1.27.nocontam.map" link="output" register="true" transfer="true" optional="false" type="data" size="771302"/>
  </job>
  <job id="ID00805" namespace="Genome" name="map_chr21" version="1.0" runtime="13441.56">
    <uses file="chr21.BS.bfa" link="input" register="true" transfer="true" optional="false" type="data" size="5304606607"/>
    <uses file="chr21.1.28.nocontam.bfq" link="input" register="true" transfer="true" optional="false" type="data" size="701098"/>
    <uses file="chr21.1.28.nocontam.map" link="output" register="true" transfer="true" optional="false" type="data" size="762063"/>
  </job>
  <job id="ID00806" namespace="Genome" name="map_chr21" version="1.0" runtime="18489.82">
    <uses file="chr21.BS.bfa" link="input" register="true" transfer="true" optional="false" type="data" size="5304606607"/>
    <uses file="chr21.1.29.nocontam.bfq" link="input" register="true" transfer="true" optional="false" type="data" size="-140651"/>
    <uses file="chr21.1.29.nocontam.map" link="output" register="true" transfer="true" optional="false" type="data" size="-152881"/>
  </job>
  <job id="ID00807" namespace="Genome" name="map_chr21" version="1.0" runtime="19136.00">
    <uses file="chr21.BS.bfa" link="input" register="true" transfer="true" optional="false" type="data" size="5304606607"/>
    <uses file="chr21.1.30.nocontam.bfq" link="input" register="true" transfer="true" optional="false" type="data" size="2534269"/>
    <uses file="chr21.1.30.nocontam.map" link="output" register="true" transfer="true" optional="false" type="data" size="2754640"/>
  </job>
  <job id="ID00808" namespace="Genome" name="map_chr21" version="1.0" runtime="16629.89">
    <uses file="chr21.BS.bfa" link="input" register="true" transfer="true" optional="false" type="data" size="5304606607"/>
    <uses file="chr21.1.31.nocontam.bfq" link="input" register="true" transfer="true" optional="false" type="data" size="-262802"/>
    <uses file="chr21.1.31.nocontam.map" link="output" register="true" transfer="true" optional="false" type="data" size="-285654"/>
  </job>
  <job id="ID00809" namespace="Genome" name="map_chr21" version="1.0" runtime="17469.92">
    <uses file="chr21.BS.bfa" link="input" register="true" transfer="true" optional="false" type="data" size="5304606607"/>
    <uses file="chr21.1.32.nocontam.bfq" link="input" register="true" transfer="true" optional="false" type="data" size="63530"/>
    <uses file="chr21.1.32.nocontam.map" link="output" register="true" transfer="true" optional="false" type="data" size="69054"/>
  </job>
  <job id="ID00810" namespace="Genome" name="map_chr21" version="1.0" runtime="14620.67">
    <uses file="chr21.BS.bfa" link="input" register="true" transfer="true" optional="false" type="data" size="5304606607"/>
    <uses file="chr21.1.33.nocontam.bfq" link="input" register="true" transfer="true" optional="false" type="data" size="466649"/>
    <uses file="chr21.1.33.nocontam.map" link="output" register="true" transfer="true" optional="false" type="data" size="507227"/>
  </job>
  <job id="ID00811" namespace="Genome" name="map_chr21" version="1.0" runtime="13472.99">
    <uses file="chr21.BS.bfa" link="input" register="true" transfer="true" optional="false" type="data" size="5304606607"/>
    <uses file="chr21.1.34.nocontam.bfq" link="input" register="true" transfer="true" optional="false" type="data" size="1409067"/>
    <uses file="chr21.1.34.nocontam.map" link="output" register="true" transfer="true" optional="false" type="data" size="1531594"/>
  </job>
  <job id="ID00812" namespace="Genome" name="map_chr21" version="1.0" runtime="10803.33">
    <uses file="chr21.BS.bfa" link="input" register="true" transfer="true" optional="false" type="data" size="5304606607"/>
    <uses file="chr21.2.0.nocontam.bfq" link="input" register="true" transfer="true" optional="false" type="data" size="896227"/>
    <uses file="chr21.2.0.nocontam.map" link="output" register="true" transfer="true" optional="false" type="data" size="974159"/>
  </job>
  <job id="ID00813" namespace="Genome" name="map_chr21" version="1.0" runtime="18837.14">
    <uses file="chr21.BS.bfa" link="input" register="true" transfer="true" optional="false" type="data" size="5304606607"/>
    <uses file="chr21.2.1.nocontam.bfq" link="input" register="true" transfer="true" optional="false" type="data" size="923991"/>
    <uses file="chr21.2.1.nocontam.map" link="output" register="true" transfer="true" optional="false" type="data" size="1004338"/>
  </job>
  <job id="ID00814" namespace="Genome" name="map_chr21" version="1.0" runtime="21012.95">
    <uses file="chr21.BS.bfa" link="input" register="true" transfer="true" optional="false" type="data" size="5304606607"/>
    <uses file="chr21.2.2.nocontam.bfq" link="input" register="true" transfer="true" optional="false" type="data" size="1084507"/>
    <uses file="chr21.2.2.nocontam.map" link="output" register="true" transfer="true" optional="false" type="data" size="1178811"/>
  </job>
  <job id="ID00815" namespace="Genome" name="map_chr21" version="1.0" runtime="16742.08">
    <uses file="chr21.BS.bfa" link="input" register="true" transfer="true" optional="false" type="data" size="5304606607"/>
    <uses file="chr21.2.3.nocontam.bfq" link="input" register="true" transfer="true" optional="false" type="data" size="679015"/>
    <uses file="chr21.2.3.nocontam.map" link="output" register="true" transfer="true" optional="false" type="data" size="738059"/>
  </job>
  <job id="ID00816" namespace="Genome" name="map_chr21" version="1.0" runtime="20892.70">
    <uses file="chr21.BS.bfa" link="input" register="true" transfer="true" optional="false" type="data" size="5304606607"/>
    <uses file="chr21.2.4.nocontam.bfq" link="input" register="true" transfer="true" optional="false" type="data" size="1056742"/>
    <uses file="chr21.2.4.nocontam.map" link="output" register="true" transfer="true" optional="false" type="data" size="1148632"/>
  </job>
  <job id="ID00817" namespace="Genome" name="map_chr21" version="1.0" runtime="12767.83">
    <uses file="chr21.BS.bfa" link="input" register="true" transfer="true" optional="false" type="data" size="5304606607"/>
    <uses file="chr21.2.5.nocontam.bfq" link="input" register="true" transfer="true" optional="false" type="data" size="1381341"/>
    <uses file="chr21.2.5.nocontam.map" link="output" register="true" transfer="true" optional="false" type="data" size="1501457"/>
  </job>
  <job id="ID00818" namespace="Genome" name="map_chr21" version="1.0" runtime="16241.00">
    <uses file="chr21.BS.bfa" link="input" register="true" transfer="true" optional="false" type="data" size="5304606607"/>
    <uses file="chr21.2.6.nocontam.bfq" link="input" register="true" transfer="true" optional="false" type="data" size="610572"/>
    <uses file="chr21.2.6.nocontam.map" link="output" register="true" transfer="true" optional="false" type="data" size="663665"/>
  </job>
  <job id="ID00819" namespace="Genome" name="map_chr21" version="1.0" runtime="10256.54">
    <uses file="chr21.BS.bfa" link="input" register="true" transfer="true" optional="false" type="data" size="5304606607"/>
    <uses file="chr21.2.7.nocontam.bfq" link="input" register="true" transfer="true" optional="false" type="data" size="1588921"/>
    <uses file="chr21.2.7.nocontam.map" link="output" register="true" transfer="true" optional="false" type="data" size="1727088"/>
  </job>
  <job id="ID00820" namespace="Genome" name="map_chr21" version="1.0" runtime="11772.29">
    <uses file="chr21.BS.bfa" link="input" register="true" transfer="true" optional="false" type="data" size="5304606607"/>
    <uses file="chr21.2.8.nocontam.bfq" link="input" register="true" transfer="true" optional="false" type="data" size="495217"/>
    <uses file="chr21.2.8.nocontam.map" link="output" register="true" transfer="true" optional="false" type="data" size="538279"/>
  </job>
  <job id="ID00821" namespace="Genome" name="map_chr21" version="1.0" runtime="19056.51">
    <uses file="chr21.BS.bfa" link="input" register="true" transfer="true" optional="false" type="data" size="5304606607"/>
    <uses file="chr21.2.9.nocontam.bfq" link="input" register="true" transfer="true" optional="false" type="data" size="1338261"/>
    <uses file="chr21.2.9.nocontam.map" link="output" register="true" transfer="true" optional="false" type="data" size="1454631"/>
  </job>
  <job id="ID00822" namespace="Genome" name="map_chr21" version="1.0" runtime="10252.00">
    <uses file="chr21.BS.bfa" link="input" register="true" transfer="true" optional="false" type="data" size="5304606607"/>
    <uses file="chr21.2.10.nocontam.bfq" link="input" register="true" transfer="true" optional="false" type="data" size="858876"/>
    <uses file="chr21.2.10.nocontam.map" link="output" register="true" transfer="true" optional="false" type="data" size="933560"/>
  </job>
  <job id="ID00823" namespace="Genome" name="map_chr21" version="1.0" runtime="21473.02">
    <uses file="chr21.BS.bfa" link="input" register="true" transfer="true" optional="false" type="data" size="5304606607"/>
    <uses file="chr21.2.11.nocontam.bfq" link="input" register="true" transfer="true" optional="false" type="data" size="646650"/>
    <uses file="chr21.2.11.nocontam.map" link="output" register="true" transfer="true" optional="false" type="data" size="702880"/>
  </job>
  <job id="ID00824" namespace="Genome" name="map_chr21" version="1.0" runtime="26141.80">
    <uses file="chr21.BS.bfa" link="input" register="true" transfer="true" optional="false" type="data" size="5304606607"/>
    <uses file="chr21.2.12.nocontam.bfq" link="input" register="true" transfer="true" optional="false" type="data" size="2470988"/>
    <uses file="chr21.2.12.nocontam.map" link="output" register="true" transfer="true" optional="false" type="data" size="2685856"/>
  </job>
  <job id="ID00825" namespace="Genome" name="map_chr21" version="1.0" runtime="14542.97">
    <uses file="chr21.BS.bfa" link="input" register="true" transfer="true" optional="false" type="data" size="5304606607"/>
    <uses file="chr21.2.13.nocontam.bfq" link="input" register="true" transfer="true" optional="false" type="data" size="788530"/>
    <uses file="chr21.2.13.nocontam.map" link="output" register="true" transfer="true" optional="false" type="data" size="857097"/>
  </job>
  <job id="ID00826" namespace="Genome" name="map_chr21" version="1.0" runtime="16431.42">
    <uses file="chr21.BS.bfa" link="input" register="true" transfer="true" optional="false" type="data" size="5304606607"/>
    <uses file="chr21.2.14.nocontam.bfq" link="input" register="true" transfer="true" optional="false" type="data" size="470793"/>
    <uses file="chr21.2.14.nocontam.map" link="output" register="true" transfer="true" optional="false" type="data" size="511731"/>
  </job>
  <job id="ID00827" namespace="Genome" name="map_chr21" version="1.0" runtime="13778.05">
    <uses file="chr21.BS.bfa" link="input" register="true" transfer="true" optional="false" type="data" size="5304606607"/>
    <uses file="chr21.2.15.nocontam.bfq" link="input" register="true" transfer="true" optional="false" type="data" size="386638"/>
    <uses file="chr21.2.15.nocontam.map" link="output" register="true" transfer="true" optional="false" type="data" size="420258"/>
  </job>
  <job id="ID00828" namespace="Genome" name="map_chr21" version="1.0" runtime="13442.49">
    <uses file="chr21.BS.bfa" link="input" register="true" transfer="true" optional="false" type="data" size="5304606607"/>
    <uses file="chr21.2.16.nocontam.bfq" link="input" register="true" transfer="true" optional="false" type="data" size="1316900"/>
    <uses file="chr21.2.16.nocontam.map" link="output" register="true" transfer="true" optional="false" type="data" size="1431413"/>
  </job>
  <job id="ID00829" namespace="Genome" name="map_chr21" version="1.0" runtime="14082.08">
    <uses file="chr21.BS.bfa" link="input" register="true" transfer="true" optional="false" type="data" size="5304606607"/>
    <uses file="chr21.2.17.nocontam.bfq" link="input" register="true" transfer="true" optional="false" type="data" size="996664"/>
    <uses file="chr21.2.17.nocontam.map" link="output" register="true" transfer="true" optional="false" type="data" size="1083330"/>
  </job>
  <job id="ID00830" namespace="Genome" name="map_chr21" version="1.0" runtime="16112.58">
    <uses file="chr21.BS.bfa" link="input" register="true" transfer="true" optional="false" type="data" size="5304606607"/>
    <uses file="chr21.2.18.nocontam.bfq" link="input" register="true" transfer="true" optional="false" type="data" size="510828"/>
    <uses file="chr21.2.18.nocontam.map" link="output" register="true" transfer="true" optional="false" type="data" size="555247"/>
  </job>
  <job id="ID00831" namespace="Genome" name="map_chr21" version="1.0" runtime="14996.71">
    <uses file="chr21.BS.bfa" link="input" register="true" transfer="true" optional="false" type="data" size="5304606607"/>
    <uses file="chr21.2.19.nocontam.bfq" link="input" register="true" transfer="true" optional="false" type="data" size="2423129"/>
    <uses file="chr21.2.19.nocontam.map" link="output" register="true" transfer="true" optional="false" type="data" size="2633835"/>
  </job>
  <job id="ID00832" namespace="Genome" name="map_chr21" version="1.0" runtime="14917.54">
    <uses file="chr21.BS.bfa" link="input" register="true" transfer="true" optional="false" type="data" size="5304606607"/>
    <uses file="chr21.2.20.nocontam.bfq" link="input" register="true" transfer="true" optional="false" type="data" size="177326"/>
    <uses file="chr21.2.20.nocontam.map" link="output" register="true" transfer="true" optional="false" type="data" size="192745"/>
  </job>
  <job id="ID00833" namespace="Genome" name="map_chr21" version="1.0" runtime="12549.66">
    <uses file="chr21.BS.bfa" link="input" register="true" transfer="true" optional="false" type="data" size="5304606607"/>
    <uses file="chr21.2.21.nocontam.bfq" link="input" register="true" transfer="true" optional="false" type="data" size="246720"/>
    <uses file="chr21.2.21.nocontam.map" link="output" register="true" transfer="true" optional="false" type="data" size="268173"/>
  </job>
  <job id="ID00834" namespace="Genome" name="map_chr21" version="1.0" runtime="11753.86">
    <uses file="chr21.BS.bfa" link="input" register="true" transfer="true" optional="false" type="data" size="5304606607"/>
    <uses file="chr21.2.22.nocontam.bfq" link="input" register="true" transfer="true" optional="false" type="data" size="1581606"/>
    <uses file="chr21.2.22.nocontam.map" link="output" register="true" transfer="true" optional="false" type="data" size="1719136"/>
  </job>
  <job id="ID00835" namespace="Genome" name="map_chr21" version="1.0" runtime="20641.60">
    <uses file="chr21.BS.bfa" link="input" register="true" transfer="true" optional="false" type="data" size="5304606607"/>
    <uses file="chr21.2.23.nocontam.bfq" link="input" register="true" transfer="true" optional="false" type="data" size="1260546"/>
    <uses file="chr21.2.23.nocontam.map" link="output" register="true" transfer="true" optional="false" type="data" size="1370158"/>
  </job>
  <job id="ID00836" namespace="Genome" name="map_chr21" version="1.0" runtime="15613.57">
    <uses file="chr21.BS.bfa" link="input" register="true" transfer="true" optional="false" type="data" size="5304606607"/>
    <uses file="chr21.2.24.nocontam.bfq" link="input" register="true" transfer="true" optional="false" type="data" size="303753"/>
    <uses file="chr21.2.24.nocontam.map" link="output" register="true" transfer="true" optional="false" type="data" size="330166"/>
  </job>
  <job id="ID00837" namespace="Genome" name="map_chr21" version="1.0" runtime="15282.24">
    <uses file="chr21.BS.bfa" link="input" register="true" transfer="true" optional="false" type="data" size="5304606607"/>
    <uses file="chr21.2.25.nocontam.bfq" link="input" register="true" transfer="true" optional="false" type="data" size="2105640"/>
    <uses file="chr21.2.25.nocontam.map" link="output" register="true" transfer="true" optional="false" type="data" size="2288739"/>
  </job>
  <job id="ID00838" namespace="Genome" name="map_chr21" version="1.0" runtime="18563.06">
    <uses file="chr21.BS.bfa" link="input" register="true" transfer="true" optional="false" type="data" size="5304606607"/>
    <uses file="chr21.2.26.nocontam.bfq" link="input" register="true" transfer="true" optional="false" type="data" size="1473306"/>
    <uses file="chr21.2.26.nocontam.map" link="output" register="true" transfer="true" optional="false" type="data" size="1601419"/>
  </job>
  <job id="ID00839" namespace="Genome" name="map_chr21" version="1.0" runtime="18931.52">
    <uses file="chr21.BS.bfa" link="input" register="true" transfer="true" optional="false" type="data" size="5304606607"/>
    <uses file="chr21.2.27.nocontam.bfq" link="input" register="true" transfer="true" optional="false" type="data" size="-1563187"/>
    <uses file="chr21.2.27.nocontam.map" link="output" register="true" transfer="true" optional="false" type="data" size="-1699116"/>
  </job>
  <job id="ID00840" namespace="Genome" name="map_chr21" version="1.0" runtime="17722.01">
    <uses file="chr21.BS.bfa" link="input" register="true" transfer="true" optional="false" type="data" size="5304606607"/>
    <uses file="chr21.2.28.nocontam.bfq" link="input" register="true" transfer="true" optional="false" type="data" size="2525315"/>
    <uses file="chr21.2.28.nocontam.map" link="output" register="true" transfer="true" optional="false" type="data" size="2744907"/>
  </job>
  <job id="ID00841" namespace="Genome" name="map_chr21" version="1.0" runtime="14225.31">
    <uses file="chr21.BS.bfa" link="input" register="true" transfer="true" optional="false" type="data" size="5304606607"/>
    <uses file="chr21.2.29.nocontam.bfq" link="input" register="true" transfer="true" optional="false" type="data" size="157251"/>
    <uses file="chr21.2.29.nocontam.map" link="output" register="true" transfer="true" optional="false" type="data" size="170925"/>
  </job>
  <job id="ID00842" namespace="Genome" name="map_chr21" version="1.0" runtime="18157.51">
    <uses file="chr21.BS.bfa" link="input" register="true" transfer="true" optional="false" type="data" size="5304606607"/>
    <uses file="chr21.2.30.nocontam.bfq" link="input" register="true" transfer="true" optional="false" type="data" size="2663699"/>
    <uses file="chr21.2.30.nocontam.map" link="output" register="true" transfer="true" optional="false" type="data" size="2895325"/>
  </job>
  <job id="ID00843" namespace="Genome" name="map_chr21" version="1.0" runtime="11669.47">
    <uses file="chr21.BS.bfa" link="input" register="true" transfer="true" optional="false" type="data" size="5304606607"/>
    <uses file="chr21.2.31.nocontam.bfq" link="input" register="true" transfer="true" optional="false" type="data" size="1701378"/>
    <uses file="chr21.2.31.nocontam.map" link="output" register="true" transfer="true" optional="false" type="data" size="1849323"/>
  </job>
  <job id="ID00844" namespace="Genome" name="map_chr21" version="1.0" runtime="16999.54">
    <uses file="chr21.BS.bfa" link="input" register="true" transfer="true" optional="false" type="data" size="5304606607"/>
    <uses file="chr21.2.32.nocontam.bfq" link="input" register="true" transfer="true" optional="false" type="data" size="-614494"/>
    <uses file="chr21.2.32.nocontam.map" link="output" register="true" transfer="true" optional="false" type="data" size="-667928"/>
  </job>
  <job id="ID00845" namespace="Genome" name="map_chr21" version="1.0" runtime="16435.71">
    <uses file="chr21.BS.bfa" link="input" register="true" transfer="true" optional="false" type="data" size="5304606607"/>
    <uses file="chr21.2.33.nocontam.bfq" link="input" register="true" transfer="true" optional="false" type="data" size="358584"/>
    <uses file="chr21.2.33.nocontam.map" link="output" register="true" transfer="true" optional="false" type="data" size="389765"/>
  </job>
  <job id="ID00846" namespace="Genome" name="map_chr21" version="1.0" runtime="13675.98">
    <uses file="chr21.BS.bfa" link="input" register="true" transfer="true" optional="false" type="data" size="5304606607"/>
    <uses file="chr21.2.34.nocontam.bfq" link="input" register="true" transfer="true" optional="false" type="data" size="2814930"/>
    <uses file="chr21.2.34.nocontam.map" link="output" register="true" transfer="true" optional="false" type="data" size="3059706"/>
  </job>
  <job id="ID00847" namespace="Genome" name="map_chr21" version="1.0" runtime="12139.16">
    <uses file="chr21.BS.bfa" link="input" register="true" transfer="true" optional="false" type="data" size="5304606607"/>
    <uses file="chr21.3.0.nocontam.bfq" link="input" register="true" transfer="true" optional="false" type="data" size="546918"/>
    <uses file="chr21.3.0.nocontam.map" link="output" register="true" transfer="true" optional="false" type="data" size="594476"/>
  </job>
  <job id="ID00848" namespace="Genome" name="map_chr21" version="1.0" runtime="18535.19">
    <uses file="chr21.BS.bfa" link="input" register="true" transfer="true" optional="false" type="data" size="5304606607"/>
    <uses file="chr21.3.1.nocontam.bfq" link="input" register="true" transfer="true" optional="false" type="data" size="586407"/>
    <uses file="chr21.3.1.nocontam.map" link="output" register="true" transfer="true" optional="false" type="data" size="637398"/>
  </job>
  <job id="ID00849" namespace="Genome" name="map_chr21" version="1.0" runtime="13091.81">
    <uses file="chr21.BS.bfa" link="input" register="true" transfer="true" optional="false" type="data" size="5304606607"/>
    <uses file="chr21.3.2.nocontam.bfq" link="input" register="true" transfer="true" optional="false" type="data" size="495045"/>
    <uses file="chr21.3.2.nocontam.map" link="output" register="true" transfer="true" optional="false" type="data" size="538092"/>
  </job>
  <job id="ID00850" namespace="Genome" name="map_chr21" version="1.0" runtime="9806.89">
    <uses file="chr21.BS.bfa" link="input" register="true" transfer="true" optional="false" type="data" size="5304606607"/>
    <uses file="chr21.3.3.nocontam.bfq" link="input" register="true" transfer="true" optional="false" type="data" size="280806"/>
    <uses file="chr21.3.3.nocontam.map" link="output" register="true" transfer="true" optional="false" type="data" size="305223"/>
  </job>
  <job id="ID00851" namespace="Genome" name="map_chr21" version="1.0" runtime="13962.65">
    <uses file="chr21.BS.bfa" link="input" register="true" transfer="true" optional="false" type="data" size="5304606607"/>
    <uses file="chr21.3.4.nocontam.bfq" link="input" register="true" transfer="true" optional="false" type="data" size="694743"/>
    <uses file="chr21.3.4.nocontam.map" link="output" register="true" transfer="true" optional="false" type="data" size="755155"/>
  </job>
  <job id="ID00852" namespace="Genome" name="map_chr21" version="1.0" runtime="15170.37">
    <uses file="chr21.BS.bfa" link="input" register="true" transfer="true" optional="false" type="data" size="5304606607"/>
    <uses file="chr21.3.5.nocontam.bfq" link="input" register="true" transfer="true" optional="false" type="data" size="511513"/>
    <uses file="chr21.3.5.nocontam.map" link="output" register="true" transfer="true" optional="false" type="data" size="555992"/>
  </job>
  <job id="ID00853" namespace="Genome" name="map_chr21" version="1.0" runtime="15404.77">
    <uses file="chr21.BS.bfa" link="input" register="true" transfer="true" optional="false" type="data" size="5304606607"/>
    <uses file="chr21.3.6.nocontam.bfq" link="input" register="true" transfer="true" optional="false" type="data" size="478883"/>
    <uses file="chr21.3.6.nocontam.map" link="output" register="true" transfer="true" optional="false" type="data" size="520525"/>
  </job>
  <job id="ID00854" namespace="Genome" name="map_chr21" version="1.0" runtime="13674.61">
    <uses file="chr21.BS.bfa" link="input" register="true" transfer="true" optional="false" type="data" size="5304606607"/>
    <uses file="chr21.3.7.nocontam.bfq" link="input" register="true" transfer="true" optional="false" type="data" size="832938"/>
    <uses file="chr21.3.7.nocontam.map" link="output" register="true" transfer="true" optional="false" type="data" size="905367"/>
  </job>
  <job id="ID00855" namespace="Genome" name="map_chr21" version="1.0" runtime="15662.74">
    <uses file="chr21.BS.bfa" link="input" register="true" transfer="true" optional="false" type="data" size="5304606607"/>
    <uses file="chr21.3.8.nocontam.bfq" link="input" register="true" transfer="true" optional="false" type="data" size="822187"/>
    <uses file="chr21.3.8.nocontam.map" link="output" register="true" transfer="true" optional="false" type="data" size="893681"/>
  </job>
  <job id="ID00856" namespace="Genome" name="map_chr21" version="1.0" runtime="16536.99">
    <uses file="chr21.BS.bfa" link="input" register="true" transfer="true" optional="false" type="data" size="5304606607"/>
    <uses file="chr21.3.9.nocontam.bfq" link="input" register="true" transfer="true" optional="false" type="data" size="208023"/>
    <uses file="chr21.3.9.nocontam.map" link="output" register="true" transfer="true" optional="false" type="data" size="226111"/>
  </job>
  <job id="ID00857" namespace="Genome" name="map_chr21" version="1.0" runtime="15479.10">
    <uses file="chr21.BS.bfa" link="input" register="true" transfer="true" optional="false" type="data" size="5304606607"/>
    <uses file="chr21.3.10.nocontam.bfq" link="input" register="true" transfer="true" optional="false" type="data" size="834512"/>
    <uses file="chr21.3.10.nocontam.map" link="output" register="true" transfer="true" optional="false" type="data" size="907078"/>
  </job>
  <job id="ID00858" namespace="Genome" name="map_chr21" version="1.0" runtime="14635.29">
    <uses file="chr21.BS.bfa" link="input" register="true" transfer="true" optional="false" type="data" size="5304606607"/>
    <uses file="chr21.3.11.nocontam.bfq" link="input" register="true" transfer="true" optional="false" type="data" size="623038"/>
    <uses file="chr21.3.11.nocontam.map" link="output" register="true" transfer="true" optional="false" type="data" size="677215"/>
  </job>
  <job id="ID00859" namespace="Genome" name="map_chr21" version="1.0" runtime="10402.80">
    <uses file="chr21.BS.bfa" link="input" register="true" transfer="true" optional="false" type="data" size="5304606607"/>
    <uses file="chr21.3.12.nocontam.bfq" link="input" register="true" transfer="true" optional="false" type="data" size="720215"/>
    <uses file="chr21.3.12.nocontam.map" link="output" register="true" transfer="true" optional="false" type="data" size="782842"/>
  </job>
  <job id="ID00860" namespace="Genome" name="map_chr21" version="1.0" runtime="9607.10">
    <uses file="chr21.BS.bfa" link="input" register="true" transfer="true" optional="false" type="data" size="5304606607"/>
    <uses file="chr21.3.13.nocontam.bfq" link="input" register="true" transfer="true" optional="false" type="data" size="342813"/>
    <uses file="chr21.3.13.nocontam.map" link="output" register="true" transfer="true" optional="false" type="data" size="372622"/>
  </job>
  <job id="ID00861" namespace="Genome" name="map_chr21" version="1.0" runtime="19398.01">
    <uses file="chr21.BS.bfa" link="input" register="true" transfer="true" optional="false" type="data" size="5304606607"/>
    <uses file="chr21.3.14.nocontam.bfq" link="input" register="true" transfer="true" optional="false" type="data" size="8818"/>
    <uses file="chr21.3.14.nocontam.map" link="output" register="true" transfer="true" optional="false" type="data" size="9584"/>
  </job>
  <job id="ID00862" namespace="Genome" name="map_chr21" version="1.0" runtime="15781.19">
    <uses file="chr21.BS.bfa" link="input" register="true" transfer="true" optional="false" type="data" size="5304606607"/>
    <uses file="chr21.3.15.nocontam.bfq" link="input" register="true" transfer="true" optional="false" type="data" size="948875"/>
    <uses file="chr21.3.15.nocontam.map" link="output" register="true" transfer="true" optional="false" type="data" size="1031385"/>
  </job>
  <job id="ID00863" namespace="Genome" name="map_chr21" version="1.0" runtime="21913.27">
    <uses file="chr21.BS.bfa" link="input" register="true" transfer="true" optional="false" type="data" size="5304606607"/>
    <uses file="chr21.3.16.nocontam.bfq" link="input" register="true" transfer="true" optional="false" type="data" size="298062"/>
    <uses file="chr21.3.16.nocontam.map" link="output" register="true" transfer="true" optional="false" type="data" size="323980"/>
  </job>
  <job id="ID00864" namespace="Genome" name="map_chr21" version="1.0" runtime="10642.97">
    <uses file="chr21.BS.bfa" link="input" register="true" transfer="true" optional="false" type="data" size="5304606607"/>
    <uses file="chr21.3.17.nocontam.bfq" link="input" register="true" transfer="true" optional="false" type="data" size="830664"/>
    <uses file="chr21.3.17.nocontam.map" link="output" register="true" transfer="true" optional="false" type="data" size="902895"/>
  </job>
  <job id="ID00865" namespace="Genome" name="map_chr21" version="1.0" runtime="22269.38">
    <uses file="chr21.BS.bfa" link="input" register="true" transfer="true" optional="false" type="data" size="5304606607"/>
    <uses file="chr21.3.18.nocontam.bfq" link="input" register="true" transfer="true" optional="false" type="data" size="255067"/>
    <uses file="chr21.3.18.nocontam.map" link="output" register="true" transfer="true" optional="false" type="data" size="277246"/>
  </job>
  <job id="ID00866" namespace="Genome" name="map_chr21" version="1.0" runtime="11623.04">
    <uses file="chr21.BS.bfa" link="input" register="true" transfer="true" optional="false" type="data" size="5304606607"/>
    <uses file="chr21.3.19.nocontam.bfq" link="input" register="true" transfer="true" optional="false" type="data" size="1864570"/>
    <uses file="chr21.3.19.nocontam.map" link="output" register="true" transfer="true" optional="false" type="data" size="2026706"/>
  </job>
  <job id="ID00867" namespace="Genome" name="map_chr21" version="1.0" runtime="10952.38">
    <uses file="chr21.BS.bfa" link="input" register="true" transfer="true" optional="false" type="data" size="5304606607"/>
    <uses file="chr21.3.20.nocontam.bfq" link="input" register="true" transfer="true" optional="false" type="data" size="-285014"/>
    <uses file="chr21.3.20.nocontam.map" link="output" register="true" transfer="true" optional="false" type="data" size="-309797"/>
  </job>
  <job id="ID00868" namespace="Genome" name="map_chr21" version="1.0" runtime="10297.57">
    <uses file="chr21.BS.bfa" link="input" register="true" transfer="true" optional="false" type="data" size="5304606607"/>
    <uses file="chr21.3.21.nocontam.bfq" link="input" register="true" transfer="true" optional="false" type="data" size="1256450"/>
    <uses file="chr21.3.21.nocontam.map" link="output" register="true" transfer="true" optional="false" type="data" size="1365706"/>
  </job>
  <job id="ID00869" namespace="Genome" name="map_chr21" version="1.0" runtime="11951.90">
    <uses file="chr21.BS.bfa" link="input" register="true" transfer="true" optional="false" type="data" size="5304606607"/>
    <uses file="chr21.3.22.nocontam.bfq" link="input" register="true" transfer="true" optional="false" type="data" size="670367"/>
    <uses file="chr21.3.22.nocontam.map" link="output" register="true" transfer="true" optional="false" type="data" size="728659"/>
  </job>
  <job id="ID00870" namespace="Genome" name="map_chr21" version="1.0" runtime="21470.92">
    <uses file="chr21.BS.bfa" link="input" register="true" transfer="true" optional="false" type="data" size="5304606607"/>
    <uses file="chr21.3.23.nocontam.bfq" link="input" register="true" transfer="true" optional="false" type="data" size="-89199"/>
    <uses file="chr21.3.23.nocontam.map" link="output" register="true" transfer="true" optional="false" type="data" size="-96955"/>
  </job>
  <job id="ID00871" namespace="Genome" name="map_chr21" version="1.0" runtime="16428.12">
    <uses file="chr21.BS.bfa" link="input" register="true" transfer="true" optional="false" type="data" size="5304606607"/>
    <uses file="chr21.3.24.nocontam.bfq" link="input" register="true" transfer="true" optional="false" type="data" size="311524"/>
    <uses file="chr21.3.24.nocontam.map" link="output" register="true" transfer="true" optional="false" type="data" size="338613"/>
  </job>
  <job id="ID00872" namespace="Genome" name="map_chr21" version="1.0" runtime="10628.48">
    <uses file="chr21.BS.bfa" link="input" register="true" transfer="true" optional="false" type="data" size="5304606607"/>
    <uses file="chr21.3.25.nocontam.bfq" link="input" register="true" transfer="true" optional="false" type="data" size="1289114"/>
    <uses file="chr21.3.25.nocontam.map" link="output" register="true" transfer="true" optional="false" type="data" size="1401210"/>
  </job>
  <job id="ID00873" namespace="Genome" name="map_chr21" version="1.0" runtime="26944.92">
    <uses file="chr21.BS.bfa" link="input" register="true" transfer="true" optional="false" type="data" size="5304606607"/>
    <uses file="chr21.3.26.nocontam.bfq" link="input" register="true" transfer="true" optional="false" type="data" size="678112"/>
    <uses file="chr21.3.26.nocontam.map" link="output" register="true" transfer="true" optional="false" type="data" size="737078"/>
  </job>
  <job id="ID00874" namespace="Genome" name="map_chr21" version="1.0" runtime="15064.02">
    <uses file="chr21.BS.bfa" link="input" register="true" transfer="true" optional="false" type="data" size="5304606607"/>
    <uses file="chr21.3.27.nocontam.bfq" link="input" register="true" transfer="true" optional="false" type="data" size="339444"/>
    <uses file="chr21.3.27.nocontam.map" link="output" register="true" transfer="true" optional="false" type="data" size="368960"/>
  </job>
  <job id="ID00875" namespace="Genome" name="map_chr21" version="1.0" runtime="16492.61">
    <uses file="chr21.BS.bfa" link="input" register="true" transfer="true" optional="false" type="data" size="5304606607"/>
    <uses file="chr21.3.28.nocontam.bfq" link="input" register="true" transfer="true" optional="false" type="data" size="831401"/>
    <uses file="chr21.3.28.nocontam.map" link="output" register="true" transfer="true" optional="false" type="data" size="903696"/>
  </job>
  <job id="ID00876" namespace="Genome" name="map_chr21" version="1.0" runtime="13028.90">
    <uses file="chr21.BS.bfa" link="input" register="true" transfer="true" optional="false" type="data" size="5304606607"/>
    <uses file="chr21.3.29.nocontam.bfq" link="input" register="true" transfer="true" optional="false" type="data" size="-246117"/>
    <uses file="chr21.3.29.nocontam.map" link="output" register="true" transfer="true" optional="false" type="data" size="-267518"/>
  </job>
  <job id="ID00877" namespace="Genome" name="map_chr21" version="1.0" runtime="21916.27">
    <uses file="chr21.BS.bfa" link="input" register="true" transfer="true" optional="false" type="data" size="5304606607"/>
    <uses file="chr21.3.30.nocontam.bfq" link="input" register="true" transfer="true" optional="false" type="data" size="1033982"/>
    <uses file="chr21.3.30.nocontam.map" link="output" register="true" transfer="true" optional="false" type="data" size="1123893"/>
  </job>
  <job id="ID00878" namespace="Genome" name="map_chr21" version="1.0" runtime="17220.58">
    <uses file="chr21.BS.bfa" link="input" register="true" transfer="true" optional="false" type="data" size="5304606607"/>
    <uses file="chr21.3.31.nocontam.bfq" link="input" register="true" transfer="true" optional="false" type="data" size="919961"/>
    <uses file="chr21.3.31.nocontam.map" link="output" register="true" transfer="true" optional="false" type="data" size="999957"/>
  </job>
  <job id="ID00879" namespace="Genome" name="map_chr21" version="1.0" runtime="12476.96">
    <uses file="chr21.BS.bfa" link="input" register="true" transfer="true" optional="false" type="data" size="5304606607"/>
    <uses file="chr21.3.32.nocontam.bfq" link="input" register="true" transfer="true" optional="false" type="data" size="255588"/>
    <uses file="chr21.3.32.nocontam.map" link="output" register="true" transfer="true" optional="false" type="data" size="277813"/>
  </job>
  <job id="ID00880" namespace="Genome" name="map_chr21" version="1.0" runtime="12754.21">
    <uses file="chr21.BS.bfa" link="input" register="true" transfer="true" optional="false" type="data" size="5304606607"/>
    <uses file="chr21.3.33.nocontam.bfq" link="input" register="true" transfer="true" optional="false" type="data" size="417260"/>
    <uses file="chr21.3.33.nocontam.map" link="output" register="true" transfer="true" optional="false" type="data" size="453543"/>
  </job>
  <job id="ID00881" namespace="Genome" name="map_chr21" version="1.0" runtime="16953.03">
    <uses file="chr21.BS.bfa" link="input" register="true" transfer="true" optional="false" type="data" size="5304606607"/>
    <uses file="chr21.3.34.nocontam.bfq" link="input" register="true" transfer="true" optional="false" type="data" size="291310"/>
    <uses file="chr21.3.34.nocontam.map" link="output" register="true" transfer="true" optional="false" type="data" size="316641"/>
  </job>
[truncated: 156,404 more chars]
