# Supplementary material for: A fault-intrusion-tolerant system and deadline-aware algorithm for scheduling scientific workflow in the cloud
Source: PeerJ Comput Sci. 2021 Nov 2;7:e747. doi: 10.7717/peerj-cs.747 (PMC8576554; doi:10.7717/peerj-cs.747)
Supplement: Supplemental Information 6 [file peerj-cs-07-747-s006.zip]

Archive with 25,059 entries (9,947 files):
- Myproject1.1/.classpath
- Myproject1.1/.project
- Myproject1.1/bin/
- Myproject1.1/bin/cloud/
- Myproject1.1/bin/cloud/workflowScheduling/
- Myproject1.1/bin/cloud/workflowScheduling/Evaluate.class
- Myproject1.1/bin/cloud/workflowScheduling/EvaluateRuntime.class
- Myproject1.1/bin/cloud/workflowScheduling/methods/
- Myproject1.1/bin/cloud/workflowScheduling/methods/Benchmarks.class
- Myproject1.1/bin/cloud/workflowScheduling/methods/ICPCP$1.class
- Myproject1.1/bin/cloud/workflowScheduling/methods/ICPCP.class
- Myproject1.1/bin/cloud/workflowScheduling/methods/LACO$Ant.class
- Myproject1.1/bin/cloud/workflowScheduling/methods/LACO.class
- Myproject1.1/bin/cloud/workflowScheduling/methods/ProLiS.class
- Myproject1.1/bin/cloud/workflowScheduling/methods/PSO$Particle.class
- Myproject1.1/bin/cloud/workflowScheduling/methods/PSO.class
- Myproject1.1/bin/cloud/workflowScheduling/methods/Scheduler.class
- Myproject1.1/bin/cloud/workflowScheduling/setting/
- Myproject1.1/bin/cloud/workflowScheduling/setting/Allocation.class
- Myproject1.1/bin/cloud/workflowScheduling/setting/class diagram.vsdx
- Myproject1.1/bin/cloud/workflowScheduling/setting/Edge$EComparator.class
- Myproject1.1/bin/cloud/workflowScheduling/setting/Edge.class
- Myproject1.1/bin/cloud/workflowScheduling/setting/Solution.class
- Myproject1.1/bin/cloud/workflowScheduling/setting/Task$BLevelComparator.class
- Myproject1.1/bin/cloud/workflowScheduling/setting/Task$ParallelComparator.class
- Myproject1.1/bin/cloud/workflowScheduling/setting/Task$PURankComparator.class
- Myproject1.1/bin/cloud/workflowScheduling/setting/Task$TLevelComparator.class
- Myproject1.1/bin/cloud/workflowScheduling/setting/Task.class
- Myproject1.1/bin/cloud/workflowScheduling/setting/VM.class
- Myproject1.1/bin/cloud/workflowScheduling/setting/Workflow$MyDAXReader.class
- Myproject1.1/bin/cloud/workflowScheduling/setting/Workflow$TransferData.class
- Myproject1.1/bin/cloud/workflowScheduling/setting/Workflow.class
- Myproject1.1/bin/org/
- Myproject1.1/bin/org/cloudbus/
- Myproject1.1/bin/org/cloudbus/cloudsim/
- Myproject1.1/bin/org/cloudbus/cloudsim/Cloudlet$Resource.class
- Myproject1.1/bin/org/cloudbus/cloudsim/Cloudlet.class
- Myproject1.1/bin/org/cloudbus/cloudsim/CloudletScheduler.class
- Myproject1.1/bin/org/cloudbus/cloudsim/CloudletSchedulerDynamicWorkload.class
- Myproject1.1/bin/org/cloudbus/cloudsim/CloudletSchedulerSpaceShared.class
- Myproject1.1/bin/org/cloudbus/cloudsim/CloudletSchedulerTimeShared.class
- Myproject1.1/bin/org/cloudbus/cloudsim/Consts.class
- Myproject1.1/bin/org/cloudbus/cloudsim/core/
- Myproject1.1/bin/org/cloudbus/cloudsim/core/CloudInformationService.class
- Myproject1.1/bin/org/cloudbus/cloudsim/core/CloudSim.class
- Myproject1.1/bin/org/cloudbus/cloudsim/core/CloudSimShutdown.class
- Myproject1.1/bin/org/cloudbus/cloudsim/core/CloudSimTags.class
- Myproject1.1/bin/org/cloudbus/cloudsim/core/DeferredQueue.class
- Myproject1.1/bin/org/cloudbus/cloudsim/core/FutureQueue.class
- Myproject1.1/bin/org/cloudbus/cloudsim/core/predicates/
- Myproject1.1/bin/org/cloudbus/cloudsim/core/predicates/Predicate.class
- Myproject1.1/bin/org/cloudbus/cloudsim/core/predicates/PredicateAny.class
- Myproject1.1/bin/org/cloudbus/cloudsim/core/predicates/PredicateFrom.class
- Myproject1.1/bin/org/cloudbus/cloudsim/core/predicates/PredicateNone.class
- Myproject1.1/bin/org/cloudbus/cloudsim/core/predicates/PredicateNotFrom.class
- Myproject1.1/bin/org/cloudbus/cloudsim/core/predicates/PredicateNotType.class
- Myproject1.1/bin/org/cloudbus/cloudsim/core/predicates/PredicateType.class
- Myproject1.1/bin/org/cloudbus/cloudsim/core/SimEntity.class
- Myproject1.1/bin/org/cloudbus/cloudsim/core/SimEvent.class
- Myproject1.1/bin/org/cloudbus/cloudsim/Datacenter.class
- Myproject1.1/bin/org/cloudbus/cloudsim/DatacenterBroker.class
- Myproject1.1/bin/org/cloudbus/cloudsim/DatacenterCharacteristics.class
- Myproject1.1/bin/org/cloudbus/cloudsim/DataCloudTags.class
- Myproject1.1/bin/org/cloudbus/cloudsim/distributions/
- Myproject1.1/bin/org/cloudbus/cloudsim/distributions/ContinuousDistribution.class
- Myproject1.1/bin/org/cloudbus/cloudsim/distributions/ExponentialDistr.class
- Myproject1.1/bin/org/cloudbus/cloudsim/distributions/GammaDistr.class
- Myproject1.1/bin/org/cloudbus/cloudsim/distributions/LognormalDistr.class
- Myproject1.1/bin/org/cloudbus/cloudsim/distributions/LomaxDistribution.class
- Myproject1.1/bin/org/cloudbus/cloudsim/distributions/ParetoDistr.class
- Myproject1.1/bin/org/cloudbus/cloudsim/distributions/UniformDistr.class
- Myproject1.1/bin/org/cloudbus/cloudsim/distributions/WeibullDistr.class
- Myproject1.1/bin/org/cloudbus/cloudsim/distributions/ZipfDistr.class
- Myproject1.1/bin/org/cloudbus/cloudsim/examples/
- Myproject1.1/bin/org/cloudbus/cloudsim/examples/CloudSimExample1.class
- Myproject1.1/bin/org/cloudbus/cloudsim/examples/CloudSimExample2.class
- Myproject1.1/bin/org/cloudbus/cloudsim/examples/CloudSimExample3.class
- Myproject1.1/bin/org/cloudbus/cloudsim/examples/CloudSimExample4.class
- Myproject1.1/bin/org/cloudbus/cloudsim/examples/CloudSimExample5.class
- Myproject1.1/bin/org/cloudbus/cloudsim/examples/CloudSimExample6.class
- Myproject1.1/bin/org/cloudbus/cloudsim/examples/CloudSimExample7$1.class
- Myproject1.1/bin/org/cloudbus/cloudsim/examples/CloudSimExample7.class
- Myproject1.1/bin/org/cloudbus/cloudsim/examples/CloudSimExample8$GlobalBroker.class
- Myproject1.1/bin/org/cloudbus/cloudsim/examples/CloudSimExample8.class
- Myproject1.1/bin/org/cloudbus/cloudsim/examples/network/
- Myproject1.1/bin/org/cloudbus/cloudsim/examples/network/datacenter/
- Myproject1.1/bin/org/cloudbus/cloudsim/examples/network/datacenter/TestBagofTaskApp.class
- Myproject1.1/bin/org/cloudbus/cloudsim/examples/network/datacenter/TestExample.class
- Myproject1.1/bin/org/cloudbus/cloudsim/examples/network/NetworkExample1.class
- Myproject1.1/bin/org/cloudbus/cloudsim/examples/network/NetworkExample2.class
- Myproject1.1/bin/org/cloudbus/cloudsim/examples/network/NetworkExample3.class
- Myproject1.1/bin/org/cloudbus/cloudsim/examples/network/NetworkExample4.class
- Myproject1.1/bin/org/cloudbus/cloudsim/examples/network/topology.brite
- Myproject1.1/bin/org/cloudbus/cloudsim/examples/power/
- Myproject1.1/bin/org/cloudbus/cloudsim/examples/power/Constants.class
- Myproject1.1/bin/org/cloudbus/cloudsim/examples/power/Helper.class
- Myproject1.1/bin/org/cloudbus/cloudsim/examples/power/planetlab/
- Myproject1.1/bin/org/cloudbus/cloudsim/examples/power/planetlab/Dvfs.class
- Myproject1.1/bin/org/cloudbus/cloudsim/examples/power/planetlab/IqrMc.class
- Myproject1.1/bin/org/cloudbus/cloudsim/examples/power/planetlab/IqrMmt.class
- Myproject1.1/bin/org/cloudbus/cloudsim/examples/power/planetlab/IqrMu.class
- Myproject1.1/bin/org/cloudbus/cloudsim/examples/power/planetlab/IqrRs.class
- Myproject1.1/bin/org/cloudbus/cloudsim/examples/power/planetlab/LrMc.class
- Myproject1.1/bin/org/cloudbus/cloudsim/examples/power/planetlab/LrMmt.class
- Myproject1.1/bin/org/cloudbus/cloudsim/examples/power/planetlab/LrMu.class
- Myproject1.1/bin/org/cloudbus/cloudsim/examples/power/planetlab/LrrMc.class
- Myproject1.1/bin/org/cloudbus/cloudsim/examples/power/planetlab/LrrMmt.class
- Myproject1.1/bin/org/cloudbus/cloudsim/examples/power/planetlab/LrrMu.class
- Myproject1.1/bin/org/cloudbus/cloudsim/examples/power/planetlab/LrrRs.class
- Myproject1.1/bin/org/cloudbus/cloudsim/examples/power/planetlab/LrRs.class
- Myproject1.1/bin/org/cloudbus/cloudsim/examples/power/planetlab/MadMc.class
- Myproject1.1/bin/org/cloudbus/cloudsim/examples/power/planetlab/MadMmt.class
- Myproject1.1/bin/org/cloudbus/cloudsim/examples/power/planetlab/MadMu.class
- Myproject1.1/bin/org/cloudbus/cloudsim/examples/power/planetlab/MadRs.class
- Myproject1.1/bin/org/cloudbus/cloudsim/examples/power/planetlab/NonPowerAware.class
- Myproject1.1/bin/org/cloudbus/cloudsim/examples/power/planetlab/PlanetLabConstants.class
- Myproject1.1/bin/org/cloudbus/cloudsim/examples/power/planetlab/PlanetLabHelper.class
- Myproject1.1/bin/org/cloudbus/cloudsim/examples/power/planetlab/PlanetLabRunner.class
- Myproject1.1/bin/org/cloudbus/cloudsim/examples/power/planetlab/PlanetLabRunnerConsole.class
- Myproject1.1/bin/org/cloudbus/cloudsim/examples/power/planetlab/ThrMc.class
- Myproject1.1/bin/org/cloudbus/cloudsim/examples/power/planetlab/ThrMmt.class
- Myproject1.1/bin/org/cloudbus/cloudsim/examples/power/planetlab/ThrMu.class
- Myproject1.1/bin/org/cloudbus/cloudsim/examples/power/planetlab/ThrRs.class
- Myproject1.1/bin/org/cloudbus/cloudsim/examples/power/random/
- Myproject1.1/bin/org/cloudbus/cloudsim/examples/power/random/Dvfs.class
- Myproject1.1/bin/org/cloudbus/cloudsim/examples/power/random/IqrMc.class
- Myproject1.1/bin/org/cloudbus/cloudsim/examples/power/random/IqrMmt.class
- Myproject1.1/bin/org/cloudbus/cloudsim/examples/power/random/IqrMu.class
- Myproject1.1/bin/org/cloudbus/cloudsim/examples/power/random/IqrRs.class
- Myproject1.1/bin/org/cloudbus/cloudsim/examples/power/random/LrMc.class
- Myproject1.1/bin/org/cloudbus/cloudsim/examples/power/random/LrMmt.class
- Myproject1.1/bin/org/cloudbus/cloudsim/examples/power/random/LrMu.class
- Myproject1.1/bin/org/cloudbus/cloudsim/examples/power/random/LrrMc.class
- Myproject1.1/bin/org/cloudbus/cloudsim/examples/power/random/LrrMmt.class
- Myproject1.1/bin/org/cloudbus/cloudsim/examples/power/random/LrrMu.class
- Myproject1.1/bin/org/cloudbus/cloudsim/examples/power/random/LrrRs.class
- Myproject1.1/bin/org/cloudbus/cloudsim/examples/power/random/LrRs.class
- Myproject1.1/bin/org/cloudbus/cloudsim/examples/power/random/MadMc.class
- Myproject1.1/bin/org/cloudbus/cloudsim/examples/power/random/MadMmt.class
- Myproject1.1/bin/org/cloudbus/cloudsim/examples/power/random/MadMu.class
- Myproject1.1/bin/org/cloudbus/cloudsim/examples/power/random/MadRs.class
- Myproject1.1/bin/org/cloudbus/cloudsim/examples/power/random/NonPowerAware.class
- Myproject1.1/bin/org/cloudbus/cloudsim/examples/power/random/RandomConstants.class
- Myproject1.1/bin/org/cloudbus/cloudsim/examples/power/random/RandomHelper.class
- Myproject1.1/bin/org/cloudbus/cloudsim/examples/power/random/RandomRunner.class
- Myproject1.1/bin/org/cloudbus/cloudsim/examples/power/random/ThrMc.class
- Myproject1.1/bin/org/cloudbus/cloudsim/examples/power/random/ThrMmt.class
- Myproject1.1/bin/org/cloudbus/cloudsim/examples/power/random/ThrMu.class
- Myproject1.1/bin/org/cloudbus/cloudsim/examples/power/random/ThrRs.class
- Myproject1.1/bin/org/cloudbus/cloudsim/examples/power/RunnerAbstract.class
- Myproject1.1/bin/org/cloudbus/cloudsim/File.class
- Myproject1.1/bin/org/cloudbus/cloudsim/FileAttribute.class
- Myproject1.1/bin/org/cloudbus/cloudsim/HarddriveStorage.class
- Myproject1.1/bin/org/cloudbus/cloudsim/Host.class
- Myproject1.1/bin/org/cloudbus/cloudsim/HostDynamicWorkload.class
- Myproject1.1/bin/org/cloudbus/cloudsim/HostStateHistoryEntry.class
- Myproject1.1/bin/org/cloudbus/cloudsim/InfoPacket.class
- Myproject1.1/bin/org/cloudbus/cloudsim/lists/
- Myproject1.1/bin/org/cloudbus/cloudsim/lists/CloudletList$1.class
- Myproject1.1/bin/org/cloudbus/cloudsim/lists/CloudletList.class
- Myproject1.1/bin/org/cloudbus/cloudsim/lists/HostList.class
- Myproject1.1/bin/org/cloudbus/cloudsim/lists/PeList.class
- Myproject1.1/bin/org/cloudbus/cloudsim/lists/ResCloudletList.class
- Myproject1.1/bin/org/cloudbus/cloudsim/lists/VmList.class
- Myproject1.1/bin/org/cloudbus/cloudsim/Log.class
- Myproject1.1/bin/org/cloudbus/cloudsim/network/
- Myproject1.1/bin/org/cloudbus/cloudsim/network/datacenter/
- Myproject1.1/bin/org/cloudbus/cloudsim/network/datacenter/AggregateSwitch.class
- Myproject1.1/bin/org/cloudbus/cloudsim/network/datacenter/AppCloudlet.class
- Myproject1.1/bin/org/cloudbus/cloudsim/network/datacenter/EdgeSwitch.class
- Myproject1.1/bin/org/cloudbus/cloudsim/network/datacenter/HostPacket.class
- Myproject1.1/bin/org/cloudbus/cloudsim/network/datacenter/NetDatacenterBroker.class
- Myproject1.1/bin/org/cloudbus/cloudsim/network/datacenter/NetworkCloudlet.class
- Myproject1.1/bin/org/cloudbus/cloudsim/network/datacenter/NetworkCloudletSpaceSharedScheduler.class
- Myproject1.1/bin/org/cloudbus/cloudsim/network/datacenter/NetworkConstants.class
- Myproject1.1/bin/org/cloudbus/cloudsim/network/datacenter/NetworkDatacenter.class
- Myproject1.1/bin/org/cloudbus/cloudsim/network/datacenter/NetworkHost.class
- Myproject1.1/bin/org/cloudbus/cloudsim/network/datacenter/NetworkPacket.class
- Myproject1.1/bin/org/cloudbus/cloudsim/network/datacenter/NetworkVm.class
- Myproject1.1/bin/org/cloudbus/cloudsim/network/datacenter/NetworkVmAllocationPolicy.class
- Myproject1.1/bin/org/cloudbus/cloudsim/network/datacenter/RootSwitch.class
- Myproject1.1/bin/org/cloudbus/cloudsim/network/datacenter/Switch.class
- Myproject1.1/bin/org/cloudbus/cloudsim/network/datacenter/TaskStage.class
- Myproject1.1/bin/org/cloudbus/cloudsim/network/datacenter/WorkflowApp.class
- Myproject1.1/bin/org/cloudbus/cloudsim/network/DelayMatrix_Float.class
- Myproject1.1/bin/org/cloudbus/cloudsim/network/FloydWarshall_Float.class
- Myproject1.1/bin/org/cloudbus/cloudsim/network/GraphReaderBrite.class
- Myproject1.1/bin/org/cloudbus/cloudsim/network/GraphReaderIF.class
- Myproject1.1/bin/org/cloudbus/cloudsim/network/TopologicalGraph.class
- Myproject1.1/bin/org/cloudbus/cloudsim/network/TopologicalLink.class
- Myproject1.1/bin/org/cloudbus/cloudsim/network/TopologicalNode.class
- Myproject1.1/bin/org/cloudbus/cloudsim/NetworkTopology.class
- Myproject1.1/bin/org/cloudbus/cloudsim/Packet.class
- Myproject1.1/bin/org/cloudbus/cloudsim/ParameterException.class
- Myproject1.1/bin/org/cloudbus/cloudsim/Pe.class
- Myproject1.1/bin/org/cloudbus/cloudsim/power/
- Myproject1.1/bin/org/cloudbus/cloudsim/power/lists/
- Myproject1.1/bin/org/cloudbus/cloudsim/power/lists/PowerVmList$1.class
- Myproject1.1/bin/org/cloudbus/cloudsim/power/lists/PowerVmList.class
- Myproject1.1/bin/org/cloudbus/cloudsim/power/models/
- Myproject1.1/bin/org/cloudbus/cloudsim/power/models/PowerModel.class
- Myproject1.1/bin/org/cloudbus/cloudsim/power/models/PowerModelCubic.class
- Myproject1.1/bin/org/cloudbus/cloudsim/power/models/PowerModelLinear.class
- Myproject1.1/bin/org/cloudbus/cloudsim/power/models/PowerModelSpecPower.class
- Myproject1.1/bin/org/cloudbus/cloudsim/power/models/PowerModelSpecPowerHpProLiantMl110G3PentiumD930.class
- Myproject1.1/bin/org/cloudbus/cloudsim/power/models/PowerModelSpecPowerHpProLiantMl110G4Xeon3040.class
- Myproject1.1/bin/org/cloudbus/cloudsim/power/models/PowerModelSpecPowerHpProLiantMl110G5Xeon3075.class
- Myproject1.1/bin/org/cloudbus/cloudsim/power/models/PowerModelSpecPowerIbmX3250XeonX3470.class
- Myproject1.1/bin/org/cloudbus/cloudsim/power/models/PowerModelSpecPowerIbmX3250XeonX3480.class
- Myproject1.1/bin/org/cloudbus/cloudsim/power/models/PowerModelSpecPowerIbmX3550XeonX5670.class
- Myproject1.1/bin/org/cloudbus/cloudsim/power/models/PowerModelSpecPowerIbmX3550XeonX5675.class
- Myproject1.1/bin/org/cloudbus/cloudsim/power/models/PowerModelSqrt.class
- Myproject1.1/bin/org/cloudbus/cloudsim/power/models/PowerModelSquare.class
- Myproject1.1/bin/org/cloudbus/cloudsim/power/PowerDatacenter.class
- Myproject1.1/bin/org/cloudbus/cloudsim/power/PowerDatacenterBroker.class
- Myproject1.1/bin/org/cloudbus/cloudsim/power/PowerDatacenterNonPowerAware.class
- Myproject1.1/bin/org/cloudbus/cloudsim/power/PowerHost.class
- Myproject1.1/bin/org/cloudbus/cloudsim/power/PowerHostUtilizationHistory.class
- Myproject1.1/bin/org/cloudbus/cloudsim/power/PowerVm.class
- Myproject1.1/bin/org/cloudbus/cloudsim/power/PowerVmAllocationPolicyAbstract.class
- Myproject1.1/bin/org/cloudbus/cloudsim/power/PowerVmAllocationPolicyMigrationAbstract.class
- Myproject1.1/bin/org/cloudbus/cloudsim/power/PowerVmAllocationPolicyMigrationInterQuartileRange.class
- Myproject1.1/bin/org/cloudbus/cloudsim/power/PowerVmAllocationPolicyMigrationLocalRegression.class
- Myproject1.1/bin/org/cloudbus/cloudsim/power/PowerVmAllocationPolicyMigrationLocalRegressionRobust.class
- Myproject1.1/bin/org/cloudbus/cloudsim/power/PowerVmAllocationPolicyMigrationMedianAbsoluteDeviation.class
- Myproject1.1/bin/org/cloudbus/cloudsim/power/PowerVmAllocationPolicyMigrationStaticThreshold.class
- Myproject1.1/bin/org/cloudbus/cloudsim/power/PowerVmAllocationPolicySimple.class
- Myproject1.1/bin/org/cloudbus/cloudsim/power/PowerVmSelectionPolicy.class
- Myproject1.1/bin/org/cloudbus/cloudsim/power/PowerVmSelectionPolicyMaximumCorrelation.class
- Myproject1.1/bin/org/cloudbus/cloudsim/power/PowerVmSelectionPolicyMinimumMigrationTime.class
- Myproject1.1/bin/org/cloudbus/cloudsim/power/PowerVmSelectionPolicyMinimumUtilization.class
- Myproject1.1/bin/org/cloudbus/cloudsim/power/PowerVmSelectionPolicyRandomSelection.class
- Myproject1.1/bin/org/cloudbus/cloudsim/provisioners/
- Myproject1.1/bin/org/cloudbus/cloudsim/provisioners/BwProvisioner.class
- Myproject1.1/bin/org/cloudbus/cloudsim/provisioners/BwProvisionerSimple.class
- Myproject1.1/bin/org/cloudbus/cloudsim/provisioners/PeProvisioner.class
- Myproject1.1/bin/org/cloudbus/cloudsim/provisioners/PeProvisionerSimple.class
- Myproject1.1/bin/org/cloudbus/cloudsim/provisioners/RamProvisioner.class
- Myproject1.1/bin/org/cloudbus/cloudsim/provisioners/RamProvisionerSimple.class
- Myproject1.1/bin/org/cloudbus/cloudsim/ResCloudlet.class
- Myproject1.1/bin/org/cloudbus/cloudsim/SanStorage.class
- Myproject1.1/bin/org/cloudbus/cloudsim/Storage.class
- Myproject1.1/bin/org/cloudbus/cloudsim/util/
- Myproject1.1/bin/org/cloudbus/cloudsim/util/ExecutionTimeMeasurer.class
- Myproject1.1/bin/org/cloudbus/cloudsim/util/MathUtil.class
- Myproject1.1/bin/org/cloudbus/cloudsim/util/WorkloadFileReader.class
- Myproject1.1/bin/org/cloudbus/cloudsim/util/WorkloadModel.class
- Myproject1.1/bin/org/cloudbus/cloudsim/UtilizationModel.class
- Myproject1.1/bin/org/cloudbus/cloudsim/UtilizationModelFull.class
- Myproject1.1/bin/org/cloudbus/cloudsim/UtilizationModelNull.class
- Myproject1.1/bin/org/cloudbus/cloudsim/UtilizationModelPlanetLabInMemory.class
- Myproject1.1/bin/org/cloudbus/cloudsim/UtilizationModelStochastic.class
- Myproject1.1/bin/org/cloudbus/cloudsim/Vm.class
- Myproject1.1/bin/org/cloudbus/cloudsim/VmAllocationPolicy.class
- Myproject1.1/bin/org/cloudbus/cloudsim/VmAllocationPolicySimple.class
- Myproject1.1/bin/org/cloudbus/cloudsim/VmScheduler.class
- Myproject1.1/bin/org/cloudbus/cloudsim/VmSchedulerSpaceShared.class
- Myproject1.1/bin/org/cloudbus/cloudsim/VmSchedulerTimeShared.class
- Myproject1.1/bin/org/cloudbus/cloudsim/VmSchedulerTimeSharedOverSubscription.class
- Myproject1.1/bin/org/cloudbus/cloudsim/VmStateHistoryEntry.class
- Myproject1.1/bin/org/workflowsim/
- Myproject1.1/bin/org/workflowsim/clustering/
- Myproject1.1/bin/org/workflowsim/clustering/AbstractArrayList.class
- Myproject1.1/bin/org/workflowsim/clustering/balancing/
- Myproject1.1/bin/org/workflowsim/clustering/balancing/BalancedClustering.class
- Myproject1.1/bin/org/workflowsim/clustering/balancing/methods/
- Myproject1.1/bin/org/workflowsim/clustering/balancing/methods/BalancingMethod.class
- Myproject1.1/bin/org/workflowsim/clustering/balancing/methods/ChildAwareHorizontalClustering$1.class
- Myproject1.1/bin/org/workflowsim/clustering/balancing/methods/ChildAwareHorizontalClustering.class
- Myproject1.1/bin/org/workflowsim/clustering/balancing/methods/Distance.class
- Myproject1.1/bin/org/workflowsim/clustering/balancing/methods/HorizontalDistanceBalancing.class
- Myproject1.1/bin/org/workflowsim/clustering/balancing/methods/HorizontalImpactBalancing$1.class
- Myproject1.1/bin/org/workflowsim/clustering/balancing/methods/HorizontalImpactBalancing$2.class
- Myproject1.1/bin/org/workflowsim/clustering/balancing/methods/HorizontalImpactBalancing.class
- Myproject1.1/bin/org/workflowsim/clustering/balancing/methods/HorizontalRandomClustering.class
- Myproject1.1/bin/org/workflowsim/clustering/balancing/methods/HorizontalRuntimeBalancing$1.class
- Myproject1.1/bin/org/workflowsim/clustering/balancing/methods/HorizontalRuntimeBalancing$2.class
- Myproject1.1/bin/org/workflowsim/clustering/balancing/methods/HorizontalRuntimeBalancing.class
- Myproject1.1/bin/org/workflowsim/clustering/balancing/methods/VerticalBalancing.class
- Myproject1.1/bin/org/workflowsim/clustering/balancing/metrics/
- Myproject1.1/bin/org/workflowsim/clustering/balancing/metrics/BalancingMetric.class
- Myproject1.1/bin/org/workflowsim/clustering/balancing/metrics/DistanceVariance.class
- Myproject1.1/bin/org/workflowsim/clustering/balancing/metrics/HorizontalRuntimeVariance.class
- Myproject1.1/bin/org/workflowsim/clustering/balancing/metrics/ImpactFactorVariance.class
- Myproject1.1/bin/org/workflowsim/clustering/balancing/metrics/PipelineRuntimeVariance.class
- Myproject1.1/bin/org/workflowsim/clustering/BasicClustering.class
- Myproject1.1/bin/org/workflowsim/clustering/BlockClustering.class
- Myproject1.1/bin/org/workflowsim/clustering/ClusteringInterface.class
- Myproject1.1/bin/org/workflowsim/clustering/HorizontalClustering.class
- Myproject1.1/bin/org/workflowsim/clustering/TaskSet.class
- Myproject1.1/bin/org/workflowsim/clustering/VerticalClustering.class
- Myproject1.1/bin/org/workflowsim/ClusteringEngine.class
- Myproject1.1/bin/org/workflowsim/ClusterStorage.class
- Myproject1.1/bin/org/workflowsim/CondorVM.class
- Myproject1.1/bin/org/workflowsim/examples/
- Myproject1.1/bin/org/workflowsim/examples/clustering/
- Myproject1.1/bin/org/workflowsim/examples/clustering/balancing/
- Myproject1.1/bin/org/workflowsim/examples/clustering/balancing/BalancedClusteringExample1.class
- Myproject1.1/bin/org/workflowsim/examples/clustering/HorizontalClusteringExample1.class
- Myproject1.1/bin/org/workflowsim/examples/clustering/HorizontalClusteringExample2.class
[truncated: 9,700 more entries]
