# Supplementary material for: A fault-intrusion-tolerant system and deadline-aware algorithm for scheduling scientific workflow in the cloud
Source: PeerJ Comput Sci. 2021 Nov 2;7:e747. doi: 10.7717/peerj-cs.747 (PMC8576554; doi:10.7717/peerj-cs.747)
Supplement: Supplemental Information 6 [file peerj-cs-07-747-s006.zip › Myproject1.1/bin/workload/planetlab/20110303/146-179_surfsnel_dsl_internl_net_colostate_557]

24
34
29
26
26
21
18
25
25
20
12
40
15
38
25
32
19
24
42
29
34
24
24
37
37
31
39
27
19
29
20
22
33
13
22
37
34
22
33
45
20
33
21
29
44
30
33
40
27
36
45
21
17
17
20
20
20
27
24
13
15
22
16
18
19
18
20
25
36
29
21
24
31
20
35
32
40
21
23
23
21
31
19
23
26
21
24
17
16
28
25
43
23
43
39
23
39
36
30
34
32
23
26
21
19
33
50
27
15
20
27
26
18
21
31
29
22
25
17
24
24
28
22
17
27
20
29
28
33
23
48
23
21
19
23
24
18
21
19
30
30
35
22
23
52
32
38
17
14
18
18
32
23
26
17
10
25
24
28
24
14
37
24
38
12
27
31
14
21
21
23
24
36
24
30
21
25
27
34
20
21
25
41
31
26
22
19
36
24
24
29
27
23
35
32
18
30
24
24
33
28
22
30
26
18
31
43
42
22
18
32
19
10
16
11
28
30
27
22
40
19
17
15
38
21
33
34
39
16
20
39
35
19
19
28
31
29
29
23
22
33
24
35
19
30
26
30
31
23
36
19
25
23
28
31
34
26
23
19
22
21
17
29
33
28
23
25
26
14
22
19
22
24
17
19
21
25
34
23
16
23
14
24
20
24
22
20
51
