# Supplementary material for: A fault-intrusion-tolerant system and deadline-aware algorithm for scheduling scientific workflow in the cloud
Source: PeerJ Comput Sci. 2021 Nov 2;7:e747. doi: 10.7717/peerj-cs.747 (PMC8576554; doi:10.7717/peerj-cs.747)
Supplement: Supplemental Information 6 [file peerj-cs-07-747-s006.zip › Myproject1.1/bin/workload/planetlab/20110303/146-179_surfsnel_dsl_internl_net_rnp_dcc_ufjf]

23
55
19
48
35
18
17
38
14
39
13
36
32
38
20
20
29
23
37
17
40
18
36
57
15
37
49
31
21
16
30
22
16
11
19
25
38
39
19
51
17
19
17
23
33
43
20
30
43
28
36
13
9
22
55
18
24
17
22
8
16
27
16
17
10
10
12
32
15
20
17
58
14
13
38
40
22
14
17
18
18
19
12
49
36
14
20
18
12
17
14
20
16
27
49
20
45
44
21
24
22
19
18
37
15
21
39
12
17
16
26
47
17
16
24
18
17
17
6
17
23
21
27
16
38
14
34
17
23
14
23
22
14
18
24
34
14
19
16
21
28
18
17
18
24
24
20
14
12
12
20
23
14
48
16
10
17
30
22
17
19
52
40
24
11
29
37
12
38
18
12
23
38
17
16
17
22
23
38
16
16
14
18
55
21
18
14
22
23
34
41
20
30
38
22
14
40
14
20
20
23
15
23
16
10
18
22
22
30
11
40
17
5
13
7
18
45
12
17
56
13
14
18
32
36
15
17
25
15
14
41
27
15
16
23
22
25
25
14
22
14
23
23
31
23
22
37
13
16
21
15
28
15
18
36
71
32
36
14
31
15
13
20
18
22
16
19
20
12
49
15
17
19
15
15
15
17
40
17
14
41
13
26
13
14
14
20
62
