# Supplementary material for: A fault-intrusion-tolerant system and deadline-aware algorithm for scheduling scientific workflow in the cloud
Source: PeerJ Comput Sci. 2021 Nov 2;7:e747. doi: 10.7717/peerj-cs.747 (PMC8576554; doi:10.7717/peerj-cs.747)
Supplement: Supplemental Information 6 [file peerj-cs-07-747-s006.zip › Myproject1.1/bin/workload/planetlab/20110303/146-179_surfsnel_dsl_internl_net_root]

47
4
38
26
31
29
15
37
34
3
26
27
24
5
32
26
11
33
23
2
18
29
44
5
24
29
31
34
10
23
25
2
23
2
30
4
18
29
34
2
40
30
18
12
2
30
22
42
5
19
37
17
13
25
2
30
20
23
1
14
8
10
35
25
32
29
26
4
14
9
13
1
33
28
38
27
1
31
8
23
22
25
22
9
18
17
8
26
18
28
33
16
17
21
2
26
3
14
38
25
2
15
25
40
44
30
17
19
18
3
13
2
36
1
7
4
1
14
17
6
14
29
37
19
26
17
12
5
29
17
7
24
26
16
26
31
18
12
20
2
1
24
40
29
2
5
32
34
2
33
25
5
5
1
33
30
9
36
48
48
16
4
13
2
21
1
32
16
14
41
31
2
14
25
12
5
29
24
12
34
34
31
17
2
18
5
10
1
40
4
16
12
55
37
25
18
38
29
6
3
30
21
31
5
11
34
10
14
29
17
30
26
17
24
13
0
34
35
40
2
17
27
29
2
21
14
16
2
13
4
30
27
7
24
34
23
24
5
42
15
30
21
30
21
14
17
35
32
23
12
37
32
20
15
16
2
21
0
36
4
4
22
5
17
23
12
13
29
26
7
15
25
34
12
25
23
26
9
7
6
2
30
35
20
27
24
17
5
