# Supplementary material for: A fault-intrusion-tolerant system and deadline-aware algorithm for scheduling scientific workflow in the cloud
Source: PeerJ Comput Sci. 2021 Nov 2;7:e747. doi: 10.7717/peerj-cs.747 (PMC8576554; doi:10.7717/peerj-cs.747)
Supplement: Supplemental Information 6 [file peerj-cs-07-747-s006.zip › Myproject1.1/bin/workload/planetlab/20110303/146-179_surfsnel_dsl_internl_net_tsinghua_xyz]

14
16
14
19
15
17
15
22
19
14
22
18
15
18
17
14
15
18
17
17
21
16
19
22
16
22
14
17
15
18
16
15
16
14
14
15
19
20
18
17
17
18
16
19
15
17
18
16
15
16
16
18
19
15
14
14
19
16
17
18
17
19
14
20
15
19
16
20
17
18
19
18
18
17
19
15
19
14
14
15
17
15
15
16
21
15
14
16
17
20
18
15
17
18
17
15
16
12
14
15
19
14
16
19
15
15
17
15
10
19
17
21
17
17
17
17
18
20
16
17
17
16
17
17
13
19
17
19
14
21
16
14
16
25
14
22
17
23
18
18
14
17
15
19
18
15
15
15
16
16
19
16
17
15
18
14
15
13
16
19
16
15
14
21
16
15
14
15
15
16
16
16
19
19
14
17
17
16
23
18
14
16
16
19
16
14
18
21
18
18
17
18
16
22
18
18
16
16
20
16
16
18
18
18
19
15
13
17
20
16
18
18
17
17
18
21
15
19
14
18
15
17
13
16
15
18
15
15
20
17
18
20
20
16
18
18
17
18
17
19
16
14
19
19
16
14
17
19
18
16
14
15
16
20
14
13
19
15
17
19
15
17
18
17
15
18
20
18
15
21
17
17
16
17
17
15
18
15
18
20
13
14
17
20
17
16
14
18
