# Supplementary material for: A fault-intrusion-tolerant system and deadline-aware algorithm for scheduling scientific workflow in the cloud
Source: PeerJ Comput Sci. 2021 Nov 2;7:e747. doi: 10.7717/peerj-cs.747 (PMC8576554; doi:10.7717/peerj-cs.747)
Supplement: Supplemental Information 6 [file peerj-cs-07-747-s006.zip › Myproject1.1/bin/workload/planetlab/20110303/146-179_surfsnel_dsl_internl_net_uw_oneswarm]

30
31
25
26
41
18
21
24
21
26
9
27
31
37
20
31
12
30
30
24
33
23
29
26
19
38
39
24
28
26
41
26
29
20
26
49
36
28
28
21
19
30
24
27
40
31
36
30
27
26
30
23
22
27
28
20
21
30
26
14
18
22
15
16
22
26
22
46
20
42
21
28
28
16
29
33
27
20
28
27
30
24
17
24
29
21
54
16
23
19
19
34
23
28
48
22
57
41
34
30
29
26
26
20
23
28
30
24
12
26
37
25
18
19
24
29
21
20
19
24
40
29
28
21
40
32
30
29
30
34
35
39
20
21
33
26
22
22
22
33
48
28
26
22
36
50
25
19
19
16
21
35
30
29
21
13
32
22
28
25
29
35
38
24
15
30
16
17
53
23
30
39
35
26
29
35
30
37
35
21
21
26
28
45
25
26
23
30
23
26
30
28
32
39
29
23
32
32
30
28
31
21
33
18
34
31
25
35
15
33
41
25
11
27
14
38
35
34
25
27
20
28
30
37
26
27
31
41
19
36
33
36
27
22
29
33
29
49
20
26
25
33
30
20
37
25
26
24
28
31
17
25
23
45
18
20
46
44
20
4
20
29
32
33
33
25
29
18
23
25
22
27
26
20
28
21
21
14
24
32
22
13
12
24
22
23
20
24
