# Supplementary material for: A fault-intrusion-tolerant system and deadline-aware algorithm for scheduling scientific workflow in the cloud
Source: PeerJ Comput Sci. 2021 Nov 2;7:e747. doi: 10.7717/peerj-cs.747 (PMC8576554; doi:10.7717/peerj-cs.747)
Supplement: Supplemental Information 6 [file peerj-cs-07-747-s006.zip › Myproject1.1/bin/workload/planetlab/20110303/147-179_surfsnel_dsl_internl_net_tsinghua_xyz]

4
0
2
2
4
2
4
6
6
2
2
4
0
6
4
0
2
0
2
4
5
2
2
4
0
6
2
2
2
4
0
6
2
6
0
4
2
4
2
4
3
6
0
0
10
2
4
0
4
4
6
0
0
0
2
4
6
2
2
0
9
2
2
0
2
2
2
4
2
4
2
5
4
4
2
8
0
2
0
4
8
0
2
4
4
2
2
0
0
4
0
0
0
2
6
2
4
4
2
4
4
6
0
6
2
4
2
4
2
4
6
2
2
7
2
4
3
2
3
6
2
3
4
6
4
0
2
9
2
4
0
2
2
0
4
2
4
6
4
9
4
0
2
0
2
2
0
4
0
4
3
6
6
8
0
0
0
2
3
2
4
0
0
4
2
6
2
2
0
2
2
2
2
4
9
6
2
6
2
3
2
2
4
2
4
4
6
2
4
4
2
11
6
4
0
2
4
2
2
0
6
2
4
2
2
2
2
0
6
4
6
2
2
2
2
0
8
4
0
5
2
4
0
6
2
2
4
3
2
2
2
2
2
2
0
2
0
2
2
2
4
7
11
0
8
2
4
2
4
4
0
4
0
0
2
2
2
2
2
4
2
4
4
4
4
6
2
6
2
6
2
0
2
12
2
2
4
6
2
2
2
4
2
4
4
3
2
4
