# Supplementary material for: A fault-intrusion-tolerant system and deadline-aware algorithm for scheduling scientific workflow in the cloud
Source: PeerJ Comput Sci. 2021 Nov 2;7:e747. doi: 10.7717/peerj-cs.747 (PMC8576554; doi:10.7717/peerj-cs.747)
Supplement: Supplemental Information 6 [file peerj-cs-07-747-s006.zip › Myproject1.1/bin/workload/planetlab/20110303/147-179_surfsnel_dsl_internl_net_uw_oneswarm]

0
2
2
0
2
1
3
2
0
2
4
5
4
0
2
0
2
2
0
3
2
4
0
2
7
2
2
2
4
2
0
6
0
5
0
0
0
2
2
7
2
0
0
7
4
5
3
0
0
5
0
13
2
2
3
5
2
3
5
7
0
0
5
0
2
0
4
2
0
0
0
2
2
0
5
2
2
2
2
4
2
4
2
0
2
3
3
2
0
0
4
3
2
0
2
2
3
2
2
4
2
2
2
0
0
0
0
0
4
4
2
0
3
2
0
2
0
0
3
2
5
3
2
0
2
0
5
2
0
2
2
3
4
2
2
2
2
2
5
2
2
2
2
2
4
0
3
0
2
2
0
0
5
2
0
0
7
2
3
4
0
4
2
5
2
0
4
0
0
3
0
2
2
4
2
0
2
4
2
0
6
2
0
4
4
0
2
10
0
2
0
3
4
0
0
4
0
4
2
0
0
0
0
2
2
0
7
4
4
2
0
2
2
2
2
2
0
0
2
7
2
2
0
3
7
0
0
2
2
2
35
2
5
0
5
0
2
2
0
2
0
2
2
0
2
0
7
0
9
0
2
2
4
0
2
0
2
5
2
4
0
0
3
0
0
1
2
2
0
0
1
0
3
11
0
2
2
0
0
2
2
2
7
2
2
0
0
0
