# Supplementary material for: A fault-intrusion-tolerant system and deadline-aware algorithm for scheduling scientific workflow in the cloud
Source: PeerJ Comput Sci. 2021 Nov 2;7:e747. doi: 10.7717/peerj-cs.747 (PMC8576554; doi:10.7717/peerj-cs.747)
Supplement: Supplemental Information 6 [file peerj-cs-07-747-s006.zip › Myproject1.1/bin/workload/planetlab/20110303/75-130-96-12_static_oxfr_ma_charter_com_irisaple_wup]

7
5
6
4
4
6
7
7
7
5
3
5
3
5
7
6
7
5
4
4
4
5
4
6
2
6
5
4
5
6
7
3
7
8
5
6
5
6
6
5
7
7
7
5
4
6
4
7
5
5
5
6
7
4
4
5
7
7
7
7
5
6
6
5
6
6
5
5
8
7
17
6
5
4
7
7
9
7
9
4
7
6
8
7
5
5
7
7
4
5
4
4
4
4
4
4
6
4
4
5
5
7
6
4
4
4
4
2
4
7
4
4
4
4
6
7
7
7
4
7
2
7
4
5
5
5
6
6
9
5
7
7
6
2
7
4
6
4
4
7
4
6
6
4
4
4
7
4
4
5
3
4
2
2
2
7
5
4
6
2
6
4
5
6
3
6
5
7
5
6
5
2
5
2
6
4
2
4
5
2
6
6
6
6
7
7
5
6
4
6
5
4
4
4
5
4
4
4
8
6
5
2
2
5
6
6
6
5
5
5
6
2
4
4
4
6
5
6
5
6
5
4
5
7
4
4
6
7
4
4
4
5
6
6
6
7
7
2
2
2
4
5
4
3
4
4
4
6
4
2
4
4
8
2
7
7
9
7
4
6
5
6
5
6
5
4
6
5
5
5
7
3
0
5
2
8
7
2
7
2
2
4
6
4
4
3
2
5
