# Supplementary material for: A fault-intrusion-tolerant system and deadline-aware algorithm for scheduling scientific workflow in the cloud
Source: PeerJ Comput Sci. 2021 Nov 2;7:e747. doi: 10.7717/peerj-cs.747 (PMC8576554; doi:10.7717/peerj-cs.747)
Supplement: Supplemental Information 6 [file peerj-cs-07-747-s006.zip › Myproject1.1/bin/workload/planetlab/20110303/75-130-96-12_static_oxfr_ma_charter_com_root]

4
2
2
13
2
0
2
2
7
8
2
8
2
6
4
2
2
2
2
0
4
2
15
2
4
4
2
0
3
2
22
2
2
4
5
4
2
4
4
4
2
13
2
2
2
4
2
30
2
2
0
4
6
2
2
0
2
7
16
4
2
2
2
15
10
3
4
4
9
2
2
4
5
4
3
4
22
4
3
4
6
0
13
0
2
2
4
5
2
4
2
6
0
0
0
0
0
2
0
0
0
12
0
0
2
7
0
0
2
0
2
2
0
0
2
4
44
64
4
0
0
8
0
47
11
0
6
5
0
0
4
4
0
2
64
4
8
2
4
8
0
2
2
6
0
0
4
0
0
4
7
0
2
4
0
4
0
2
0
0
0
2
4
0
3
0
6
4
2
0
0
0
5
0
2
4
2
2
8
2
6
0
0
2
2
3
9
4
6
8
9
2
0
2
13
0
0
0
2
0
6
6
2
4
4
2
5
6
4
8
11
0
4
4
0
2
4
2
4
3
6
0
2
10
0
0
7
5
2
6
2
4
2
0
4
6
5
0
2
0
0
2
2
2
0
2
0
0
6
2
0
0
10
0
7
34
6
0
7
6
12
2
2
4
6
2
4
4
3
20
7
2
0
6
0
2
20
2
6
2
2
2
15
4
2
4
2
11
