# Supplementary material for: A fault-intrusion-tolerant system and deadline-aware algorithm for scheduling scientific workflow in the cloud
Source: PeerJ Comput Sci. 2021 Nov 2;7:e747. doi: 10.7717/peerj-cs.747 (PMC8576554; doi:10.7717/peerj-cs.747)
Supplement: Supplemental Information 6 [file peerj-cs-07-747-s006.zip › Myproject1.1/bin/workload/planetlab/20110303/75-130-96-12_static_oxfr_ma_charter_com_tsinghua_xyz]

11
17
13
15
15
15
17
17
18
19
11
15
15
17
15
17
15
15
15
9
15
15
21
15
17
18
11
9
13
15
15
20
15
18
17
17
17
15
13
17
20
19
20
13
13
19
17
15
15
14
15
10
17
15
13
11
15
20
20
11
13
17
15
17
17
19
17
18
18
15
19
15
18
15
15
17
6
15
17
19
18
19
23
17
13
14
14
23
17
20
17
11
11
15
11
11
11
13
17
18
14
16
17
10
11
15
11
15
12
11
13
17
13
15
15
17
17
19
14
20
11
11
17
17
13
22
11
20
22
13
15
23
11
15
16
17
15
11
15
15
17
13
19
13
15
13
13
12
13
14
14
13
13
15
15
17
16
15
13
15
13
13
17
13
12
11
19
15
17
11
13
11
21
11
15
13
13
11
17
13
17
13
11
11
17
11
13
13
11
13
17
17
13
13
16
15
13
10
13
10
12
15
13
13
13
13
21
19
15
13
11
13
15
19
15
15
20
13
17
17
13
15
17
15
15
11
15
19
13
13
11
19
15
12
17
14
17
11
14
15
19
15
13
13
15
13
9
10
21
12
13
15
15
17
17
18
17
15
11
13
13
13
15
17
15
17
13
14
19
13
15
11
13
17
11
20
14
17
18
11
13
13
15
13
11
14
13
11
