# Supplementary material for: A fault-intrusion-tolerant system and deadline-aware algorithm for scheduling scientific workflow in the cloud
Source: PeerJ Comput Sci. 2021 Nov 2;7:e747. doi: 10.7717/peerj-cs.747 (PMC8576554; doi:10.7717/peerj-cs.747)
Supplement: Supplemental Information 6 [file peerj-cs-07-747-s006.zip › Myproject1.1/bin/workload/planetlab/20110303/ait05_us_es_irisaple_wup]

5
4
7
5
5
7
5
7
5
3
5
3
5
7
5
5
5
4
5
5
5
5
6
5
5
5
6
5
8
5
5
4
5
9
7
7
5
5
5
7
7
5
5
8
5
5
5
7
5
5
5
5
5
7
7
7
6
7
5
5
7
6
5
7
5
6
6
6
5
8
5
7
7
7
5
7
7
4
5
7
5
4
6
5
7
5
3
6
7
5
5
5
7
8
6
6
7
7
7
7
9
5
7
8
7
6
6
5
5
6
6
5
5
7
7
7
5
6
5
7
5
8
5
7
7
5
5
6
5
5
7
7
6
7
5
7
7
5
7
6
6
7
7
7
6
7
5
7
7
8
5
7
5
4
5
7
4
5
6
4
5
5
7
9
7
7
5
7
6
6
7
7
6
5
5
7
8
7
7
5
7
3
6
9
5
5
7
7
7
8
4
5
5
5
6
6
5
7
5
8
6
6
9
8
5
5
5
6
6
5
7
5
5
7
7
6
7
3
5
6
5
4
7
5
5
5
7
5
5
6
7
5
5
8
7
5
7
10
5
10
5
9
5
5
5
5
3
7
5
5
5
7
7
5
5
4
6
5
7
5
7
5
5
5
5
5
5
5
6
4
7
5
7
5
3
7
5
7
5
7
7
5
5
5
5
5
5
5
