# Supplementary material for: A fault-intrusion-tolerant system and deadline-aware algorithm for scheduling scientific workflow in the cloud
Source: PeerJ Comput Sci. 2021 Nov 2;7:e747. doi: 10.7717/peerj-cs.747 (PMC8576554; doi:10.7717/peerj-cs.747)
Supplement: Supplemental Information 6 [file peerj-cs-07-747-s006.zip › Myproject1.1/bin/workload/planetlab/20110303/ait05_us_es_princeton_codeen]

23
33
32
17
17
19
25
23
43
21
19
20
16
23
17
18
27
15
32
27
23
27
30
28
24
21
25
19
33
28
29
27
23
27
29
32
25
17
17
23
41
44
11
27
14
19
22
38
24
16
26
23
25
32
31
18
20
25
24
19
32
39
28
38
26
18
31
31
34
26
28
62
54
35
30
30
21
34
28
22
28
14
32
13
28
30
28
31
27
27
33
38
43
34
34
18
35
35
31
40
45
46
30
30
20
42
59
31
58
26
36
27
16
18
30
24
24
34
51
25
34
29
33
22
27
30
27
38
19
62
51
30
9
25
20
45
40
29
25
27
22
31
33
23
27
35
27
26
24
17
25
17
21
25
24
30
16
22
39
28
14
23
27
24
25
35
31
24
13
29
27
15
29
20
27
37
31
24
27
29
34
23
21
21
31
23
27
23
19
30
24
23
31
35
28
26
25
43
27
38
31
28
30
28
23
17
33
32
28
38
33
28
30
35
38
19
30
33
26
31
35
31
30
22
28
38
30
29
24
44
43
14
29
19
18
20
26
33
25
22
18
31
18
20
24
21
17
15
19
23
24
23
21
21
23
23
19
16
30
20
20
33
24
14
27
31
59
13
48
45
67
27
25
23
22
29
23
26
22
26
20
14
16
15
16
19
13
18
