# Supplementary material for: A fault-intrusion-tolerant system and deadline-aware algorithm for scheduling scientific workflow in the cloud
Source: PeerJ Comput Sci. 2021 Nov 2;7:e747. doi: 10.7717/peerj-cs.747 (PMC8576554; doi:10.7717/peerj-cs.747)
Supplement: Supplemental Information 6 [file peerj-cs-07-747-s006.zip › Myproject1.1/bin/workload/planetlab/20110303/ait05_us_es_root]

2
7
3
2
3
2
2
2
2
3
2
5
5
4
9
3
5
0
2
5
2
2
6
3
2
6
8
19
19
17
5
2
2
3
2
3
4
2
2
2
7
17
2
3
19
5
5
5
3
9
3
14
5
4
5
2
3
5
15
3
4
3
3
5
3
3
8
5
6
3
3
7
7
5
3
3
5
5
6
4
2
4
8
3
3
3
4
3
2
5
3
5
8
7
3
4
2
5
2
5
7
8
5
3
7
7
7
2
5
3
6
4
5
4
6
3
5
6
4
2
2
5
3
2
4
7
4
3
13
3
5
3
3
4
4
7
5
2
3
6
4
7
3
3
3
5
5
7
6
5
4
5
3
4
3
2
5
3
6
5
7
2
7
5
20
4
21
6
5
5
2
3
5
3
3
20
27
5
5
4
5
3
5
4
3
3
5
2
3
5
1
2
3
5
3
3
3
7
3
3
3
3
3
5
2
4
3
4
5
2
5
16
7
2
5
1
2
4
2
3
2
4
4
2
2
5
2
5
5
5
7
20
2
12
18
2
2
7
2
3
0
3
2
2
2
3
3
0
2
2
2
2
2
2
3
2
2
2
4
4
2
2
5
3
3
4
2
8
3
4
3
2
5
3
3
5
6
5
5
5
6
2
2
5
2
2
15
2
