# Supplementary material for: A fault-intrusion-tolerant system and deadline-aware algorithm for scheduling scientific workflow in the cloud
Source: PeerJ Comput Sci. 2021 Nov 2;7:e747. doi: 10.7717/peerj-cs.747 (PMC8576554; doi:10.7717/peerj-cs.747)
Supplement: Supplemental Information 6 [file peerj-cs-07-747-s006.zip › Myproject1.1/bin/workload/planetlab/20110303/ait05_us_es_uw_oneswarm]

24
43
34
35
59
31
38
33
40
55
25
26
21
41
34
41
41
18
34
37
34
31
19
19
32
22
36
34
55
27
25
27
14
17
41
19
9
40
48
54
39
41
20
47
14
23
28
37
31
52
19
30
23
25
41
33
48
60
47
23
65
61
24
23
42
45
41
49
39
47
44
53
28
29
31
47
45
51
46
51
67
54
72
62
52
29
40
55
41
51
66
60
49
63
47
41
36
36
57
43
55
49
34
76
26
47
47
58
36
30
44
40
23
39
19
56
36
32
40
31
29
42
58
31
48
32
23
32
32
47
38
60
24
42
24
47
52
60
56
36
42
50
32
56
44
40
34
45
27
22
35
44
52
61
22
33
44
29
49
39
27
52
57
45
33
36
37
39
43
29
45
64
42
56
42
33
39
26
21
59
46
46
43
54
42
57
27
57
45
58
25
29
52
41
47
46
40
47
41
37
44
43
54
30
43
46
39
30
34
44
47
29
37
54
52
33
41
37
31
43
31
39
52
25
26
22
42
31
16
31
42
23
22
32
28
38
20
50
34
74
27
40
48
11
28
14
25
15
28
51
21
27
28
21
21
25
38
18
58
13
21
12
27
54
35
31
15
24
27
34
21
22
35
13
28
16
16
28
10
42
23
7
17
52
27
29
31
20
