# Supplementary material for: A fault-intrusion-tolerant system and deadline-aware algorithm for scheduling scientific workflow in the cloud
Source: PeerJ Comput Sci. 2021 Nov 2;7:e747. doi: 10.7717/peerj-cs.747 (PMC8576554; doi:10.7717/peerj-cs.747)
Supplement: Supplemental Information 6 [file peerj-cs-07-747-s006.zip › Myproject1.1/bin/workload/planetlab/20110303/aladdin_planetlab_extranet_uni-passau_de_ rnp_dcc_ufjf]

62
76
76
66
66
71
77
77
71
76
77
77
77
77
75
76
72
77
76
77
69
76
75
75
77
72
74
76
75
76
60
71
78
77
76
78
77
78
78
76
76
78
71
76
76
69
73
78
77
74
77
65
63
77
76
75
76
68
76
76
76
77
77
76
67
69
72
76
74
76
76
74
76
76
77
77
77
77
77
77
77
74
74
76
77
77
77
77
77
77
76
72
71
77
76
77
75
77
67
77
78
78
69
73
66
75
75
77
76
75
69
75
77
76
71
77
66
75
77
76
76
70
77
75
76
77
76
71
77
75
73
70
77
76
76
76
75
75
73
76
72
77
76
77
75
70
75
76
75
78
76
65
76
75
76
77
76
66
76
77
75
75
76
76
74
77
45
73
77
69
76
70
76
76
75
70
76
76
77
77
71
77
78
75
76
73
76
72
76
78
77
75
73
77
72
77
77
77
71
78
76
76
74
74
64
65
76
70
76
77
64
77
76
77
78
73
71
78
60
78
76
75
77
71
77
78
76
77
77
66
78
78
75
77
70
76
76
67
77
75
75
77
74
75
75
68
71
77
75
77
77
70
77
78
73
77
73
61
77
69
74
78
78
76
69
77
69
76
75
77
76
69
76
67
66
77
78
72
77
76
75
77
77
76
76
77
77
77
