# Supplementary material for: A fault-intrusion-tolerant system and deadline-aware algorithm for scheduling scientific workflow in the cloud
Source: PeerJ Comput Sci. 2021 Nov 2;7:e747. doi: 10.7717/peerj-cs.747 (PMC8576554; doi:10.7717/peerj-cs.747)
Supplement: Supplemental Information 6 [file peerj-cs-07-747-s006.zip › Myproject1.1/bin/workload/planetlab/20110303/aladdin_planetlab_extranet_uni-passau_de_tsinghua_xyz]

2
2
0
4
0
2
2
2
2
2
2
2
2
0
0
0
0
0
0
2
2
0
2
0
0
2
2
2
0
2
2
2
2
0
0
2
0
0
2
2
2
2
0
0
2
0
0
2
0
2
2
2
0
0
2
0
2
2
2
2
2
2
2
2
2
0
0
0
0
4
2
2
0
0
0
2
2
0
2
2
0
0
2
2
4
2
0
2
2
2
0
2
2
2
0
0
0
0
2
2
2
2
0
4
4
0
6
2
2
2
0
2
2
0
2
2
2
2
2
0
0
2
4
2
2
2
0
4
0
2
2
4
4
0
4
0
0
0
0
0
0
4
0
2
0
4
0
0
0
0
2
2
0
2
4
4
2
4
4
0
2
0
0
4
2
0
4
2
0
0
0
2
0
2
0
2
0
0
2
0
2
2
2
0
0
2
0
0
0
0
0
0
2
2
2
2
2
2
0
2
4
4
2
2
0
2
2
0
2
0
4
0
2
0
4
2
4
2
0
0
0
2
0
0
0
0
0
2
2
0
2
2
2
2
4
0
0
4
0
0
2
0
0
2
2
6
4
0
2
0
2
4
2
2
2
0
0
0
4
2
0
0
2
0
2
0
2
4
0
2
0
2
2
4
0
2
0
2
0
2
0
0
2
2
0
2
2
0
