# Supplementary material for: A fault-intrusion-tolerant system and deadline-aware algorithm for scheduling scientific workflow in the cloud
Source: PeerJ Comput Sci. 2021 Nov 2;7:e747. doi: 10.7717/peerj-cs.747 (PMC8576554; doi:10.7717/peerj-cs.747)
Supplement: Supplemental Information 6 [file peerj-cs-07-747-s006.zip › Myproject1.1/bin/workload/planetlab/20110303/aladdin_planetlab_extranet_uni-passau_de_uw_trs2]

0
0
2
2
4
67
0
0
2
6
4
2
2
0
0
0
6
0
4
2
8
0
0
0
0
0
6
0
10
0
4
4
4
4
0
2
0
0
4
0
4
2
2
2
4
4
4
4
0
0
0
2
11
0
6
2
2
8
2
0
2
0
0
0
8
88
0
4
6
6
6
4
2
0
0
2
6
0
2
4
2
4
2
0
2
2
0
4
0
0
4
4
2
2
4
4
0
0
0
2
6
0
76
6
4
0
6
4
2
6
8
10
8
2
62
4
4
4
4
4
0
2
2
0
0
0
2
2
0
2
2
0
4
0
4
0
11
0
6
2
6
4
0
4
2
0
2
4
0
2
2
4
2
4
4
0
4
0
2
2
13
2
2
4
4
4
4
2
0
0
2
8
4
2
2
6
2
6
0
2
2
4
2
6
10
0
21
2
2
2
2
4
2
0
2
0
2
0
4
2
4
2
4
4
0
2
0
4
8
0
2
6
2
2
4
2
2
2
2
4
6
0
0
4
4
2
4
2
2
4
2
0
4
0
0
4
10
2
0
0
0
0
2
0
10
2
4
4
4
4
2
2
0
2
2
2
6
2
4
0
2
4
0
0
2
4
2
2
10
2
2
4
4
4
2
2
0
2
2
4
9
0
6
9
6
2
8
4
