# Supplementary material for: A fault-intrusion-tolerant system and deadline-aware algorithm for scheduling scientific workflow in the cloud
Source: PeerJ Comput Sci. 2021 Nov 2;7:e747. doi: 10.7717/peerj-cs.747 (PMC8576554; doi:10.7717/peerj-cs.747)
Supplement: Supplemental Information 6 [file peerj-cs-07-747-s006.zip › Myproject1.1/bin/workload/planetlab/20110303/chimay_infonet_fundp_ac_be_tum_i2p]

2
0
7
9
19
0
5
2
2
1
5
1
1
2
7
9
0
2
2
3
5
3
0
3
2
7
15
2
3
3
0
2
3
2
0
0
2
19
2
5
5
13
2
2
3
11
2
0
2
0
2
0
0
0
0
2
0
2
3
1
5
5
3
0
5
7
5
2
2
3
0
3
0
0
0
3
9
3
5
0
0
0
0
3
7
3
2
9
2
2
7
5
2
5
11
9
2
5
3
1
7
0
0
3
2
3
5
2
52
2
3
2
0
3
3
0
2
2
2
3
1
0
11
9
7
2
3
0
0
3
0
0
7
11
0
2
3
3
3
7
2
2
0
0
2
5
3
0
2
0
9
13
11
3
2
7
2
9
2
3
13
5
0
5
2
2
0
1
2
2
0
5
5
3
5
0
3
0
11
9
5
45
3
0
7
1
3
29
2
5
3
3
3
0
2
11
5
3
1
5
5
5
0
3
2
0
2
0
0
0
2
5
0
17
0
19
7
7
5
11
5
5
3
0
3
2
7
3
19
3
2
2
9
3
3
0
1
0
11
2
13
3
5
17
5
3
9
7
13
2
17
0
0
0
2
7
2
5
0
0
5
21
1
0
2
1
3
0
0
2
9
3
7
2
11
3
11
0
2
0
2
0
0
3
3
2
3
3
