# Supplementary material for: A fault-intrusion-tolerant system and deadline-aware algorithm for scheduling scientific workflow in the cloud
Source: PeerJ Comput Sci. 2021 Nov 2;7:e747. doi: 10.7717/peerj-cs.747 (PMC8576554; doi:10.7717/peerj-cs.747)
Supplement: Supplemental Information 6 [file peerj-cs-07-747-s006.zip › Myproject1.1/bin/workload/planetlab/20110303/chimay_infonet_fundp_ac_be_uw_oneswarm]

11
7
7
13
2
7
9
7
3
5
11
5
5
7
7
9
7
5
5
2
3
7
13
3
5
9
9
7
7
3
9
9
3
11
11
3
9
15
7
5
5
5
2
5
5
5
11
7
7
7
7
7
7
3
7
13
17
5
5
9
9
9
9
2
11
11
7
11
41
9
9
9
11
13
21
7
11
11
9
13
7
5
9
9
14
9
3
13
7
15
13
7
9
13
7
13
11
9
11
9
9
13
7
5
11
5
5
9
11
11
19
17
7
5
15
13
17
17
9
13
7
13
9
9
7
15
11
13
13
17
3
7
9
11
9
7
13
7
11
13
46
7
11
9
11
9
9
9
7
13
9
5
9
15
7
9
13
11
3
21
11
7
7
9
17
15
9
9
15
11
5
11
9
7
17
15
21
0
13
13
13
11
9
13
13
11
11
9
11
11
19
9
15
13
7
5
13
5
7
9
11
9
23
21
11
5
11
5
5
13
17
13
9
15
7
13
13
7
7
3
11
11
11
7
9
13
13
2
11
9
5
9
11
5
9
9
19
3
9
7
9
9
5
2
7
7
3
11
5
7
13
5
5
3
9
5
5
7
13
5
7
3
3
11
7
3
3
2
5
9
0
11
7
9
3
2
7
5
5
9
11
11
7
9
7
3
5
17
