# Supplementary material for: A fault-intrusion-tolerant system and deadline-aware algorithm for scheduling scientific workflow in the cloud
Source: PeerJ Comput Sci. 2021 Nov 2;7:e747. doi: 10.7717/peerj-cs.747 (PMC8576554; doi:10.7717/peerj-cs.747)
Supplement: Supplemental Information 6 [file peerj-cs-07-747-s006.zip › Myproject1.1/bin/workload/planetlab/20110303/chronos_disy_inf_uni-konstanz_de_tum_i2p]

6
0
2
4
2
4
2
6
9
3
0
4
0
5
0
9
4
0
0
8
0
4
10
7
6
0
2
0
0
2
0
4
6
0
6
2
10
0
0
0
0
0
4
2
2
2
2
0
10
0
0
5
0
6
8
0
6
0
2
2
0
2
8
4
0
0
6
2
15
4
9
2
4
4
6
2
4
4
0
6
0
11
2
2
0
8
0
0
4
10
6
0
0
2
0
4
7
4
6
0
0
0
0
2
0
8
2
0
2
0
0
3
7
15
5
2
6
2
0
2
0
2
2
0
0
2
2
2
2
2
9
4
27
13
2
6
0
4
0
0
9
0
0
0
8
2
0
0
0
4
0
2
0
2
2
2
2
2
0
2
0
6
2
4
4
9
0
2
2
4
0
4
0
0
2
13
2
11
2
6
4
0
2
2
2
8
0
5
0
2
0
2
6
2
0
2
0
0
0
2
2
0
9
4
2
0
0
0
8
0
2
0
4
2
2
2
0
0
2
4
0
2
2
2
0
0
0
0
0
6
0
0
10
2
9
6
4
0
2
2
2
2
6
0
0
0
0
10
0
0
6
6
4
0
2
4
0
0
0
6
4
0
2
0
2
0
2
2
17
0
2
8
0
0
7
2
0
0
2
2
4
6
29
6
2
0
10
0
