# Supplementary material for: A fault-intrusion-tolerant system and deadline-aware algorithm for scheduling scientific workflow in the cloud
Source: PeerJ Comput Sci. 2021 Nov 2;7:e747. doi: 10.7717/peerj-cs.747 (PMC8576554; doi:10.7717/peerj-cs.747)
Supplement: Supplemental Information 6 [file peerj-cs-07-747-s006.zip › Myproject1.1/bin/workload/planetlab/20110303/chronos_disy_inf_uni-konstanz_de_uw_oneswarm]

6
6
7
8
4
4
8
11
4
0
6
8
10
0
24
13
2
8
10
6
8
8
11
7
6
2
15
29
9
9
4
2
4
8
8
8
8
6
10
6
4
17
9
6
7
4
8
14
17
6
10
11
9
13
13
18
9
4
11
10
19
15
13
11
20
9
15
6
15
11
13
11
13
6
6
13
13
11
12
8
13
22
10
19
15
14
6
7
9
8
17
21
15
23
13
10
7
9
24
15
18
11
15
15
25
6
10
9
6
11
13
10
9
15
10
9
6
19
19
22
13
21
17
14
6
11
9
9
27
17
7
11
8
9
15
11
17
15
25
10
16
23
13
17
19
23
11
9
15
22
26
6
13
23
22
9
13
22
19
23
23
9
9
19
8
26
24
27
13
11
20
15
11
11
10
9
4
13
11
21
17
14
40
14
7
2
10
3
6
4
11
4
2
6
6
2
11
2
8
13
6
4
11
9
6
10
5
12
4
7
8
4
9
8
8
0
11
6
11
2
10
10
6
6
6
9
0
6
6
6
10
6
6
6
2
6
4
11
4
13
4
8
6
6
2
6
13
2
4
2
4
6
6
4
6
2
2
2
2
0
2
4
4
4
4
5
6
4
6
6
2
4
0
2
7
4
8
9
2
5
15
2
3
2
6
11
8
13
