# Supplementary material for: A fault-intrusion-tolerant system and deadline-aware algorithm for scheduling scientific workflow in the cloud
Source: PeerJ Comput Sci. 2021 Nov 2;7:e747. doi: 10.7717/peerj-cs.747 (PMC8576554; doi:10.7717/peerj-cs.747)
Supplement: Supplemental Information 6 [file peerj-cs-07-747-s006.zip › Myproject1.1/bin/workload/planetlab/20110303/csplanetlab2_kaist_ac_kr_irisaple_wup]

8
11
10
11
10
13
10
9
9
10
12
11
8
7
9
8
7
9
11
10
10
9
10
10
10
9
10
12
12
10
11
10
9
10
15
15
12
10
11
12
12
10
8
11
8
8
9
9
10
10
10
10
9
10
15
13
11
9
11
8
10
9
10
11
11
8
8
8
9
10
9
9
10
11
11
12
9
10
10
11
10
9
13
12
9
11
12
7
10
17
10
10
16
10
12
11
7
11
12
10
12
14
10
11
10
8
13
9
11
12
13
11
10
10
8
13
10
12
9
10
10
11
9
10
10
11
10
11
9
13
9
10
11
12
11
10
10
11
11
13
10
5
10
11
10
11
10
9
9
9
9
9
11
11
8
12
8
14
9
11
10
11
8
10
12
11
13
10
8
9
10
8
10
7
10
11
8
10
11
10
11
11
10
14
12
10
11
10
9
12
9
11
9
10
10
9
9
9
10
11
11
9
9
9
11
13
11
9
9
12
10
10
13
11
10
11
12
10
9
10
11
10
12
10
8
9
9
7
10
10
12
8
10
10
9
11
12
12
10
10
10
11
10
7
12
11
11
15
9
9
8
12
11
13
11
9
7
10
7
9
12
13
9
11
14
8
10
11
13
10
9
10
10
13
10
11
11
13
10
10
13
9
11
11
10
12
13
9
