# Supplementary material for: A fault-intrusion-tolerant system and deadline-aware algorithm for scheduling scientific workflow in the cloud
Source: PeerJ Comput Sci. 2021 Nov 2;7:e747. doi: 10.7717/peerj-cs.747 (PMC8576554; doi:10.7717/peerj-cs.747)
Supplement: Supplemental Information 6 [file peerj-cs-07-747-s006.zip › Myproject1.1/bin/workload/planetlab/20110303/csplanetlab2_kaist_ac_kr_princeton_codeen]

0
10
9
15
8
2
5
4
6
4
16
4
4
4
4
7
5
18
7
2
11
4
3
4
1
3
2
1
13
1
10
3
4
3
2
5
9
7
2
2
1
5
4
7
7
5
5
1
4
4
2
5
2
0
2
11
1
4
3
2
2
5
2
9
3
8
2
1
2
2
1
2
3
4
3
3
2
3
5
5
11
2
2
1
4
5
2
3
5
3
5
7
5
2
14
6
2
5
5
7
4
2
4
3
5
4
4
5
5
5
7
6
4
2
6
7
4
2
2
7
6
2
5
5
4
1
2
3
3
12
4
8
10
6
4
9
3
2
7
1
7
16
2
5
12
2
6
4
6
2
5
4
10
2
5
4
7
5
4
4
2
7
2
3
5
5
2
3
4
2
8
3
7
7
3
4
4
7
4
2
5
10
2
8
2
4
3
2
5
8
1
4
3
12
5
3
7
2
5
2
2
3
2
2
6
5
5
1
2
4
2
2
3
3
5
4
4
2
5
4
2
5
5
4
1
6
2
2
0
28
0
5
2
3
6
8
1
3
10
5
2
2
5
3
9
3
4
2
5
4
4
5
15
5
4
2
3
11
4
2
4
2
2
4
10
5
4
2
3
6
13
13
2
6
1
6
10
3
8
3
2
3
7
4
4
11
4
3
