# Supplementary material for: A fault-intrusion-tolerant system and deadline-aware algorithm for scheduling scientific workflow in the cloud
Source: PeerJ Comput Sci. 2021 Nov 2;7:e747. doi: 10.7717/peerj-cs.747 (PMC8576554; doi:10.7717/peerj-cs.747)
Supplement: Supplemental Information 6 [file peerj-cs-07-747-s006.zip › Myproject1.1/bin/workload/planetlab/20110303/csplanetlab2_kaist_ac_kr_root]

3
5
5
8
7
8
5
3
3
3
5
5
4
4
5
6
2
5
3
3
3
3
3
4
7
1
0
6
9
3
2
7
18
25
7
10
3
9
11
7
5
3
5
11
13
4
7
1
6
8
2
6
5
3
17
5
7
4
6
6
6
5
3
5
10
5
1
3
5
3
4
2
2
6
4
4
4
6
3
5
3
6
25
26
8
22
3
4
3
7
4
17
9
5
18
5
4
2
5
3
6
7
5
5
5
7
1
5
3
5
8
7
4
7
6
7
18
4
3
5
4
3
6
7
16
2
4
5
13
16
12
6
11
9
2
6
1
3
8
37
14
5
3
7
5
8
1
6
3
4
4
6
20
4
5
4
15
7
2
5
3
3
3
5
4
4
5
4
5
3
13
4
6
3
4
2
2
3
5
3
8
29
8
8
2
8
38
8
8
7
4
8
3
13
2
5
2
5
3
5
5
7
3
7
6
5
6
5
13
5
6
7
7
5
3
6
3
3
5
4
10
5
6
6
6
4
3
2
3
1
7
5
8
7
29
3
10
5
9
5
5
6
7
9
5
3
10
6
6
8
12
23
18
6
3
8
2
5
7
8
5
7
5
7
19
17
22
29
14
27
6
29
9
27
6
30
9
3
5
5
5
10
8
7
14
7
3
4
