# Supplementary material for: A fault-intrusion-tolerant system and deadline-aware algorithm for scheduling scientific workflow in the cloud
Source: PeerJ Comput Sci. 2021 Nov 2;7:e747. doi: 10.7717/peerj-cs.747 (PMC8576554; doi:10.7717/peerj-cs.747)
Supplement: Supplemental Information 6 [file peerj-cs-07-747-s006.zip › Myproject1.1/bin/workload/planetlab/20110303/csplanetlab2_kaist_ac_kr_tsinghua_xyz]

4
3
2
8
4
8
4
5
6
2
5
9
5
4
2
2
4
3
8
5
8
8
2
4
3
4
5
3
8
3
5
4
8
4
4
2
2
6
7
6
5
6
6
4
4
4
8
2
6
4
8
6
6
9
7
6
0
6
4
8
2
6
4
7
7
2
6
2
8
0
3
8
4
6
0
2
5
6
2
4
3
6
2
5
6
2
9
5
1
5
4
2
4
2
6
4
3
2
6
2
1
4
4
8
5
4
5
1
6
4
6
1
3
4
5
0
3
3
4
3
2
8
3
4
5
4
4
6
5
9
4
1
6
6
6
5
1
4
6
2
5
2
9
6
4
6
1
5
9
4
6
3
8
8
4
5
4
4
5
6
4
2
4
9
3
6
2
1
10
2
1
6
6
4
2
2
5
2
4
9
4
3
6
4
7
2
3
4
5
5
1
4
5
8
5
4
3
4
4
6
8
2
0
2
8
6
8
1
1
5
5
6
6
9
7
8
2
7
4
5
6
3
2
1
2
3
4
3
4
1
2
7
2
2
4
8
1
6
4
5
6
3
4
3
6
8
4
6
5
3
4
4
6
4
1
4
3
2
6
6
4
4
7
6
6
4
3
2
2
5
7
4
6
6
2
3
3
6
6
3
6
2
4
3
8
4
8
4
