# Supplementary material for: A fault-intrusion-tolerant system and deadline-aware algorithm for scheduling scientific workflow in the cloud
Source: PeerJ Comput Sci. 2021 Nov 2;7:e747. doi: 10.7717/peerj-cs.747 (PMC8576554; doi:10.7717/peerj-cs.747)
Supplement: Supplemental Information 6 [file peerj-cs-07-747-s006.zip › Myproject1.1/bin/workload/planetlab/20110303/csplanetlab2_kaist_ac_kr_uw_oneswarm]

40
52
48
59
40
45
69
47
45
36
24
48
49
49
44
49
30
48
56
66
44
57
50
56
52
29
40
37
64
59
61
46
30
18
55
46
30
50
58
56
55
57
43
34
52
62
57
37
44
43
59
63
60
39
25
21
35
37
50
62
51
41
25
38
24
63
42
20
56
36
51
50
32
51
38
34
40
35
52
48
24
52
31
33
48
48
48
38
26
62
34
42
34
49
25
54
56
30
28
42
40
40
41
24
48
50
59
14
42
50
66
39
30
21
55
19
30
52
57
40
29
65
24
30
33
56
48
52
35
59
30
34
14
46
48
54
46
57
27
29
24
45
57
57
52
50
58
66
57
50
67
57
46
53
28
33
47
65
35
28
24
42
58
55
19
49
47
38
42
44
48
39
42
48
41
23
42
50
47
59
47
28
42
30
27
47
41
43
39
28
28
44
47
59
37
48
36
42
64
56
60
56
57
53
45
66
26
30
29
59
46
53
70
52
28
37
52
62
49
43
61
35
36
46
47
36
39
22
21
30
42
52
61
45
29
37
31
27
52
39
33
41
39
17
40
59
29
46
42
34
39
36
39
19
39
32
29
17
69
33
42
63
59
40
40
19
31
35
41
39
50
47
53
60
46
27
17
22
41
40
48
63
55
32
64
21
55
37
