# Supplementary material for: A fault-intrusion-tolerant system and deadline-aware algorithm for scheduling scientific workflow in the cloud
Source: PeerJ Comput Sci. 2021 Nov 2;7:e747. doi: 10.7717/peerj-cs.747 (PMC8576554; doi:10.7717/peerj-cs.747)
Supplement: Supplemental Information 6 [file peerj-cs-07-747-s006.zip › Myproject1.1/bin/workload/planetlab/20110303/csplanetlab2_kaist_ac_kr_uw_seattle]

0
1
2
2
0
0
0
0
0
0
2
2
0
1
0
3
0
1
2
2
3
0
0
15
0
0
2
12
3
0
2
2
0
1
3
2
0
3
0
2
0
0
0
0
2
1
9
15
1
4
2
0
0
0
2
0
3
0
2
3
0
3
0
2
2
0
0
0
0
0
15
0
2
3
0
0
0
2
0
2
1
2
0
0
2
3
5
1
1
0
2
0
0
0
0
1
1
2
0
0
0
2
7
21
6
2
0
3
0
2
0
1
1
0
1
0
2
0
3
1
0
0
0
0
1
1
1
1
1
0
0
1
1
1
0
0
1
3
0
1
2
1
0
0
2
2
1
1
0
3
0
0
2
4
1
0
2
2
2
2
3
0
0
2
0
0
2
1
0
0
1
0
2
2
7
30
2
0
2
0
3
0
1
0
0
1
0
0
1
9
7
2
2
2
0
0
0
0
0
0
2
2
1
0
0
0
2
0
1
2
1
0
3
0
0
4
2
3
2
17
0
1
3
1
3
1
0
1
3
1
2
0
0
3
2
2
0
0
0
0
3
1
0
3
2
2
0
2
0
0
2
3
0
10
1
0
1
2
0
0
0
0
0
2
1
1
1
1
7
3
0
0
0
2
0
3
0
1
2
10
2
1
2
1
0
3
2
0
