# Supplementary material for: A fault-intrusion-tolerant system and deadline-aware algorithm for scheduling scientific workflow in the cloud
Source: PeerJ Comput Sci. 2021 Nov 2;7:e747. doi: 10.7717/peerj-cs.747 (PMC8576554; doi:10.7717/peerj-cs.747)
Supplement: Supplemental Information 6 [file peerj-cs-07-747-s006.zip › Myproject1.1/bin/workload/planetlab/20110303/csplanetlab2_kaist_ac_kr_uw_trs2]

0
18
2
2
0
2
0
30
48
0
32
44
32
3
24
2
23
1
0
2
0
39
42
26
28
22
40
40
34
1
38
44
23
15
2
46
5
9
2
11
7
0
0
2
3
3
0
4
23
40
0
0
0
0
1
1
1
2
0
3
21
0
27
26
2
0
1
26
23
2
31
36
25
38
34
22
24
0
0
0
27
2
20
12
6
6
30
20
27
40
2
3
1
0
0
12
1
43
26
46
40
0
15
27
24
23
1
18
0
3
0
3
24
21
34
18
0
0
3
25
41
2
0
2
28
27
0
27
30
16
18
9
13
16
2
28
37
12
8
4
10
4
2
16
0
35
4
1
5
1
1
3
28
2
24
1
0
33
28
25
24
43
0
3
20
2
46
37
0
50
23
1
0
0
36
19
3
24
29
39
5
16
33
26
17
14
17
3
6
2
31
44
6
2
35
42
37
0
3
2
3
2
4
1
0
2
3
28
13
34
1
0
2
0
0
0
0
0
0
1
13
26
33
22
41
0
0
16
0
29
2
2
2
42
17
2
27
0
0
3
2
1
45
22
2
0
2
21
0
21
0
23
19
15
20
3
25
33
36
4
38
0
2
0
16
8
17
22
16
0
3
1
10
0
33
1
0
20
3
3
31
0
20
1
0
15
46
49
