# Supplementary material for: A fault-intrusion-tolerant system and deadline-aware algorithm for scheduling scientific workflow in the cloud
Source: PeerJ Comput Sci. 2021 Nov 2;7:e747. doi: 10.7717/peerj-cs.747 (PMC8576554; doi:10.7717/peerj-cs.747)
Supplement: Supplemental Information 6 [file peerj-cs-07-747-s006.zip › Myproject1.1/bin/workload/planetlab/20110303/cs-planetlab3_cs_surrey_sfu_ca_uw_oneswarm]

10
16
10
8
11
6
6
11
12
6
8
2
8
6
8
4
12
10
0
11
6
4
6
0
2
23
8
18
10
4
12
8
2
2
6
6
0
6
12
6
8
2
6
8
4
6
6
0
8
6
8
8
2
2
6
10
0
12
2
2
4
12
6
12
2
2
8
6
4
6
8
6
14
45
2
6
2
6
4
11
6
6
4
0
12
2
4
4
2
14
8
12
2
4
8
6
6
4
2
6
8
2
2
6
6
4
2
10
5
10
6
8
2
6
10
4
0
10
2
10
4
2
0
8
8
2
8
6
4
8
4
2
2
4
8
2
12
10
6
0
9
4
0
10
2
0
4
6
6
4
2
10
8
4
4
2
6
4
4
4
6
16
8
6
4
2
6
8
10
8
2
2
2
4
6
8
6
2
10
4
2
2
10
0
6
2
4
8
4
0
8
2
4
4
6
2
2
2
2
0
6
16
2
8
8
4
12
6
6
10
10
7
8
6
4
0
4
4
8
8
6
10
8
0
6
6
2
8
2
6
6
9
4
2
4
12
6
6
10
6
4
8
12
4
10
2
14
0
10
10
4
4
2
4
6
8
8
0
0
2
12
8
2
6
2
6
6
11
10
6
2
4
10
8
0
6
4
6
2
12
6
4
4
6
11
8
8
4
