# Supplementary material for: A fault-intrusion-tolerant system and deadline-aware algorithm for scheduling scientific workflow in the cloud
Source: PeerJ Comput Sci. 2021 Nov 2;7:e747. doi: 10.7717/peerj-cs.747 (PMC8576554; doi:10.7717/peerj-cs.747)
Supplement: Supplemental Information 6 [file peerj-cs-07-747-s006.zip › Myproject1.1/bin/workload/planetlab/20110303/cs-planetlab4_cs_surrey_sfu_ca_root]

27
26
24
24
28
21
23
27
27
26
23
25
24
25
25
27
29
28
27
27
27
27
26
27
24
25
27
26
27
28
29
23
25
26
24
20
24
18
27
18
16
21
25
18
29
23
10
17
27
18
20
25
2
25
27
25
29
25
13
19
24
28
25
27
31
23
27
31
25
27
23
23
28
24
27
27
28
27
23
26
28
23
23
25
25
25
25
20
26
24
26
24
28
29
24
23
25
29
23
23
24
23
27
27
27
25
21
25
29
23
25
22
25
23
25
25
25
23
23
27
25
26
27
29
22
22
24
27
25
25
28
25
22
25
24
27
25
31
27
27
23
27
27
25
27
20
29
24
27
25
25
29
27
25
29
25
27
27
27
27
27
29
25
23
24
27
29
23
31
23
29
27
24
29
24
26
25
25
26
25
27
24
27
25
29
25
27
24
25
25
23
23
23
27
27
23
26
27
27
27
28
27
25
25
25
24
27
27
24
25
25
27
23
23
28
25
23
25
23
23
27
23
25
23
29
26
24
27
23
25
25
27
28
25
27
22
27
29
26
25
25
26
29
23
27
27
24
27
27
25
29
25
25
13
23
17
23
20
24
25
24
20
31
19
23
31
22
25
29
23
25
26
23
20
20
24
27
27
25
25
25
27
25
23
27
25
25
23
