# Supplementary material for: A fault-intrusion-tolerant system and deadline-aware algorithm for scheduling scientific workflow in the cloud
Source: PeerJ Comput Sci. 2021 Nov 2;7:e747. doi: 10.7717/peerj-cs.747 (PMC8576554; doi:10.7717/peerj-cs.747)
Supplement: Supplemental Information 6 [file peerj-cs-07-747-s006.zip › Myproject1.1/bin/workload/planetlab/20110303/cs-planetlab4_cs_surrey_sfu_ca_tsinghua_xyz]

6
6
6
6
4
6
4
6
8
4
8
6
6
6
4
6
6
8
6
6
4
6
6
4
6
4
8
4
4
4
6
6
6
6
6
6
6
6
4
6
4
7
6
6
6
6
6
5
8
6
4
6
4
4
6
8
6
4
4
4
6
6
6
8
6
4
8
6
6
4
8
6
4
4
6
8
4
8
4
8
8
6
10
8
6
6
8
4
8
6
6
4
4
6
10
8
4
6
6
6
6
4
6
6
10
4
8
6
4
6
6
6
4
10
6
6
8
8
6
4
10
8
4
6
6
8
6
8
4
10
6
6
6
4
6
8
8
8
12
4
8
6
4
6
6
6
4
4
8
6
6
6
6
6
6
4
4
8
6
8
6
6
8
6
4
6
6
6
8
8
4
8
6
10
4
6
6
6
6
4
8
6
6
6
8
8
4
6
4
8
22
8
6
4
12
6
6
10
6
6
6
6
6
8
6
4
4
6
4
4
4
4
4
10
8
4
6
8
6
8
6
4
8
6
4
4
6
4
6
6
8
8
6
6
4
6
6
4
6
6
4
8
6
6
6
8
8
4
10
6
6
6
8
6
6
6
6
4
6
4
6
6
4
6
6
8
4
6
10
6
4
10
6
6
8
8
8
6
6
8
6
6
4
6
4
8
6
4
