# Supplementary material for: A fault-intrusion-tolerant system and deadline-aware algorithm for scheduling scientific workflow in the cloud
Source: PeerJ Comput Sci. 2021 Nov 2;7:e747. doi: 10.7717/peerj-cs.747 (PMC8576554; doi:10.7717/peerj-cs.747)
Supplement: Supplemental Information 6 [file peerj-cs-07-747-s006.zip › Myproject1.1/bin/workload/planetlab/20110303/cs-planetlab4_cs_surrey_sfu_ca_uw_oneswarm]

8
6
10
16
10
12
16
10
6
12
15
6
8
6
16
10
6
4
4
10
14
10
14
6
6
6
12
16
10
8
14
18
10
12
8
8
4
8
12
12
4
7
4
10
8
6
6
5
10
16
10
8
10
8
14
8
4
10
9
16
12
14
10
25
20
19
10
14
12
8
12
8
29
10
16
16
18
14
10
16
10
14
10
20
12
19
16
14
9
16
12
20
12
12
25
14
8
8
6
6
6
10
8
20
6
8
14
4
14
6
4
9
12
17
10
17
6
14
2
6
10
10
10
20
16
18
12
23
6
6
6
25
23
10
14
12
21
2
6
14
16
16
12
12
16
14
6
23
14
12
14
6
4
14
16
16
10
6
6
19
8
10
17
12
6
10
17
16
16
8
14
16
8
10
14
14
10
14
2
12
12
20
4
4
4
4
2
2
18
14
16
10
25
6
8
22
20
12
17
22
22
18
23
6
6
16
6
10
22
8
16
14
6
12
0
8
12
14
8
6
11
18
10
4
6
14
4
8
6
12
2
10
12
2
4
4
2
8
10
8
4
10
10
8
10
8
14
6
6
10
8
2
6
8
8
6
12
6
10
10
6
2
10
2
12
6
6
4
4
16
14
8
18
8
8
6
12
4
2
2
6
8
8
4
12
2
14
4
