# Supplementary material for: A fault-intrusion-tolerant system and deadline-aware algorithm for scheduling scientific workflow in the cloud
Source: PeerJ Comput Sci. 2021 Nov 2;7:e747. doi: 10.7717/peerj-cs.747 (PMC8576554; doi:10.7717/peerj-cs.747)
Supplement: Supplemental Information 6 [file peerj-cs-07-747-s006.zip › Myproject1.1/bin/workload/planetlab/20110303/dannan_disy_inf_uni-konstanz_de_uw_oneswarm]

8
8
6
8
12
10
10
10
12
8
8
14
8
8
6
8
10
10
8
12
12
10
10
10
8
8
8
8
10
4
14
12
8
8
8
19
4
8
10
10
10
12
6
6
6
12
3
10
11
4
8
6
11
6
10
8
11
15
2
14
10
8
8
8
8
8
12
4
8
6
4
12
6
12
8
6
6
12
10
8
12
16
10
6
12
8
6
8
6
8
14
10
12
4
10
8
6
4
10
8
10
12
16
8
8
10
10
4
10
6
16
14
10
10
10
8
8
6
8
10
6
8
17
8
17
6
8
8
6
8
6
12
6
9
15
9
10
8
10
8
6
8
10
8
19
12
10
6
8
14
8
10
10
10
12
14
10
8
6
12
6
10
8
8
10
8
12
12
12
8
8
8
10
17
6
12
6
6
14
4
12
14
10
8
8
6
8
10
12
12
16
14
8
6
16
16
8
6
10
12
14
14
6
4
12
12
14
17
13
9
10
8
16
8
12
10
8
8
16
12
10
10
10
10
8
21
10
4
14
4
12
8
10
10
6
13
2
12
10
10
4
10
6
6
12
4
8
2
8
6
4
6
6
15
4
4
14
8
2
6
8
4
4
10
4
10
12
12
8
8
6
12
16
10
8
6
6
4
4
4
8
2
2
8
4
10
10
6
