# Supplementary material for: A fault-intrusion-tolerant system and deadline-aware algorithm for scheduling scientific workflow in the cloud
Source: PeerJ Comput Sci. 2021 Nov 2;7:e747. doi: 10.7717/peerj-cs.747 (PMC8576554; doi:10.7717/peerj-cs.747)
Supplement: Supplemental Information 6 [file peerj-cs-07-747-s006.zip › Myproject1.1/bin/workload/planetlab/20110303/dschinni_planetlab_extranet_uni-passau_de_ rnp_dcc_ufjf]

73
69
75
76
70
76
76
68
78
78
77
77
76
70
76
78
78
77
76
69
70
78
79
77
69
77
78
71
77
78
73
77
78
79
78
77
78
78
76
77
77
79
78
72
78
79
79
76
76
78
77
72
65
77
72
78
70
78
77
78
72
77
77
76
73
76
67
78
76
78
77
76
68
78
76
76
70
77
66
77
77
76
77
78
78
72
76
78
76
78
76
78
76
77
76
69
74
77
78
77
77
78
74
75
78
76
77
75
77
77
78
74
73
65
78
75
77
78
77
74
77
76
77
77
78
71
76
71
77
78
75
71
72
77
78
78
77
72
73
75
78
77
69
77
76
77
78
78
77
76
77
78
78
78
77
68
74
76
78
73
70
73
78
77
75
76
75
77
75
78
69
76
69
74
76
71
78
79
70
78
76
76
78
78
69
72
79
78
74
79
70
69
67
76
69
77
69
78
69
77
57
73
76
76
76
72
75
75
75
71
67
77
72
76
78
76
76
77
79
75
76
77
77
76
79
77
78
73
77
76
76
71
63
77
73
78
78
71
78
77
75
78
77
69
72
77
72
77
78
69
78
76
79
72
78
71
78
77
76
78
75
77
78
77
78
78
79
72
68
78
76
77
76
72
77
78
78
78
77
77
77
66
77
78
77
77
71
77
