# Supplementary material for: A fault-intrusion-tolerant system and deadline-aware algorithm for scheduling scientific workflow in the cloud
Source: PeerJ Comput Sci. 2021 Nov 2;7:e747. doi: 10.7717/peerj-cs.747 (PMC8576554; doi:10.7717/peerj-cs.747)
Supplement: Supplemental Information 6 [file peerj-cs-07-747-s006.zip › Myproject1.1/bin/workload/planetlab/20110303/dschinni_planetlab_extranet_uni-passau_de_uw_oneswarm]

6
6
8
15
8
10
11
13
10
17
8
15
8
6
6
6
6
6
10
11
13
4
4
17
15
13
8
10
11
6
8
19
4
6
4
6
4
8
13
12
11
4
10
8
2
8
4
6
6
4
2
52
4
4
8
2
11
13
19
8
8
10
8
15
11
11
8
4
21
2
8
15
13
4
2
15
10
17
10
8
6
21
8
6
8
17
10
4
25
11
4
6
10
6
21
17
2
11
11
4
10
9
13
11
6
4
17
2
17
13
4
11
13
17
2
32
4
6
6
6
6
8
15
13
10
6
10
19
6
6
25
15
6
13
8
8
6
2
10
6
2
4
11
13
2
11
8
8
4
13
13
8
17
8
6
21
11
13
6
19
15
8
4
10
15
17
6
6
6
4
8
6
6
19
6
6
8
13
6
8
6
8
13
8
6
4
0
4
8
4
11
13
6
15
21
10
11
8
26
13
6
8
15
13
11
11
31
15
8
10
6
6
13
6
4
6
17
10
10
10
11
11
15
23
2
6
11
2
10
15
8
10
4
8
6
15
4
4
6
15
11
8
13
11
13
10
10
10
6
6
8
10
4
4
6
4
6
10
4
2
4
13
6
13
4
4
4
10
8
10
4
8
15
6
11
10
4
6
8
2
13
8
11
4
4
17
6
8
