# Supplementary material for: A fault-intrusion-tolerant system and deadline-aware algorithm for scheduling scientific workflow in the cloud
Source: PeerJ Comput Sci. 2021 Nov 2;7:e747. doi: 10.7717/peerj-cs.747 (PMC8576554; doi:10.7717/peerj-cs.747)
Supplement: Supplemental Information 6 [file peerj-cs-07-747-s006.zip › Myproject1.1/bin/workload/planetlab/20110303/ds-pl1_technion_ac_il_root]

0
76
55
0
2
87
76
2
0
0
62
42
0
0
32
63
70
69
47
15
0
3
0
72
0
55
0
79
0
60
75
48
0
0
0
0
0
44
0
0
0
2
0
0
0
0
0
83
73
0
91
0
11
96
2
0
92
0
0
42
67
0
0
0
0
0
52
0
49
58
0
0
60
64
0
4
0
82
42
89
76
2
0
0
0
74
69
0
0
0
87
0
3
67
0
0
0
3
4
61
0
2
60
0
52
44
0
0
2
97
14
62
0
48
0
60
0
62
0
25
0
0
0
48
68
7
53
69
0
0
19
68
0
0
60
72
0
0
64
2
2
0
9
0
0
71
18
0
80
2
74
66
2
0
0
0
66
30
0
60
81
0
0
0
30
0
44
0
0
38
50
0
70
73
0
0
56
2
0
0
0
0
0
0
0
61
50
0
0
0
0
0
35
10
0
39
0
71
59
0
0
0
69
78
0
17
83
0
28
51
68
0
0
2
48
44
33
0
3
0
0
0
82
80
0
0
6
72
0
53
0
2
0
0
72
0
67
59
2
0
67
0
2
0
0
84
25
0
84
0
4
2
2
0
95
53
0
2
0
79
0
0
0
0
77
76
0
40
0
0
0
0
0
75
0
0
53
0
0
0
59
0
0
80
32
62
0
0
