# Supplementary material for: A fault-intrusion-tolerant system and deadline-aware algorithm for scheduling scientific workflow in the cloud
Source: PeerJ Comput Sci. 2021 Nov 2;7:e747. doi: 10.7717/peerj-cs.747 (PMC8576554; doi:10.7717/peerj-cs.747)
Supplement: Supplemental Information 6 [file peerj-cs-07-747-s006.zip › Myproject1.1/bin/workload/planetlab/20110303/ds-pl1_technion_ac_il_uw_seattle]

2
2
0
0
2
0
2
0
0
0
0
0
2
0
2
3
2
0
3
0
0
1
0
2
4
2
2
13
3
0
0
0
0
0
2
0
0
2
0
0
2
2
2
2
2
2
2
0
1
7
4
2
0
0
2
2
0
0
0
0
0
10
0
2
0
2
2
6
0
0
2
0
0
0
0
3
0
0
0
3
2
2
0
0
0
2
0
12
18
2
0
0
0
3
0
0
3
0
2
0
2
0
0
3
2
0
2
2
0
2
0
0
4
0
0
2
0
2
2
0
2
2
2
0
2
0
4
0
0
0
2
2
2
0
0
0
2
2
2
2
2
2
0
0
0
2
18
5
0
0
2
2
5
2
0
21
2
9
0
0
2
2
0
2
0
0
0
0
0
0
0
7
17
0
0
2
0
2
5
2
0
0
3
2
0
0
1
2
0
0
2
2
1
0
0
0
2
4
0
0
0
2
1
2
0
0
2
0
2
0
2
2
0
3
0
2
0
0
0
2
0
0
0
2
2
2
2
1
0
0
21
30
5
0
0
0
0
0
2
2
2
2
0
0
0
2
3
2
3
0
4
2
3
0
3
3
3
0
0
2
0
0
0
0
3
2
2
0
2
0
0
0
0
2
0
3
2
9
0
2
1
0
3
1
1
2
0
0
