# Supplementary material for: A fault-intrusion-tolerant system and deadline-aware algorithm for scheduling scientific workflow in the cloud
Source: PeerJ Comput Sci. 2021 Nov 2;7:e747. doi: 10.7717/peerj-cs.747 (PMC8576554; doi:10.7717/peerj-cs.747)
Supplement: Supplemental Information 6 [file peerj-cs-07-747-s006.zip › Myproject1.1/bin/workload/planetlab/20110303/ds-pl3_technion_ac_il_neclabs_neclc]

7
4
2
3
4
16
15
40
10
4
12
7
29
22
28
10
0
12
24
0
0
22
8
6
6
0
2
4
28
2
0
0
2
30
0
4
22
8
30
2
5
15
2
0
28
0
2
6
21
6
29
2
8
13
18
22
8
8
14
8
32
11
16
22
6
29
2
2
4
0
0
0
6
24
27
9
10
14
8
28
2
2
0
16
8
6
6
28
10
4
4
16
18
12
18
0
37
40
0
9
2
37
28
0
0
16
14
19
18
0
12
22
18
13
2
33
40
0
4
0
4
10
25
24
7
19
14
36
26
8
0
11
15
0
9
4
23
12
0
2
2
22
15
5
0
0
0
13
25
18
12
16
33
13
13
43
24
2
17
4
5
7
6
8
35
8
6
10
0
21
12
5
41
25
16
32
10
4
2
2
7
7
10
20
26
0
7
14
30
0
11
0
29
30
9
6
6
14
2
2
6
38
33
0
18
6
31
6
33
0
10
31
0
7
8
19
20
14
0
18
4
24
24
44
24
12
0
7
24
17
39
6
2
2
42
8
29
30
5
27
30
21
39
22
23
43
10
4
22
10
0
0
4
6
32
6
43
25
0
9
5
43
40
2
2
4
2
2
8
6
4
7
29
0
0
4
15
4
34
40
6
21
24
21
43
4
14
2
