# Supplementary material for: A fault-intrusion-tolerant system and deadline-aware algorithm for scheduling scientific workflow in the cloud
Source: PeerJ Comput Sci. 2021 Nov 2;7:e747. doi: 10.7717/peerj-cs.747 (PMC8576554; doi:10.7717/peerj-cs.747)
Supplement: Supplemental Information 6 [file peerj-cs-07-747-s006.zip › Myproject1.1/bin/workload/planetlab/20110303/ds-pl3_technion_ac_il_root]

5
4
0
2
5
0
2
0
0
0
0
71
0
0
3
0
0
0
4
0
6
2
0
4
6
6
0
2
0
4
2
6
4
4
5
2
2
6
0
2
0
4
0
8
0
0
4
0
0
4
2
0
6
4
6
0
2
4
2
6
2
0
0
0
0
4
5
2
2
2
0
4
0
9
0
0
2
4
0
0
2
4
6
4
0
0
4
0
2
0
5
0
3
0
4
0
0
2
2
0
4
0
0
2
2
0
6
0
4
2
2
10
2
0
5
2
2
8
5
4
5
0
0
5
0
0
2
0
2
2
0
0
4
0
4
0
4
2
0
0
4
0
2
2
2
2
4
6
4
4
2
3
6
0
2
2
0
8
2
0
7
56
0
4
0
0
0
4
0
4
1
2
2
0
6
2
35
4
4
2
12
0
4
2
0
0
4
2
2
0
0
10
4
0
1
0
0
12
5
2
3
4
0
4
4
2
0
2
7
4
64
0
0
0
2
12
4
0
4
0
4
2
2
2
2
2
4
0
0
2
0
2
2
0
0
6
2
4
0
4
2
51
0
2
4
0
50
0
4
1
6
0
2
0
6
2
2
2
0
0
2
2
4
2
0
6
4
4
2
0
4
5
4
4
0
0
2
5
2
2
0
2
2
3
0
0
2
0
