# Supplementary material for: A fault-intrusion-tolerant system and deadline-aware algorithm for scheduling scientific workflow in the cloud
Source: PeerJ Comput Sci. 2021 Nov 2;7:e747. doi: 10.7717/peerj-cs.747 (PMC8576554; doi:10.7717/peerj-cs.747)
Supplement: Supplemental Information 6 [file peerj-cs-07-747-s006.zip › Myproject1.1/bin/workload/planetlab/20110303/ds-pl3_technion_ac_il_tsinghua_xyz]

5
9
8
9
11
8
7
10
7
10
7
7
7
6
10
6
5
10
5
12
12
9
14
6
6
12
12
11
6
8
7
14
18
9
8
10
8
6
10
8
6
10
10
8
8
8
8
10
12
6
12
10
7
11
6
8
6
8
10
6
10
10
8
8
6
10
6
10
8
6
8
10
10
10
7
10
9
9
8
6
12
10
8
6
8
11
8
10
7
8
7
10
8
9
6
10
7
9
10
10
9
6
7
11
12
10
10
12
7
7
5
12
6
8
11
10
9
8
11
12
5
12
8
11
8
10
10
7
12
11
8
8
7
10
11
8
8
6
11
16
6
11
8
10
10
10
11
12
7
8
6
10
15
8
8
8
8
6
6
10
5
7
10
11
10
13
8
8
14
6
9
5
9
8
8
8
11
9
11
7
10
10
11
9
11
8
5
7
9
8
8
10
11
8
10
10
8
8
10
12
9
7
8
11
12
12
8
11
11
7
11
12
10
7
13
7
9
12
18
10
9
8
7
8
10
8
8
8
11
9
9
10
6
10
12
12
12
6
10
10
6
10
12
9
9
9
9
10
9
8
10
8
9
10
6
8
10
10
14
7
7
9
10
7
8
12
8
10
12
8
10
9
10
8
10
10
8
8
5
8
9
9
7
12
13
7
6
6
