# Supplementary material for: A fault-intrusion-tolerant system and deadline-aware algorithm for scheduling scientific workflow in the cloud
Source: PeerJ Comput Sci. 2021 Nov 2;7:e747. doi: 10.7717/peerj-cs.747 (PMC8576554; doi:10.7717/peerj-cs.747)
Supplement: Supplemental Information 6 [file peerj-cs-07-747-s006.zip › Myproject1.1/bin/workload/planetlab/20110303/ds-pl3_technion_ac_il_uw_oneswarm]

19
34
37
44
32
22
20
32
61
26
71
36
30
20
14
51
24
17
50
32
51
41
19
23
21
18
39
33
36
22
30
21
19
16
14
42
13
17
40
27
46
14
28
27
7
28
15
17
26
34
58
34
16
19
4
27
15
30
30
24
17
24
26
24
34
24
26
25
21
20
24
24
31
19
20
49
25
33
24
13
37
24
44
15
41
20
22
44
42
45
42
34
24
13
39
24
24
25
19
37
25
68
18
27
37
33
18
18
40
26
60
19
9
28
28
11
20
34
22
83
37
9
22
21
32
30
35
23
36
57
32
43
28
11
12
36
18
24
40
26
27
5
34
30
17
41
30
32
34
15
33
16
37
27
37
29
46
21
32
26
45
29
40
31
22
33
7
39
38
43
31
59
52
41
48
60
30
46
27
61
31
43
24
48
30
28
25
26
62
17
54
28
31
39
27
51
22
23
12
32
38
42
50
22
49
45
48
20
42
21
48
61
45
33
43
33
32
21
26
42
27
46
18
31
11
24
37
19
13
13
26
51
43
11
24
49
37
18
27
14
58
35
11
47
18
14
35
15
43
28
21
26
37
19
33
23
15
11
30
9
21
16
7
16
17
28
14
28
6
0
6
17
26
19
5
17
16
27
45
33
20
12
22
10
9
20
5
14
