# Supplementary material for: A fault-intrusion-tolerant system and deadline-aware algorithm for scheduling scientific workflow in the cloud
Source: PeerJ Comput Sci. 2021 Nov 2;7:e747. doi: 10.7717/peerj-cs.747 (PMC8576554; doi:10.7717/peerj-cs.747)
Supplement: Supplemental Information 6 [file peerj-cs-07-747-s006.zip › Myproject1.1/bin/workload/planetlab/20110303/earth_cs_brown_edu_root]

0
39
0
0
56
4
6
2
0
0
37
0
4
0
2
4
4
0
2
0
0
0
82
0
0
0
0
0
0
4
0
0
4
0
0
46
0
2
0
2
13
0
0
0
0
0
0
0
0
0
0
2
0
0
40
5
4
0
2
94
2
3
2
0
0
9
2
4
0
0
0
0
0
4
0
0
0
0
2
2
2
4
0
0
0
2
2
43
0
0
40
8
0
8
5
4
4
2
0
0
0
0
0
4
0
0
7
0
0
6
2
0
54
5
0
29
0
0
5
0
0
4
0
2
0
0
0
6
0
4
2
11
2
5
27
0
0
65
6
0
36
2
2
2
2
0
40
0
7
2
2
2
64
2
2
2
11
4
0
2
2
2
0
2
2
0
6
2
5
42
0
0
4
6
6
4
0
4
2
2
0
2
0
0
2
0
6
4
2
0
2
4
37
7
2
7
0
0
4
2
4
0
2
8
0
2
5
30
4
2
3
5
6
0
2
4
4
0
5
4
11
0
36
5
0
27
0
0
8
4
2
0
0
65
0
0
2
5
73
6
4
0
7
2
32
0
4
4
10
2
2
0
4
4
4
0
6
2
0
80
4
13
0
0
0
3
61
7
0
40
0
0
2
3
0
0
0
0
37
5
0
3
2
0
3
3
4
0
