# Supplementary material for: A fault-intrusion-tolerant system and deadline-aware algorithm for scheduling scientific workflow in the cloud
Source: PeerJ Comput Sci. 2021 Nov 2;7:e747. doi: 10.7717/peerj-cs.747 (PMC8576554; doi:10.7717/peerj-cs.747)
Supplement: Supplemental Information 6 [file peerj-cs-07-747-s006.zip › Myproject1.1/bin/workload/planetlab/20110303/earth_cs_brown_edu_uw_oneswarm]

5
10
12
5
3
3
2
11
7
4
7
11
4
7
9
9
4
5
4
5
11
9
4
4
7
4
9
11
9
7
7
4
18
4
13
2
5
25
13
15
11
9
7
7
9
7
6
7
5
83
7
9
6
5
5
14
30
9
12
10
11
10
13
7
7
21
4
9
20
9
12
15
16
14
13
20
13
23
24
14
12
27
9
18
13
10
12
14
9
13
7
15
9
21
30
16
16
10
9
20
9
17
19
10
15
12
17
16
5
16
11
11
13
17
7
11
6
28
19
12
9
24
24
19
9
11
21
14
16
9
25
22
11
13
41
18
18
14
21
14
12
28
12
9
16
20
9
25
27
16
9
22
20
23
23
9
40
5
20
13
11
13
26
16
21
11
13
18
10
27
19
12
14
9
19
21
7
25
22
5
20
17
4
7
14
10
16
30
13
11
7
14
19
12
18
16
18
13
18
15
5
19
7
9
14
11
8
28
14
11
10
5
7
16
18
16
15
18
7
11
5
4
9
9
9
18
11
9
12
7
5
5
9
5
9
11
4
16
8
7
5
7
9
5
7
7
7
4
3
9
4
5
5
13
2
7
7
7
4
5
7
5
4
25
39
5
8
5
0
5
5
7
12
9
7
12
11
5
6
9
9
14
9
3
5
3
2
10
