# Supplementary material for: A fault-intrusion-tolerant system and deadline-aware algorithm for scheduling scientific workflow in the cloud
Source: PeerJ Comput Sci. 2021 Nov 2;7:e747. doi: 10.7717/peerj-cs.747 (PMC8576554; doi:10.7717/peerj-cs.747)
Supplement: Supplemental Information 6 [file peerj-cs-07-747-s006.zip › Myproject1.1/bin/workload/planetlab/20110303/eve_ee_ntu_edu_tw_colostate_557]

61
76
73
71
52
52
51
70
61
40
73
54
68
57
82
55
54
63
66
57
58
73
83
57
67
73
71
42
78
71
42
81
42
73
67
82
37
76
81
73
68
71
84
57
70
74
75
69
74
73
73
47
73
68
47
56
64
60
65
60
52
59
39
63
36
55
37
46
70
46
52
37
70
29
77
66
70
44
36
43
61
73
68
78
63
76
41
64
46
68
73
39
58
43
36
61
53
66
71
41
58
61
45
36
32
30
44
67
49
73
67
46
60
49
62
52
30
34
74
74
59
70
76
42
41
42
74
60
47
69
57
58
75
73
56
59
59
43
73
70
69
74
51
52
72
57
41
47
60
61
69
71
69
47
58
67
74
55
40
27
67
67
47
38
66
35
55
77
69
46
80
74
67
75
67
69
72
43
72
75
49
37
47
67
69
72
16
29
70
34
62
53
68
75
47
66
68
59
55
51
75
67
65
38
34
64
43
33
36
36
46
70
70
40
45
78
41
59
58
67
50
46
73
28
79
63
78
41
63
41
73
58
82
73
40
67
74
53
76
71
51
63
83
67
72
79
62
76
80
81
67
78
60
53
44
54
69
60
71
37
51
57
67
77
71
62
78
69
43
63
75
48
43
51
34
79
38
66
64
83
82
63
69
50
79
67
18
51
