# Supplementary material for: A fault-intrusion-tolerant system and deadline-aware algorithm for scheduling scientific workflow in the cloud
Source: PeerJ Comput Sci. 2021 Nov 2;7:e747. doi: 10.7717/peerj-cs.747 (PMC8576554; doi:10.7717/peerj-cs.747)
Supplement: Supplemental Information 6 [file peerj-cs-07-747-s006.zip › Myproject1.1/bin/workload/planetlab/20110303/eve_ee_ntu_edu_tw_tsinghua_xyz]

13
12
9
10
11
7
12
9
11
8
8
14
8
8
9
11
13
7
9
11
11
12
11
11
12
12
9
10
9
9
9
6
14
9
7
10
13
10
9
7
9
9
10
9
11
7
10
9
12
9
9
9
9
10
11
11
8
10
9
9
12
11
11
8
15
7
9
9
11
7
13
11
12
13
10
10
5
10
9
9
9
9
11
11
12
12
9
13
7
5
8
9
12
8
14
8
9
9
9
9
9
11
11
11
13
12
10
8
11
11
11
9
11
9
9
9
11
11
8
9
13
12
7
8
9
11
12
13
13
14
9
8
9
14
11
10
9
13
11
11
6
7
11
11
20
20
9
9
14
9
10
13
11
11
9
9
11
11
10
10
16
9
12
11
9
9
13
7
9
9
10
12
7
7
10
8
11
11
15
7
10
12
7
9
18
13
13
9
13
10
9
11
11
9
13
7
9
9
9
9
14
9
13
11
15
9
11
11
11
8
13
11
13
9
9
12
11
7
9
13
13
7
11
11
11
7
9
8
24
13
11
11
11
11
11
9
11
11
12
11
11
8
8
11
9
9
9
14
11
8
12
10
9
9
7
11
9
10
11
11
7
11
11
9
14
13
7
7
9
11
9
11
7
7
12
7
10
9
9
11
7
9
11
11
11
9
7
13
