# Supplementary material for: A fault-intrusion-tolerant system and deadline-aware algorithm for scheduling scientific workflow in the cloud
Source: PeerJ Comput Sci. 2021 Nov 2;7:e747. doi: 10.7717/peerj-cs.747 (PMC8576554; doi:10.7717/peerj-cs.747)
Supplement: Supplemental Information 6 [file peerj-cs-07-747-s006.zip › Myproject1.1/bin/workload/planetlab/20110303/eve_ee_ntu_edu_tw_uw_oneswarm]

9
11
17
10
17
9
12
11
10
10
13
11
11
10
9
12
19
11
16
15
5
11
9
20
15
10
11
25
17
13
20
13
19
9
14
15
19
23
11
11
12
15
10
22
11
9
17
7
15
15
15
19
11
11
9
9
11
15
35
19
11
18
5
11
8
19
11
11
11
18
11
28
23
29
13
28
11
17
36
13
6
22
21
15
10
21
12
7
27
21
17
20
9
26
26
17
16
14
7
20
12
12
14
24
13
15
23
15
21
18
14
11
27
9
16
14
8
21
30
17
11
14
19
19
20
26
11
25
18
6
18
15
14
17
13
9
22
29
15
16
11
18
29
14
13
25
24
14
25
22
13
21
25
14
14
7
17
24
19
16
21
11
28
20
16
19
20
15
12
14
9
15
25
9
11
15
17
14
13
21
9
19
27
20
13
20
13
34
20
8
21
14
24
20
18
24
21
20
18
22
11
26
15
21
19
14
17
26
24
23
17
22
17
18
23
13
18
19
16
15
25
20
13
19
8
9
11
11
13
14
7
15
11
11
21
18
9
15
8
15
7
12
9
22
15
6
7
11
7
9
11
9
17
26
12
11
19
8
5
7
18
9
11
7
10
21
17
4
6
7
13
23
11
15
21
7
11
13
23
9
7
13
13
17
18
5
10
9
