# Supplementary material for: A fault-intrusion-tolerant system and deadline-aware algorithm for scheduling scientific workflow in the cloud
Source: PeerJ Comput Sci. 2021 Nov 2;7:e747. doi: 10.7717/peerj-cs.747 (PMC8576554; doi:10.7717/peerj-cs.747)
Supplement: Supplemental Information 6 [file peerj-cs-07-747-s006.zip › Myproject1.1/bin/workload/planetlab/20110303/evghu4_colbud_hu_uw_oneswarm]

12
12
12
14
6
12
21
8
19
10
14
16
6
12
6
7
10
8
12
10
13
8
6
10
6
14
10
12
6
10
16
10
8
10
8
15
12
10
14
13
19
6
10
10
12
10
12
8
6
6
12
4
10
14
12
4
10
21
17
8
10
17
8
6
10
19
12
18
10
12
13
12
10
4
10
19
13
6
16
6
16
8
23
25
8
12
10
15
10
23
12
12
5
14
8
16
10
14
23
12
18
29
6
14
27
4
17
11
15
33
10
14
19
25
8
8
8
8
6
10
8
14
21
10
23
25
8
8
17
23
6
14
8
11
21
10
16
27
19
14
12
10
8
6
14
4
12
6
12
17
12
29
14
10
10
8
4
25
16
11
10
10
8
14
8
19
12
12
12
14
14
6
14
25
14
17
29
8
19
23
14
19
19
12
7
17
8
14
21
14
10
23
10
29
8
8
18
17
23
6
17
19
25
10
12
16
17
8
21
14
19
18
18
15
21
21
35
10
16
12
6
35
10
10
27
12
17
12
10
10
10
14
15
14
6
14
27
19
13
16
10
16
10
12
8
19
21
14
17
6
4
10
17
4
10
8
21
4
21
6
11
6
9
4
7
9
9
4
9
11
6
15
22
16
8
8
15
4
4
10
4
8
4
10
21
10
10
8
