# Supplementary material for: A fault-intrusion-tolerant system and deadline-aware algorithm for scheduling scientific workflow in the cloud
Source: PeerJ Comput Sci. 2021 Nov 2;7:e747. doi: 10.7717/peerj-cs.747 (PMC8576554; doi:10.7717/peerj-cs.747)
Supplement: Supplemental Information 6 [file peerj-cs-07-747-s006.zip › Myproject1.1/bin/workload/planetlab/20110303/evghu7_colbud_hu_uw_oneswarm]

27
21
16
22
33
14
29
51
14
8
14
18
21
14
20
27
23
25
33
18
20
16
12
29
10
21
21
21
49
35
18
31
23
31
23
41
16
33
19
16
37
14
12
8
27
20
21
12
27
21
27
29
14
14
17
8
23
14
20
14
27
14
12
8
20
23
42
10
10
37
29
15
53
31
18
10
8
19
23
21
37
18
10
14
17
18
18
31
12
23
29
41
25
6
21
53
10
19
25
37
16
20
37
8
25
18
16
20
25
21
23
25
25
27
27
29
50
8
19
47
31
10
14
16
8
37
8
23
47
12
29
41
14
31
17
20
18
33
25
17
10
21
29
25
16
16
39
35
31
17
15
10
47
12
10
23
14
39
14
14
10
33
39
37
27
14
31
10
41
27
39
43
44
18
14
37
52
23
6
23
21
45
41
39
49
16
23
21
27
16
35
15
35
37
12
31
41
12
29
10
32
16
29
14
16
45
25
21
17
16
18
23
21
31
45
25
15
18
37
10
14
10
17
14
29
15
33
16
23
10
14
25
27
10
35
14
27
35
14
10
10
25
27
18
23
18
19
39
12
12
23
14
16
21
6
6
33
8
27
14
12
12
16
10
18
23
23
12
8
19
8
6
35
23
8
10
25
14
19
17
12
8
14
10
12
12
14
16
