# Supplementary material for: A fault-intrusion-tolerant system and deadline-aware algorithm for scheduling scientific workflow in the cloud
Source: PeerJ Comput Sci. 2021 Nov 2;7:e747. doi: 10.7717/peerj-cs.747 (PMC8576554; doi:10.7717/peerj-cs.747)
Supplement: Supplemental Information 6 [file peerj-cs-07-747-s006.zip › Myproject1.1/bin/workload/planetlab/20110303/fobos_cecalc_ula_ve_google_highground]

6
0
4
4
4
4
2
2
0
4
6
4
4
4
8
4
8
2
2
0
2
0
8
4
4
0
8
6
2
2
6
4
71
2
12
2
4
0
4
10
6
2
4
6
4
6
2
10
0
2
6
4
2
4
8
4
4
4
0
6
4
2
8
2
0
2
4
8
6
4
8
2
6
4
0
4
2
4
4
6
8
6
2
10
2
4
3
6
2
8
0
0
0
2
4
4
2
6
8
8
4
4
6
2
6
4
2
12
2
4
8
10
6
0
0
2
0
0
4
6
2
0
0
0
8
6
4
4
2
0
0
10
0
2
0
0
0
4
2
2
4
10
0
4
0
2
2
2
8
4
2
6
5
6
8
0
0
0
12
0
2
4
4
12
2
0
14
4
2
4
0
2
8
6
6
0
0
2
12
10
2
2
6
4
2
15
10
6
4
4
8
2
4
2
4
4
2
8
0
0
0
4
0
4
8
10
2
2
6
4
4
0
2
2
10
8
32
2
2
10
10
8
16
0
4
6
6
6
4
0
0
8
0
2
4
4
0
6
6
2
2
0
2
2
4
8
4
10
6
6
4
4
2
0
2
6
2
6
2
0
2
0
2
8
10
8
4
0
2
6
6
4
2
2
0
0
2
6
6
0
10
6
4
4
0
0
2
10
