# Supplementary material for: A fault-intrusion-tolerant system and deadline-aware algorithm for scheduling scientific workflow in the cloud
Source: PeerJ Comput Sci. 2021 Nov 2;7:e747. doi: 10.7717/peerj-cs.747 (PMC8576554; doi:10.7717/peerj-cs.747)
Supplement: Supplemental Information 6 [file peerj-cs-07-747-s006.zip › Myproject1.1/bin/workload/planetlab/20110303/fobos_cecalc_ula_ve_root]

7
2
0
2
2
2
4
2
2
4
2
0
2
0
4
0
2
0
4
4
4
17
2
4
4
2
4
4
2
4
8
6
2
4
2
5
2
2
2
0
0
2
2
2
0
4
6
4
2
2
5
0
8
0
9
0
0
4
2
2
4
6
4
4
2
4
0
7
2
2
4
7
2
2
2
4
7
13
2
2
4
2
6
4
4
4
1
4
2
2
4
4
9
2
6
4
3
2
0
2
2
5
0
2
7
4
4
0
2
2
4
0
0
2
2
0
4
2
2
2
2
2
2
4
2
4
2
4
0
0
2
2
2
6
9
2
6
2
2
2
4
2
4
5
7
2
2
4
0
2
4
4
4
0
2
7
4
2
4
2
4
4
2
2
7
4
0
2
11
2
2
0
2
2
0
2
4
2
4
0
4
4
2
4
4
2
4
4
2
2
4
2
2
2
5
4
4
4
0
0
4
2
4
2
4
2
2
0
5
2
2
2
6
0
6
4
2
0
0
2
4
0
2
2
5
3
0
6
6
2
2
4
2
2
11
4
2
8
2
2
4
0
4
6
2
2
2
0
0
2
6
10
2
4
2
2
0
2
2
4
2
4
4
4
4
4
3
0
5
4
4
6
17
0
2
0
2
0
2
4
2
2
2
0
2
2
2
0
