# Supplementary material for: A fault-intrusion-tolerant system and deadline-aware algorithm for scheduling scientific workflow in the cloud
Source: PeerJ Comput Sci. 2021 Nov 2;7:e747. doi: 10.7717/peerj-cs.747 (PMC8576554; doi:10.7717/peerj-cs.747)
Supplement: Supplemental Information 6 [file peerj-cs-07-747-s006.zip › Myproject1.1/bin/workload/planetlab/20110303/fobos_cecalc_ula_ve_tsinghua_xyz]

7
6
6
7
10
7
7
6
8
5
6
8
8
6
7
8
9
6
8
6
8
8
8
6
12
11
8
6
8
5
6
6
10
7
9
10
7
7
6
5
6
8
5
6
6
6
10
6
5
10
5
10
6
10
6
7
15
8
10
9
6
6
7
10
7
6
6
9
7
5
7
5
7
6
8
12
8
8
9
5
7
9
15
6
6
9
7
7
8
8
5
7
5
8
6
6
7
9
7
7
7
9
7
8
6
14
12
8
8
6
10
8
6
8
7
7
8
5
8
5
6
10
7
8
5
6
6
9
12
5
7
8
6
9
9
22
6
10
7
7
5
8
8
7
11
7
10
6
9
5
10
8
8
12
7
8
7
6
7
7
9
9
5
9
5
9
7
7
8
8
7
9
8
5
8
7
7
9
6
9
7
5
8
8
8
7
7
8
13
11
7
9
12
8
12
8
9
7
5
6
11
5
7
6
8
6
6
9
5
8
9
7
8
7
6
8
9
6
7
9
7
8
6
7
7
7
6
8
10
10
10
8
7
6
8
7
8
11
6
5
9
12
5
8
6
9
6
5
5
9
8
10
9
6
8
12
7
11
5
8
8
8
9
8
5
10
8
5
9
6
7
6
6
8
7
8
8
9
5
6
8
6
7
8
9
7
6
5
