# Supplementary material for: A fault-intrusion-tolerant system and deadline-aware algorithm for scheduling scientific workflow in the cloud
Source: PeerJ Comput Sci. 2021 Nov 2;7:e747. doi: 10.7717/peerj-cs.747 (PMC8576554; doi:10.7717/peerj-cs.747)
Supplement: Supplemental Information 6 [file peerj-cs-07-747-s006.zip › Myproject1.1/bin/workload/planetlab/20110303/fobos_cecalc_ula_ve_uw_oneswarm]

22
39
17
32
32
28
45
34
47
21
18
24
34
17
39
28
14
11
9
42
42
38
48
38
41
26
25
18
15
19
18
15
30
20
37
42
20
30
35
16
29
16
16
16
18
19
27
10
14
28
26
36
5
17
25
11
22
40
27
44
30
29
28
24
29
56
18
21
41
30
40
31
37
14
39
23
22
20
33
15
25
43
28
22
18
30
20
36
28
32
27
37
27
29
40
50
19
21
44
23
14
19
37
25
12
18
31
21
58
27
11
55
25
19
10
34
57
35
28
69
14
11
15
61
17
36
16
8
39
44
20
49
30
27
42
33
36
12
31
33
29
26
26
36
42
28
13
36
23
31
44
32
14
30
40
33
31
43
26
38
47
28
27
38
17
34
52
38
44
51
39
18
30
37
14
55
38
42
57
47
36
55
61
51
34
32
44
49
63
46
54
41
32
41
59
26
31
33
58
46
38
15
32
34
43
37
36
28
47
18
23
31
39
18
60
19
21
42
30
36
54
17
20
23
38
25
12
21
27
19
27
23
39
18
16
9
36
26
7
52
26
18
25
13
17
42
20
14
38
14
8
19
35
16
18
15
17
23
14
29
27
20
24
14
31
13
15
19
11
9
10
24
21
21
27
25
25
19
35
25
22
16
17
11
18
18
23
44
