# Supplementary material for: A fault-intrusion-tolerant system and deadline-aware algorithm for scheduling scientific workflow in the cloud
Source: PeerJ Comput Sci. 2021 Nov 2;7:e747. doi: 10.7717/peerj-cs.747 (PMC8576554; doi:10.7717/peerj-cs.747)
Supplement: Supplemental Information 6 [file peerj-cs-07-747-s006.zip › Myproject1.1/bin/workload/planetlab/20110303/fobos_cecalc_ula_ve_uw_seattle]

18
11
2
3
0
2
2
3
2
3
2
7
5
0
13
0
0
4
0
2
2
5
5
3
3
11
3
2
0
3
2
0
2
5
4
2
2
0
2
5
4
2
3
0
0
3
4
2
3
2
0
2
2
0
7
2
5
2
0
4
2
0
2
2
2
0
4
0
12
0
0
3
2
4
7
0
0
13
3
2
4
2
4
2
2
5
1
0
2
2
3
3
3
0
0
4
3
2
0
2
2
0
0
7
2
5
4
0
2
4
4
7
0
2
0
0
4
2
2
3
4
0
8
0
10
2
0
0
2
2
3
0
3
3
3
2
2
4
0
0
2
0
4
2
2
9
2
2
3
0
0
3
0
2
2
0
5
5
0
13
2
2
0
5
0
8
0
0
2
2
12
5
0
2
2
2
2
4
3
2
0
5
4
2
2
1
4
2
0
3
2
2
3
7
2
2
0
2
2
2
0
2
4
0
0
2
0
3
5
2
0
5
2
5
0
2
2
2
0
4
0
2
0
2
3
0
0
0
2
4
0
2
3
0
0
2
0
4
0
3
4
4
5
5
3
4
4
5
3
5
6
4
2
4
0
0
2
4
2
0
2
2
2
5
0
0
3
3
5
0
2
0
2
4
2
2
2
2
2
2
0
0
0
0
3
10
2
5
