# Supplementary material for: A fault-intrusion-tolerant system and deadline-aware algorithm for scheduling scientific workflow in the cloud
Source: PeerJ Comput Sci. 2021 Nov 2;7:e747. doi: 10.7717/peerj-cs.747 (PMC8576554; doi:10.7717/peerj-cs.747)
Supplement: Supplemental Information 6 [file peerj-cs-07-747-s006.zip › Myproject1.1/bin/workload/planetlab/20110303/freedom_informatik_rwth-aachen_de_tsinghua_xyz]

17
20
19
15
17
16
14
16
14
16
11
19
17
14
16
14
16
15
15
14
14
18
12
15
19
13
15
17
18
19
16
16
14
12
13
17
19
15
11
17
16
18
18
14
18
18
16
21
16
19
24
17
17
13
14
14
19
18
12
18
16
17
17
20
15
15
15
15
19
14
13
18
11
19
15
15
17
17
15
14
17
17
14
19
14
16
17
12
14
14
15
14
14
18
11
16
15
15
15
16
18
16
14
14
14
15
10
14
20
21
15
16
16
16
17
19
16
19
11
16
19
17
15
15
19
16
15
24
17
16
14
17
20
20
21
16
16
18
15
16
18
21
8
17
19
14
20
16
17
16
14
18
14
13
13
16
14
14
15
14
18
17
18
16
15
11
12
17
16
16
17
14
18
14
27
14
14
14
15
13
14
14
16
19
15
14
19
12
17
15
16
16
13
17
17
16
16
17
17
15
14
13
14
14
16
19
20
18
18
17
13
19
20
16
12
17
13
17
14
13
17
17
14
14
14
16
13
17
16
15
15
17
16
15
17
19
14
17
13
15
17
16
15
17
18
16
16
18
17
13
14
14
17
14
17
19
15
20
16
15
17
15
11
18
17
15
16
18
12
15
12
14
16
16
14
15
18
15
18
17
16
20
11
14
14
17
15
13
