# Supplementary material for: A fault-intrusion-tolerant system and deadline-aware algorithm for scheduling scientific workflow in the cloud
Source: PeerJ Comput Sci. 2021 Nov 2;7:e747. doi: 10.7717/peerj-cs.747 (PMC8576554; doi:10.7717/peerj-cs.747)
Supplement: Supplemental Information 6 [file peerj-cs-07-747-s006.zip › Myproject1.1/bin/workload/planetlab/20110303/freedom_informatik_rwth-aachen_de_tum_i2p]

0
0
16
3
2
11
0
2
2
5
2
21
0
0
7
5
5
2
0
2
3
0
7
2
2
22
6
20
7
2
0
0
3
0
4
4
3
9
9
13
0
5
0
11
5
10
4
7
0
2
28
2
0
4
3
0
5
4
14
5
14
2
3
0
0
5
22
3
5
5
3
5
5
32
12
0
4
13
8
19
13
5
13
2
9
12
5
2
3
2
54
14
8
54
10
40
25
27
0
9
12
4
27
22
21
34
9
5
3
2
1
7
3
26
30
5
15
30
9
4
17
13
2
3
5
47
9
7
69
32
47
3
20
0
4
44
7
0
0
3
5
7
8
3
32
5
10
16
43
3
55
14
8
33
0
48
7
3
34
31
0
38
4
30
17
5
15
0
51
21
24
38
0
15
11
5
32
24
11
0
10
2
34
32
10
3
11
23
12
10
19
67
30
3
13
65
13
13
36
0
9
5
0
22
2
0
18
23
7
14
53
2
36
0
14
14
0
2
30
3
5
9
10
59
37
53
8
5
2
48
42
52
53
16
2
56
19
34
4
54
8
2
8
0
2
23
35
4
42
2
15
6
7
2
77
0
2
2
63
6
3
2
12
0
8
5
35
0
39
0
12
0
0
59
10
1
3
5
66
0
2
0
0
0
21
14
1
8
