# Supplementary material for: A fault-intrusion-tolerant system and deadline-aware algorithm for scheduling scientific workflow in the cloud
Source: PeerJ Comput Sci. 2021 Nov 2;7:e747. doi: 10.7717/peerj-cs.747 (PMC8576554; doi:10.7717/peerj-cs.747)
Supplement: Supplemental Information 6 [file peerj-cs-07-747-s006.zip › Myproject1.1/bin/workload/planetlab/20110303/freedom_informatik_rwth-aachen_de_uw_oneswarm]

57
62
39
63
72
45
64
66
50
53
13
65
46
78
46
60
59
59
51
63
62
52
14
47
70
51
65
64
54
83
75
41
54
54
16
50
64
68
49
40
52
38
71
39
70
45
25
57
42
65
55
43
40
42
49
62
35
38
16
50
57
44
71
39
68
79
52
37
73
59
34
42
43
48
69
43
44
35
58
50
40
64
21
37
0
51
27
49
65
60
48
44
42
33
14
66
66
41
33
69
42
73
32
30
32
37
11
53
31
54
52
67
53
64
50
56
47
69
12
50
46
35
55
60
57
31
46
42
41
43
30
58
72
48
60
48
47
66
68
42
40
69
12
26
75
72
51
62
45
58
49
64
41
31
16
50
46
67
36
57
55
57
49
37
51
61
10
51
39
35
40
40
61
39
54
50
58
27
16
37
72
70
53
56
64
45
64
26
44
44
68
42
53
55
53
40
52
48
41
44
33
45
16
52
67
43
33
56
42
68
34
43
37
37
18
38
61
57
44
59
64
29
71
44
44
50
14
76
36
53
22
36
40
28
40
53
44
34
13
48
13
54
40
34
55
43
37
32
38
50
57
51
33
73
22
53
45
22
43
18
56
44
15
60
42
45
28
32
20
53
12
30
15
42
17
15
75
40
38
59
38
15
35
18
50
58
53
45
