# Supplementary material for: A fault-intrusion-tolerant system and deadline-aware algorithm for scheduling scientific workflow in the cloud
Source: PeerJ Comput Sci. 2021 Nov 2;7:e747. doi: 10.7717/peerj-cs.747 (PMC8576554; doi:10.7717/peerj-cs.747)
Supplement: Supplemental Information 6 [file peerj-cs-07-747-s006.zip › Myproject1.1/bin/workload/planetlab/20110303/gschembra3_diit_unict_it_uw_oneswarm]

11
13
13
56
31
11
5
17
23
7
21
27
13
13
7
29
7
7
11
17
9
33
7
7
21
13
13
13
11
13
21
17
7
5
5
17
9
9
11
7
5
3
13
21
7
23
11
7
15
9
9
7
15
9
9
17
15
21
13
11
9
17
23
23
7
39
11
25
13
7
9
9
13
29
5
15
11
15
11
11
17
7
11
11
19
11
17
13
9
9
11
7
7
19
7
31
15
9
11
13
15
15
13
13
15
11
11
13
9
17
17
13
17
19
25
9
5
9
21
15
9
17
21
15
9
15
21
11
23
13
9
13
19
25
29
9
11
17
3
11
15
22
11
13
21
11
19
13
7
7
13
19
31
30
27
21
33
21
13
11
15
9
3
13
23
13
19
33
13
9
13
23
25
7
13
11
13
19
15
11
7
23
15
19
13
11
15
13
27
17
21
11
15
17
15
34
13
23
21
13
35
11
17
23
27
8
13
11
13
15
9
19
17
11
17
15
13
17
17
21
35
11
11
23
9
19
71
11
7
11
7
9
9
11
19
17
11
23
7
17
21
7
17
11
7
21
11
19
11
9
11
11
17
5
11
15
13
5
23
7
2
3
15
21
9
7
17
11
9
11
11
9
9
17
5
7
7
7
9
3
9
1
13
5
7
7
7
9
