# Supplementary material for: A fault-intrusion-tolerant system and deadline-aware algorithm for scheduling scientific workflow in the cloud
Source: PeerJ Comput Sci. 2021 Nov 2;7:e747. doi: 10.7717/peerj-cs.747 (PMC8576554; doi:10.7717/peerj-cs.747)
Supplement: Supplemental Information 6 [file peerj-cs-07-747-s006.zip › Myproject1.1/bin/workload/planetlab/20110303/gschembra4_diit_unict_it_root]

2
1
5
7
0
2
0
2
2
5
7
2
0
2
95
7
0
5
0
0
0
0
2
0
0
0
2
9
1
0
2
1
0
2
3
0
0
0
7
4
9
0
0
0
9
0
0
0
0
0
5
0
5
0
0
0
2
0
0
2
0
2
0
4
0
1
2
0
0
0
0
10
0
11
0
0
0
0
2
5
1
0
0
1
5
5
0
1
1
0
0
5
5
0
2
5
0
5
0
91
0
2
0
2
0
9
0
7
2
0
0
2
0
2
7
0
0
2
0
0
7
7
3
1
0
0
1
0
0
0
0
0
9
1
0
2
2
0
0
0
1
0
1
3
0
0
0
0
1
9
0
0
0
2
3
7
0
0
0
0
1
0
2
4
2
2
1
0
3
9
2
0
0
7
95
0
0
5
1
1
2
1
1
0
7
7
0
1
0
0
9
0
7
0
0
0
9
0
7
0
0
0
0
0
2
2
0
0
7
5
0
2
0
5
0
0
0
0
4
2
2
0
0
5
2
7
0
0
0
9
0
9
2
0
3
1
0
7
0
0
1
0
0
7
0
0
0
5
0
5
5
2
2
2
0
2
0
2
5
0
3
5
0
0
0
0
5
1
2
7
2
2
5
5
0
3
0
0
11
5
0
0
0
0
7
7
2
0
