# Supplementary material for: A fault-intrusion-tolerant system and deadline-aware algorithm for scheduling scientific workflow in the cloud
Source: PeerJ Comput Sci. 2021 Nov 2;7:e747. doi: 10.7717/peerj-cs.747 (PMC8576554; doi:10.7717/peerj-cs.747)
Supplement: Supplemental Information 6 [file peerj-cs-07-747-s006.zip › Myproject1.1/bin/workload/planetlab/20110303/gschembra4_diit_unict_it_uw_oneswarm]

11
5
9
13
25
13
19
9
13
3
9
17
15
13
11
17
5
5
9
13
17
11
3
5
2
13
5
15
11
7
15
13
9
7
13
9
0
7
19
11
13
9
5
7
7
5
5
7
2
11
15
19
15
13
5
3
9
17
23
13
33
23
31
17
15
11
25
11
25
15
15
18
9
21
17
19
29
15
33
20
46
38
27
39
21
36
34
19
25
9
21
29
15
11
64
44
17
11
23
18
31
25
9
25
27
15
11
27
21
38
31
19
52
11
25
37
15
37
21
17
21
15
44
17
33
23
31
15
31
5
27
52
41
29
35
54
11
27
25
23
11
17
31
19
21
19
13
7
17
23
25
15
7
31
13
31
13
27
23
27
27
29
21
17
27
17
25
9
25
21
41
23
11
21
54
27
37
25
19
21
39
38
31
11
19
15
15
36
13
13
21
30
37
17
27
17
23
23
34
25
17
27
31
21
29
21
35
23
31
13
25
25
19
17
35
19
17
27
33
19
33
25
5
11
15
19
21
31
19
16
15
19
15
21
23
19
13
5
21
15
11
7
13
11
7
5
9
15
5
13
15
5
7
11
5
17
17
0
7
15
37
7
5
5
15
13
11
15
3
35
5
23
37
13
5
3
5
11
7
1
17
5
3
13
9
5
13
11
