# Supplementary material for: A fault-intrusion-tolerant system and deadline-aware algorithm for scheduling scientific workflow in the cloud
Source: PeerJ Comput Sci. 2021 Nov 2;7:e747. doi: 10.7717/peerj-cs.747 (PMC8576554; doi:10.7717/peerj-cs.747)
Supplement: Supplemental Information 6 [file peerj-cs-07-747-s006.zip › Myproject1.1/bin/workload/planetlab/20110303/host3_planetlab_informatik_tu-darmstadt_de_irisaple_wup]

7
5
9
7
4
5
7
7
4
5
5
5
5
4
5
7
7
6
7
8
5
5
5
5
7
5
5
7
7
7
5
5
7
7
9
7
7
5
7
6
5
5
5
5
6
7
7
5
7
4
4
7
7
5
5
7
5
5
7
9
5
5
5
5
7
7
7
7
5
7
5
5
7
5
5
5
7
5
5
6
4
7
5
5
6
5
5
7
5
5
7
7
5
5
7
7
7
5
8
7
5
6
7
7
6
5
4
6
7
5
7
5
7
7
9
5
7
4
7
5
5
5
7
4
5
7
5
5
7
7
6
7
7
7
7
6
6
5
7
7
4
7
7
5
5
7
9
7
7
5
5
2
2
4
3
4
5
2
2
2
7
5
5
4
2
6
4
7
5
2
5
5
5
4
7
3
5
6
5
5
5
4
5
5
2
5
4
5
6
3
5
4
0
7
2
5
5
4
5
5
7
3
5
5
4
6
4
7
5
5
5
5
5
4
2
5
7
2
6
4
6
4
5
5
4
6
7
6
4
5
6
5
6
2
5
5
5
4
2
6
5
7
4
2
4
6
5
6
4
7
3
5
3
4
7
7
4
5
5
5
4
4
5
4
5
6
5
5
5
5
5
7
5
2
5
4
4
6
5
4
5
5
5
5
3
5
7
4
