# Supplementary material for: A fault-intrusion-tolerant system and deadline-aware algorithm for scheduling scientific workflow in the cloud
Source: PeerJ Comput Sci. 2021 Nov 2;7:e747. doi: 10.7717/peerj-cs.747 (PMC8576554; doi:10.7717/peerj-cs.747)
Supplement: Supplemental Information 6 [file peerj-cs-07-747-s006.zip › Myproject1.1/bin/workload/planetlab/20110303/host3_planetlab_informatik_tu-darmstadt_de_princeton_codeen]

7
0
2
2
2
2
5
2
2
2
9
5
4
2
2
4
2
2
0
0
0
2
0
4
7
2
2
2
3
0
2
0
0
4
2
0
2
4
4
2
2
0
7
2
2
2
0
2
4
6
2
2
2
4
4
0
4
2
0
2
6
0
2
2
2
2
2
2
2
0
2
2
0
4
2
2
5
4
2
2
2
9
6
4
4
0
2
2
7
3
4
11
6
4
0
4
0
3
2
8
2
2
4
2
3
2
2
5
5
2
2
2
4
2
2
6
4
4
2
2
0
4
4
0
2
2
11
4
2
2
2
8
2
6
2
4
2
2
4
0
4
4
2
6
2
4
2
0
2
2
0
2
4
7
2
4
4
2
0
0
6
5
12
6
2
0
2
6
4
2
4
6
2
4
4
2
2
11
2
0
2
2
0
2
2
2
6
2
6
2
2
0
0
8
4
2
6
2
4
4
6
2
0
0
0
4
0
2
2
2
4
7
2
6
2
2
6
2
0
2
0
6
2
2
6
4
2
2
20
6
2
2
6
0
4
0
2
6
0
2
9
4
6
10
4
2
4
4
2
2
2
0
0
2
2
2
2
4
2
0
4
4
2
4
3
6
2
4
4
2
5
4
2
0
4
0
2
2
4
2
2
0
0
2
5
2
6
4
