# Supplementary material for: A fault-intrusion-tolerant system and deadline-aware algorithm for scheduling scientific workflow in the cloud
Source: PeerJ Comput Sci. 2021 Nov 2;7:e747. doi: 10.7717/peerj-cs.747 (PMC8576554; doi:10.7717/peerj-cs.747)
Supplement: Supplemental Information 6 [file peerj-cs-07-747-s006.zip › Myproject1.1/bin/workload/planetlab/20110303/host3_planetlab_informatik_tu-darmstadt_de_uka_p2pns]

2
2
2
2
2
0
2
2
1
2
2
0
0
1
2
2
2
2
0
2
2
11
4
0
0
0
15
2
2
2
2
2
0
2
2
2
2
0
0
2
2
2
2
0
0
0
2
0
0
0
2
2
2
2
0
2
2
2
2
0
2
2
0
0
2
0
2
2
0
0
2
2
0
2
2
2
14
0
2
2
2
2
0
2
2
2
0
2
0
2
15
2
2
0
2
2
2
2
2
2
2
0
0
0
0
2
0
0
2
0
2
2
2
2
2
2
2
0
2
0
0
2
2
0
2
2
2
2
2
2
0
2
0
2
2
0
0
0
0
2
2
2
0
2
2
2
0
4
2
0
2
0
2
0
2
2
0
2
0
2
2
2
0
2
2
2
0
13
0
0
0
2
0
2
0
0
2
2
2
0
2
2
2
0
13
2
4
2
0
0
0
0
0
2
2
0
2
0
0
2
0
10
2
2
2
2
0
2
4
2
0
0
2
0
2
2
2
2
0
0
0
2
0
2
2
0
0
2
2
0
0
2
2
0
2
2
2
2
2
0
2
0
0
2
0
2
2
2
2
0
2
2
18
0
0
2
0
7
2
0
2
2
0
0
0
0
0
0
2
2
2
0
2
2
2
2
0
0
0
14
2
2
0
0
0
2
0
2
