# Supplementary material for: A fault-intrusion-tolerant system and deadline-aware algorithm for scheduling scientific workflow in the cloud
Source: PeerJ Comput Sci. 2021 Nov 2;7:e747. doi: 10.7717/peerj-cs.747 (PMC8576554; doi:10.7717/peerj-cs.747)
Supplement: Supplemental Information 6 [file peerj-cs-07-747-s006.zip › Myproject1.1/bin/workload/planetlab/20110303/host3-plb_loria_fr_irisaple_wup]

3
1
1
0
1
9
1
1
3
1
1
7
5
1
1
3
1
3
1
3
3
1
5
1
3
1
9
1
3
3
3
1
3
1
1
1
1
1
1
5
1
3
1
3
1
1
3
0
1
3
1
1
1
5
3
5
1
1
3
0
0
7
1
1
0
5
3
0
0
9
5
7
1
3
0
7
0
5
3
1
1
3
0
0
0
3
3
1
1
3
1
1
5
1
1
1
1
3
1
9
11
1
3
1
3
1
3
5
3
3
3
3
13
7
0
3
1
3
3
1
5
3
3
1
1
1
5
3
1
3
1
5
1
1
1
1
3
1
1
5
3
7
3
7
1
3
3
1
1
1
5
1
1
1
3
1
4
1
1
0
3
3
1
1
3
0
1
7
1
3
6
0
5
8
3
3
1
1
1
3
3
1
9
3
1
3
1
3
1
5
1
3
1
1
3
1
3
4
3
7
1
1
0
1
1
3
1
1
1
3
3
1
1
9
1
1
3
7
3
1
1
3
1
1
0
1
7
3
3
1
1
1
3
1
1
3
9
3
1
1
0
3
0
3
5
1
3
7
1
3
1
1
3
1
1
3
5
1
3
9
1
1
1
7
1
1
1
8
1
3
9
0
7
10
3
0
1
3
5
1
5
3
3
1
5
5
1
1
