# Supplementary material for: A fault-intrusion-tolerant system and deadline-aware algorithm for scheduling scientific workflow in the cloud
Source: PeerJ Comput Sci. 2021 Nov 2;7:e747. doi: 10.7717/peerj-cs.747 (PMC8576554; doi:10.7717/peerj-cs.747)
Supplement: Supplemental Information 6 [file peerj-cs-07-747-s006.zip › Myproject1.1/bin/workload/planetlab/20110303/host3-plb_loria_fr_root]

0
0
0
0
0
3
1
1
0
0
0
3
5
0
1
7
1
5
3
0
0
0
3
0
0
0
7
9
5
3
0
5
0
0
1
0
0
0
1
0
0
0
1
0
0
0
83
0
1
1
1
0
0
1
5
0
3
3
1
0
0
5
1
7
1
68
7
0
1
5
0
1
1
0
0
10
1
0
0
7
0
3
0
0
7
3
3
0
0
5
1
1
58
3
0
0
0
1
0
1
3
0
5
1
5
7
0
7
0
1
3
1
1
3
1
1
1
3
1
0
1
7
1
1
0
3
1
9
5
0
1
5
0
1
1
88
7
0
5
13
1
0
3
5
0
0
0
1
1
0
7
0
0
1
1
0
3
1
0
0
0
0
7
3
0
1
1
0
3
3
1
0
1
5
1
0
1
0
12
3
0
1
5
0
0
5
3
5
0
47
1
5
43
0
1
1
0
3
5
3
3
0
0
1
0
3
0
7
6
7
1
0
1
7
5
3
9
0
0
5
7
1
1
3
1
1
1
1
0
1
1
1
0
1
1
1
7
5
1
1
0
3
3
7
3
0
1
1
1
3
5
0
1
3
5
5
1
42
0
1
3
0
1
3
0
5
3
8
0
3
1
3
7
64
1
0
0
1
7
0
3
1
0
5
1
7
0
3
