# Supplementary material for: A fault-intrusion-tolerant system and deadline-aware algorithm for scheduling scientific workflow in the cloud
Source: PeerJ Comput Sci. 2021 Nov 2;7:e747. doi: 10.7717/peerj-cs.747 (PMC8576554; doi:10.7717/peerj-cs.747)
Supplement: Supplemental Information 6 [file peerj-cs-07-747-s006.zip › Myproject1.1/bin/workload/planetlab/20110303/host3-plb_loria_fr_tsinghua_xyz]

13
13
11
17
13
11
14
7
11
11
14
13
13
13
11
12
11
17
13
13
15
13
18
9
15
13
14
13
13
17
13
11
13
7
13
12
13
11
17
13
15
13
13
10
13
9
17
12
11
13
13
15
14
13
17
13
13
11
15
15
13
9
17
20
15
15
12
15
15
13
16
17
9
17
9
12
9
9
7
15
13
16
11
13
9
11
11
15
11
15
15
13
18
13
13
9
13
14
13
9
14
15
20
11
13
9
13
14
11
14
9
15
18
15
13
14
11
14
15
17
13
18
13
11
11
13
15
15
13
15
15
13
17
13
11
17
10
11
13
17
19
16
11
13
11
11
15
9
12
16
15
11
15
15
11
13
21
13
11
15
13
15
12
11
15
11
11
15
9
15
16
13
9
14
13
11
13
11
18
16
19
13
13
15
9
14
13
13
20
20
13
19
13
15
15
20
11
12
18
15
15
9
9
11
13
17
15
14
12
13
13
15
9
15
11
24
15
15
11
15
9
11
9
16
13
13
15
18
13
11
11
13
11
11
9
13
13
19
15
12
13
11
11
15
10
13
11
11
20
20
14
13
12
11
15
10
11
16
17
16
13
11
18
13
16
13
13
13
13
12
14
11
18
19
11
15
13
16
19
11
24
17
13
18
15
16
17
11
