# Supplementary material for: A fault-intrusion-tolerant system and deadline-aware algorithm for scheduling scientific workflow in the cloud
Source: PeerJ Comput Sci. 2021 Nov 2;7:e747. doi: 10.7717/peerj-cs.747 (PMC8576554; doi:10.7717/peerj-cs.747)
Supplement: Supplemental Information 6 [file peerj-cs-07-747-s006.zip › Myproject1.1/bin/workload/planetlab/20110303/host4-plb_loria_fr_root]

0
0
0
5
1
3
0
1
0
59
1
0
92
0
0
1
1
0
5
1
7
0
1
0
0
0
5
9
0
1
98
1
3
1
1
88
3
7
1
0
0
0
0
1
0
1
3
0
5
1
0
12
0
1
0
9
1
7
1
54
0
5
3
0
3
0
0
7
3
5
3
3
3
5
0
3
0
1
3
7
0
0
5
0
3
3
1
1
1
78
3
1
5
0
1
1
5
1
1
0
1
1
11
1
1
3
0
0
1
1
3
13
0
1
5
3
1
0
5
7
0
5
5
5
1
0
1
81
1
0
1
0
3
3
0
1
1
0
5
1
1
0
1
1
9
0
1
1
5
3
5
1
1
3
5
1
3
1
1
1
1
0
90
7
3
1
5
0
1
1
3
5
7
5
1
1
1
5
7
0
0
1
0
0
3
3
3
0
0
1
5
0
3
1
7
5
1
0
0
0
7
1
1
3
3
3
5
5
5
93
0
0
1
3
7
0
0
1
5
0
72
3
0
5
1
3
3
0
0
5
3
5
0
5
82
5
3
3
0
1
1
5
5
0
5
0
0
3
1
1
0
1
0
3
0
5
1
1
71
5
11
1
5
0
3
1
3
1
1
1
7
3
1
7
0
0
5
11
1
1
5
1
0
11
1
0
7
3
