# Supplementary material for: A fault-intrusion-tolerant system and deadline-aware algorithm for scheduling scientific workflow in the cloud
Source: PeerJ Comput Sci. 2021 Nov 2;7:e747. doi: 10.7717/peerj-cs.747 (PMC8576554; doi:10.7717/peerj-cs.747)
Supplement: Supplemental Information 6 [file peerj-cs-07-747-s006.zip › Myproject1.1/bin/workload/planetlab/20110303/host4-plb_loria_fr_tsinghua_xyz]

7
15
9
11
7
11
13
11
11
16
17
15
15
10
7
11
11
11
10
11
7
7
9
9
13
11
14
13
9
11
14
11
13
7
13
17
9
14
7
9
11
13
14
11
13
13
13
9
11
9
9
14
9
9
9
7
13
15
7
10
9
16
13
9
11
15
11
10
15
11
9
13
7
11
17
9
11
11
15
13
9
9
11
7
11
13
11
9
13
11
13
9
13
7
11
10
11
8
9
9
7
9
17
9
9
13
9
11
11
13
11
13
9
9
11
7
9
9
15
11
13
9
14
9
9
7
9
16
13
12
11
9
11
7
9
9
13
7
11
9
11
5
9
11
13
13
9
9
10
11
12
13
9
9
13
11
7
11
11
9
11
11
13
11
16
9
11
13
10
11
9
14
13
11
9
11
11
13
13
9
7
13
11
11
9
9
9
9
9
9
13
13
9
5
19
12
11
13
7
9
14
11
9
13
7
13
20
13
13
13
13
13
13
16
12
13
11
11
14
11
13
11
11
18
13
11
9
7
9
16
11
11
15
11
13
16
15
9
9
7
9
13
11
9
11
13
9
7
9
9
11
7
9
7
15
11
19
9
12
11
11
11
9
11
10
9
13
15
13
13
16
9
13
13
13
13
13
11
11
9
11
5
11
13
9
9
12
13
