# Supplementary material for: A fault-intrusion-tolerant system and deadline-aware algorithm for scheduling scientific workflow in the cloud
Source: PeerJ Comput Sci. 2021 Nov 2;7:e747. doi: 10.7717/peerj-cs.747 (PMC8576554; doi:10.7717/peerj-cs.747)
Supplement: Supplemental Information 6 [file peerj-cs-07-747-s006.zip › Myproject1.1/bin/workload/planetlab/20110303/host4-plb_loria_fr_uw_oneswarm]

30
34
23
17
11
28
25
26
30
48
54
26
34
20
38
81
26
36
39
3
16
17
17
28
46
22
33
21
23
24
50
19
26
19
23
37
34
12
41
7
27
32
24
38
15
25
26
38
14
25
18
19
19
18
30
42
20
45
32
32
44
29
31
30
23
60
30
30
19
48
28
21
13
30
65
17
32
43
34
17
15
15
13
45
21
11
25
24
25
35
49
32
40
13
36
30
51
38
11
23
26
23
43
27
13
28
13
40
28
51
39
33
9
43
24
42
32
32
38
51
15
57
33
26
26
9
19
34
21
23
30
20
19
40
22
28
28
11
23
22
17
38
7
17
32
21
11
17
64
22
35
35
15
30
37
26
20
62
22
26
16
34
25
22
31
38
39
13
17
19
13
26
28
42
24
20
32
26
37
13
18
28
11
32
18
32
36
36
9
13
24
26
36
16
30
36
49
25
23
7
27
33
42
29
13
47
30
17
34
36
36
24
37
28
32
36
17
44
20
25
13
30
13
15
15
34
32
23
28
25
26
32
13
13
32
20
17
24
17
11
15
22
17
21
17
9
13
21
15
22
21
19
9
11
11
5
15
13
21
44
7
9
7
11
12
15
11
15
13
9
31
9
21
35
24
13
18
18
23
13
9
7
11
9
17
15
16
26
