# Supplementary material for: A fault-intrusion-tolerant system and deadline-aware algorithm for scheduling scientific workflow in the cloud
Source: PeerJ Comput Sci. 2021 Nov 2;7:e747. doi: 10.7717/peerj-cs.747 (PMC8576554; doi:10.7717/peerj-cs.747)
Supplement: Supplemental Information 6 [file peerj-cs-07-747-s006.zip › Myproject1.1/bin/workload/planetlab/20110303/iraplab1_iralab_uni-karlsruhe_de_tum_i2p]

0
6
0
2
4
2
4
6
4
0
0
2
0
4
0
2
0
2
2
0
4
10
10
10
2
4
0
0
0
0
6
0
2
0
4
0
2
2
2
4
2
0
0
0
4
2
6
2
0
2
10
4
6
2
8
2
8
2
0
0
0
16
2
0
2
2
0
2
2
8
12
2
4
2
0
2
4
8
2
0
4
0
6
2
4
0
0
0
4
6
4
29
0
6
4
8
4
2
8
0
0
14
2
14
6
0
0
0
4
10
2
2
0
2
4
0
8
2
4
8
0
6
12
14
0
0
2
0
2
2
0
8
2
4
0
4
14
2
6
0
2
14
6
4
2
0
2
0
0
0
4
4
2
0
0
8
10
2
2
2
4
0
2
2
0
0
2
4
0
0
0
2
6
4
0
6
2
6
4
6
10
6
14
6
2
10
2
6
2
0
4
4
8
4
10
12
2
4
0
2
4
4
6
2
12
4
2
2
6
0
4
8
4
0
0
10
12
12
2
12
2
8
2
12
4
4
2
10
2
4
12
14
2
6
4
2
0
2
2
33
2
0
0
0
2
10
4
2
8
2
4
0
0
14
4
19
6
0
0
0
2
0
21
2
2
8
4
2
4
2
2
0
0
10
4
0
23
23
14
2
4
2
2
2
0
8
4
4
