# Supplementary material for: A fault-intrusion-tolerant system and deadline-aware algorithm for scheduling scientific workflow in the cloud
Source: PeerJ Comput Sci. 2021 Nov 2;7:e747. doi: 10.7717/peerj-cs.747 (PMC8576554; doi:10.7717/peerj-cs.747)
Supplement: Supplemental Information 6 [file peerj-cs-07-747-s006.zip › Myproject1.1/bin/workload/planetlab/20110303/iraplab1_iralab_uni-karlsruhe_de_uw_oneswarm]

4
8
8
6
6
6
10
12
8
16
8
10
6
2
0
6
6
6
4
14
2
0
6
0
8
16
8
6
4
6
8
6
4
6
14
29
6
10
12
10
6
4
4
12
10
12
19
14
19
33
8
12
35
19
12
21
72
17
19
12
21
41
23
33
16
17
25
19
18
23
27
19
17
21
21
19
23
19
39
19
16
14
27
29
37
17
17
21
10
8
39
12
6
17
15
23
35
13
21
8
13
23
39
12
6
10
33
17
19
15
31
25
17
29
23
27
15
29
19
41
31
12
15
33
6
19
15
8
17
8
19
23
10
10
25
23
23
21
16
12
19
17
23
17
10
14
13
16
14
12
10
25
33
25
12
54
39
16
16
12
27
25
2
17
23
10
16
6
8
6
4
14
2
6
8
4
8
2
2
8
10
8
8
2
6
4
6
4
6
2
10
8
8
6
12
8
4
6
6
4
4
4
6
4
13
0
12
12
8
8
2
10
2
6
10
12
6
12
12
8
8
12
10
6
10
0
8
4
6
6
6
2
10
2
0
4
10
12
4
12
6
23
8
17
6
4
6
8
4
2
29
6
16
8
2
2
14
2
10
10
4
2
4
14
4
4
17
14
8
6
2
2
10
8
14
8
12
10
19
2
10
6
4
6
0
2
4
4
