# Supplementary material for: A fault-intrusion-tolerant system and deadline-aware algorithm for scheduling scientific workflow in the cloud
Source: PeerJ Comput Sci. 2021 Nov 2;7:e747. doi: 10.7717/peerj-cs.747 (PMC8576554; doi:10.7717/peerj-cs.747)
Supplement: Supplemental Information 6 [file peerj-cs-07-747-s006.zip › Myproject1.1/bin/workload/planetlab/20110303/jupiter_cs_brown_edu_nyu_d]

9
4
3
7
6
8
8
6
5
2
6
7
2
3
8
9
6
3
4
2
2
4
0
0
6
0
2
2
0
0
0
4
2
2
0
8
8
6
3
4
9
4
4
2
4
5
5
5
0
8
0
2
4
0
2
2
0
3
0
0
0
0
2
2
2
3
0
5
7
8
9
0
3
7
4
2
0
4
8
3
10
8
6
4
2
9
4
2
0
0
13
4
4
4
7
5
2
2
4
2
0
7
8
5
2
2
10
4
4
4
5
2
2
4
2
4
0
3
2
8
4
9
6
4
9
18
2
6
9
13
7
10
0
10
10
8
6
9
8
3
4
2
2
2
0
3
4
2
2
2
2
3
3
3
2
2
2
14
7
2
0
0
4
2
2
2
0
2
3
0
3
6
5
2
4
2
0
3
0
0
0
2
4
2
0
16
0
8
0
3
5
3
9
6
2
4
4
6
18
5
7
6
3
8
4
6
2
2
4
5
10
11
0
7
5
5
5
3
5
9
2
2
12
4
2
2
2
0
2
9
2
0
0
2
0
0
2
4
0
0
4
0
2
0
0
2
2
6
2
12
4
2
3
2
2
2
0
8
6
4
6
2
2
4
2
0
3
2
2
2
2
2
4
4
6
6
6
3
2
12
4
7
2
7
6
10
4
0
