# Supplementary material for: A fault-intrusion-tolerant system and deadline-aware algorithm for scheduling scientific workflow in the cloud
Source: PeerJ Comput Sci. 2021 Nov 2;7:e747. doi: 10.7717/peerj-cs.747 (PMC8576554; doi:10.7717/peerj-cs.747)
Supplement: Supplemental Information 6 [file peerj-cs-07-747-s006.zip › Myproject1.1/bin/workload/planetlab/20110303/jupiter_cs_brown_edu_pl_drl]

4
6
27
2
4
2
2
4
2
5
3
3
3
2
5
4
2
2
2
2
2
2
0
2
2
0
0
0
2
0
2
2
0
0
2
3
4
2
3
2
4
2
5
4
26
0
2
36
0
2
4
4
4
2
2
2
3
0
0
2
2
0
0
0
0
0
0
0
2
0
2
2
2
2
0
0
0
4
0
0
2
2
2
2
3
2
0
0
2
32
2
2
2
3
2
3
2
2
0
2
2
2
2
2
0
0
0
2
0
3
0
2
0
0
2
0
2
3
2
2
4
2
2
2
2
4
4
3
4
2
5
2
4
2
2
3
5
2
3
3
2
3
2
2
0
3
2
0
2
3
0
3
2
29
2
2
2
3
2
2
2
3
0
2
4
3
2
4
5
2
2
5
3
2
2
4
5
2
2
2
26
2
2
2
0
4
0
2
0
2
2
1
2
2
2
2
2
2
4
2
2
2
2
4
2
2
4
2
4
2
3
2
3
2
2
2
2
2
3
2
2
3
0
2
2
2
2
2
2
2
0
0
2
2
0
2
3
2
2
4
2
2
2
2
2
2
3
2
2
2
4
4
2
2
0
2
0
2
2
0
2
2
2
0
2
2
2
2
0
2
2
2
2
2
2
3
2
2
2
2
2
3
3
3
0
5
5
4
