# Supplementary material for: A fault-intrusion-tolerant system and deadline-aware algorithm for scheduling scientific workflow in the cloud
Source: PeerJ Comput Sci. 2021 Nov 2;7:e747. doi: 10.7717/peerj-cs.747 (PMC8576554; doi:10.7717/peerj-cs.747)
Supplement: Supplemental Information 6 [file peerj-cs-07-747-s006.zip › Myproject1.1/bin/workload/planetlab/20110303/jupiter_cs_brown_edu_princeton_codeen]

18
11
5
18
16
19
13
25
18
16
10
16
18
32
23
18
11
17
11
33
44
14
27
12
11
16
13
22
5
13
13
11
14
20
21
29
21
13
16
25
20
18
30
14
21
38
21
18
16
14
22
30
17
16
16
22
24
19
25
23
28
19
14
22
16
9
17
26
34
25
19
31
11
5
5
7
10
9
7
5
11
9
14
2
7
7
11
6
7
3
9
0
5
8
5
10
7
4
3
5
15
10
14
8
12
9
20
8
10
12
9
7
6
9
10
7
7
5
4
5
11
4
6
6
2
7
5
8
16
5
14
9
9
12
4
3
9
16
12
5
11
5
7
5
15
11
12
7
5
3
5
15
5
8
5
17
15
9
4
9
4
7
29
6
14
5
8
5
6
4
3
5
6
5
4
5
8
10
10
5
2
6
11
5
5
7
4
4
9
3
8
4
4
4
7
4
4
6
9
5
3
2
6
12
5
11
4
9
7
3
10
13
8
7
21
13
8
7
11
27
4
12
7
4
48
7
5
9
2
5
6
5
10
12
7
2
9
7
10
7
4
5
15
13
11
14
14
16
11
7
13
12
7
3
7
5
2
2
4
9
10
6
7
5
8
7
5
7
54
43
8
5
2
3
9
7
6
5
5
6
3
3
3
3
14
18
5
7
