# Supplementary material for: A fault-intrusion-tolerant system and deadline-aware algorithm for scheduling scientific workflow in the cloud
Source: PeerJ Comput Sci. 2021 Nov 2;7:e747. doi: 10.7717/peerj-cs.747 (PMC8576554; doi:10.7717/peerj-cs.747)
Supplement: Supplemental Information 6 [file peerj-cs-07-747-s006.zip › Myproject1.1/bin/workload/planetlab/20110303/jupiter_cs_brown_edu_root]

6
4
62
4
11
27
6
10
9
9
23
28
6
40
9
6
6
6
8
2
4
0
2
9
4
13
4
2
6
9
63
4
2
0
9
46
6
16
6
0
15
10
6
8
42
4
2
40
2
2
4
4
2
4
3
4
0
28
5
4
4
7
56
2
2
8
4
2
5
50
25
24
33
4
2
34
8
2
6
5
6
6
8
2
33
7
6
4
2
66
6
8
22
8
7
9
32
4
42
4
9
53
4
5
44
10
5
43
36
5
7
6
5
2
25
0
4
2
6
6
11
8
10
8
6
13
10
5
9
24
9
5
4
7
8
95
6
7
10
45
19
7
4
4
11
29
30
9
2
8
28
2
17
30
5
7
4
60
6
73
8
4
59
4
4
6
7
4
5
6
4
6
7
10
4
4
7
4
4
2
55
4
9
2
2
10
2
6
2
4
36
2
8
8
8
2
2
6
8
2
6
2
55
10
4
12
6
6
72
53
6
14
14
5
6
42
24
43
11
8
4
2
16
6
5
45
4
5
49
32
4
5
3
7
44
2
4
4
5
0
34
13
5
8
11
6
12
7
2
5
27
14
5
46
6
4
72
11
15
77
45
8
2
4
2
4
4
6
2
15
8
7
2
9
8
68
35
6
5
8
4
5
4
8
7
26
2
4
