# Supplementary material for: A fault-intrusion-tolerant system and deadline-aware algorithm for scheduling scientific workflow in the cloud
Source: PeerJ Comput Sci. 2021 Nov 2;7:e747. doi: 10.7717/peerj-cs.747 (PMC8576554; doi:10.7717/peerj-cs.747)
Supplement: Supplemental Information 6 [file peerj-cs-07-747-s006.zip › Myproject1.1/bin/workload/planetlab/20110303/jupiter_cs_brown_edu_uw_oneswarm]

34
30
25
49
16
44
47
23
27
37
18
37
37
29
34
40
50
55
56
47
37
36
46
23
54
42
48
50
20
28
35
24
9
29
24
19
33
15
26
25
23
26
34
33
27
32
13
21
20
46
15
16
30
0
19
24
41
35
39
41
45
28
39
24
64
13
36
33
45
28
20
32
31
40
59
56
30
41
45
38
22
32
2
26
33
44
43
33
55
30
22
23
47
42
36
23
40
25
48
45
38
32
52
28
29
18
49
30
44
45
26
34
18
42
28
26
58
62
71
33
67
52
37
20
40
37
47
31
37
21
59
39
27
54
49
24
46
18
22
32
39
38
39
30
31
6
34
32
21
56
32
33
30
17
58
34
28
19
37
34
34
50
30
46
55
41
19
58
35
44
68
58
46
51
27
50
35
21
55
53
22
52
26
57
65
35
51
70
39
2
34
34
32
9
45
28
44
51
48
38
14
9
22
53
39
28
7
58
18
26
52
37
29
47
24
28
31
31
47
32
18
32
30
21
35
37
65
40
12
31
29
43
28
31
15
9
52
44
17
53
46
42
19
27
52
20
50
68
14
45
32
30
12
43
26
13
0
35
40
37
17
15
37
53
51
34
23
20
36
36
53
23
52
29
34
21
40
29
22
11
24
34
14
14
35
28
32
53
