# Supplementary material for: A fault-intrusion-tolerant system and deadline-aware algorithm for scheduling scientific workflow in the cloud
Source: PeerJ Comput Sci. 2021 Nov 2;7:e747. doi: 10.7717/peerj-cs.747 (PMC8576554; doi:10.7717/peerj-cs.747)
Supplement: Supplemental Information 6 [file peerj-cs-07-747-s006.zip › Myproject1.1/bin/workload/planetlab/20110303/jupiter_cs_brown_edu_uw_trs2]

2
2
3
0
2
0
0
2
0
2
3
0
2
2
2
4
0
2
0
2
2
2
4
0
0
0
2
4
2
2
2
0
0
2
0
3
2
2
2
0
2
2
2
2
2
0
2
0
0
2
2
0
2
0
2
2
3
0
3
0
2
0
0
2
2
1
0
2
2
0
0
0
2
2
2
4
2
0
0
0
0
2
2
0
0
2
0
0
2
0
0
0
2
2
2
0
2
2
2
0
0
3
4
2
0
2
0
0
2
2
2
0
0
0
2
0
0
2
0
0
2
0
0
0
0
0
0
0
0
0
0
0
0
0
0
7
0
2
3
2
0
2
4
2
3
3
2
0
0
5
6
2
2
0
3
0
2
0
0
2
2
2
10
31
4
3
3
5
5
2
0
7
2
0
2
2
3
0
10
4
3
2
4
4
2
26
2
0
0
0
0
0
4
2
2
4
2
31
7
2
0
2
0
4
4
2
2
0
4
15
2
2
2
2
0
6
5
3
2
4
0
27
2
5
2
2
4
3
2
0
4
2
5
5
3
4
3
4
2
4
2
3
3
4
5
31
2
0
2
0
2
2
0
3
0
0
0
29
22
2
0
0
2
2
0
5
5
0
7
22
2
3
5
5
4
0
4
5
9
9
0
21
3
5
3
3
0
2
