# Supplementary material for: A fault-intrusion-tolerant system and deadline-aware algorithm for scheduling scientific workflow in the cloud
Source: PeerJ Comput Sci. 2021 Nov 2;7:e747. doi: 10.7717/peerj-cs.747 (PMC8576554; doi:10.7717/peerj-cs.747)
Supplement: Supplemental Information 6 [file peerj-cs-07-747-s006.zip › Myproject1.1/bin/workload/planetlab/20110303/kc-sce-plab2_umkc_edu_ rnp_dcc_ufjf]

37
31
37
36
33
29
29
37
36
31
35
38
38
29
36
36
36
33
33
37
36
38
36
28
37
37
29
38
37
35
37
37
36
35
37
32
36
33
29
33
35
32
36
35
32
35
38
28
37
37
36
33
29
25
30
36
34
37
36
32
37
36
37
38
14
33
33
35
24
32
37
27
36
37
38
37
37
37
37
35
37
37
37
25
36
37
31
35
37
37
36
37
37
37
29
37
37
32
37
38
30
35
37
36
36
28
36
37
36
37
36
34
30
36
36
37
37
38
32
31
36
29
35
34
31
37
38
32
36
36
34
37
37
30
32
37
29
38
36
37
37
31
32
36
34
35
35
35
33
37
37
37
34
37
32
32
37
36
38
37
33
36
38
34
37
36
33
31
38
38
37
37
29
35
37
30
35
31
27
35
36
37
37
35
37
32
37
32
36
38
32
38
37
37
37
38
31
35
33
28
37
34
35
37
35
36
36
25
33
31
36
38
36
33
35
36
38
36
30
30
35
29
39
34
37
31
36
31
36
37
28
29
36
36
30
37
36
27
30
36
37
34
37
33
36
37
37
37
29
33
34
32
37
35
33
32
37
31
37
36
37
35
36
37
38
37
37
32
34
35
35
33
37
33
35
37
33
38
37
36
35
37
37
37
33
34
32
28
