# Supplementary material for: A fault-intrusion-tolerant system and deadline-aware algorithm for scheduling scientific workflow in the cloud
Source: PeerJ Comput Sci. 2021 Nov 2;7:e747. doi: 10.7717/peerj-cs.747 (PMC8576554; doi:10.7717/peerj-cs.747)
Supplement: Supplemental Information 6 [file peerj-cs-07-747-s006.zip › Myproject1.1/bin/workload/planetlab/20110303/kc-sce-plab2_umkc_edu_root]

2
6
2
0
2
4
12
4
2
6
6
0
0
2
2
4
0
4
2
2
2
0
0
46
0
2
44
2
2
4
0
2
0
0
0
4
0
0
45
0
2
4
2
2
4
4
0
2
0
0
0
6
0
14
4
0
2
2
4
2
0
0
0
0
93
2
2
4
96
0
4
8
4
0
2
4
0
2
0
6
0
0
0
49
6
0
44
0
0
2
2
2
0
0
48
2
2
2
0
2
46
0
2
0
0
95
0
0
2
2
0
0
6
2
2
2
0
0
6
6
0
41
0
8
2
0
2
0
4
2
2
0
4
43
2
0
4
0
0
2
0
50
4
2
0
4
4
2
2
2
4
0
0
2
4
6
0
0
0
2
2
0
0
2
0
0
4
50
0
0
2
2
6
0
0
4
0
4
36
0
0
2
2
0
0
6
2
4
0
0
6
0
4
0
0
0
6
2
8
46
2
4
4
0
10
2
0
8
2
2
0
0
2
6
0
2
2
0
52
6
2
6
0
2
2
6
0
37
0
2
41
6
2
0
6
0
2
2
42
0
4
0
2
2
2
0
0
0
44
4
2
6
4
0
8
6
2
6
2
0
2
2
0
0
0
2
0
4
4
0
8
6
0
4
0
0
4
2
0
2
6
0
2
2
4
6
2
2
