# Supplementary material for: A fault-intrusion-tolerant system and deadline-aware algorithm for scheduling scientific workflow in the cloud
Source: PeerJ Comput Sci. 2021 Nov 2;7:e747. doi: 10.7717/peerj-cs.747 (PMC8576554; doi:10.7717/peerj-cs.747)
Supplement: Supplemental Information 6 [file peerj-cs-07-747-s006.zip › Myproject1.1/bin/workload/planetlab/20110303/kc-sce-plab2_umkc_edu_uw_oneswarm]

4
10
8
14
8
17
15
6
8
15
10
8
8
4
10
8
8
4
4
8
8
6
6
15
6
8
8
7
6
8
4
12
4
12
16
13
6
22
11
15
12
6
8
4
2
4
4
13
4
8
14
2
4
6
6
10
15
6
6
12
2
17
6
6
9
14
12
13
2
4
12
6
8
2
6
6
6
4
4
8
12
8
10
4
15
15
6
21
10
10
12
8
12
19
13
14
14
21
4
2
19
8
10
19
11
10
8
14
19
6
15
19
6
4
7
4
8
8
14
12
2
9
2
6
6
6
10
6
4
9
8
6
6
6
6
6
39
6
9
4
2
2
4
0
11
6
4
9
11
6
4
14
12
13
8
25
4
12
12
4
15
10
4
8
6
8
10
2
6
2
2
6
10
9
6
8
13
10
13
10
21
17
6
4
21
10
12
13
7
6
4
6
6
16
2
4
6
10
14
12
10
17
15
12
8
19
12
12
10
8
13
6
6
15
6
4
6
10
8
8
13
14
10
8
12
12
8
19
2
10
7
4
10
6
6
12
4
29
6
12
6
10
6
6
8
6
6
8
12
14
10
17
12
13
4
6
4
0
7
4
4
8
10
12
8
2
6
10
6
13
6
2
4
7
4
10
6
4
4
8
8
4
8
2
4
6
12
2
