# Supplementary material for: A fault-intrusion-tolerant system and deadline-aware algorithm for scheduling scientific workflow in the cloud
Source: PeerJ Comput Sci. 2021 Nov 2;7:e747. doi: 10.7717/peerj-cs.747 (PMC8576554; doi:10.7717/peerj-cs.747)
Supplement: Supplemental Information 6 [file peerj-cs-07-747-s006.zip › Myproject1.1/bin/workload/planetlab/20110303/kupl1_ittc_ku_edu_nyu_d]

1
0
0
2
1
2
1
2
0
0
0
0
1
1
0
0
4
4
1
2
1
0
1
3
2
1
0
0
0
3
1
3
2
0
2
1
4
1
1
1
8
3
1
1
0
1
1
1
2
3
3
1
0
3
1
0
1
2
14
0
0
1
1
6
4
1
1
1
12
5
4
6
7
2
9
1
4
1
5
3
1
2
8
2
11
2
4
1
4
3
1
5
2
1
2
3
1
1
2
1
1
3
2
2
0
1
2
2
2
3
2
1
2
4
9
1
17
6
3
1
8
3
1
1
1
1
1
0
4
1
3
3
0
4
0
1
0
1
6
5
2
4
5
1
3
10
2
0
16
0
1
8
1
1
0
7
8
1
6
1
13
1
0
0
1
14
5
8
2
1
11
1
3
1
0
5
1
1
1
0
3
1
7
1
4
1
1
9
4
4
0
5
1
0
1
5
3
6
1
2
0
7
2
3
2
3
2
2
1
3
4
5
3
1
6
0
5
1
3
1
15
1
1
0
1
4
1
0
0
1
1
4
4
0
4
1
4
0
0
0
5
3
1
0
3
3
1
1
1
1
4
3
4
1
0
1
3
3
1
1
2
2
6
13
1
1
1
5
7
3
4
2
1
0
8
2
1
9
2
4
3
3
1
1
3
8
1
2
