# Supplementary material for: A fault-intrusion-tolerant system and deadline-aware algorithm for scheduling scientific workflow in the cloud
Source: PeerJ Comput Sci. 2021 Nov 2;7:e747. doi: 10.7717/peerj-cs.747 (PMC8576554; doi:10.7717/peerj-cs.747)
Supplement: Supplemental Information 6 [file peerj-cs-07-747-s006.zip › Myproject1.1/bin/workload/planetlab/20110303/kupl1_ittc_ku_edu_pl_drl]

1
1
2
1
1
1
0
1
0
1
0
0
1
3
0
1
2
2
0
1
2
2
1
3
1
0
0
0
0
1
1
0
1
1
1
1
1
1
1
3
1
0
2
1
1
1
1
1
1
1
1
1
1
2
0
0
0
1
0
0
0
21
0
1
24
0
1
1
2
1
4
2
2
2
2
1
2
1
3
2
2
0
1
0
2
1
0
0
1
1
2
2
1
0
0
2
1
0
2
1
1
0
0
0
1
0
0
3
1
2
0
2
2
1
1
1
3
0
1
5
0
1
1
0
0
3
4
1
3
1
1
1
3
0
0
1
1
20
3
0
19
1
2
0
1
3
2
1
1
1
1
1
0
1
0
3
1
2
1
1
0
1
1
3
0
1
1
0
2
1
0
0
3
3
1
1
1
1
1
0
1
1
1
1
0
1
0
1
1
2
3
1
1
0
1
1
1
1
2
37
3
2
1
1
2
1
1
0
1
1
0
1
3
2
1
0
2
1
0
1
0
1
1
1
1
0
0
1
1
1
0
0
0
1
0
0
1
1
1
0
0
1
1
1
1
2
0
0
0
0
1
3
0
1
0
0
1
1
1
0
0
1
1
9
0
2
0
0
0
0
1
1
3
1
1
2
1
1
0
0
3
0
1
1
1
20
3
1
