# Supplementary material for: A fault-intrusion-tolerant system and deadline-aware algorithm for scheduling scientific workflow in the cloud
Source: PeerJ Comput Sci. 2021 Nov 2;7:e747. doi: 10.7717/peerj-cs.747 (PMC8576554; doi:10.7717/peerj-cs.747)
Supplement: Supplemental Information 6 [file peerj-cs-07-747-s006.zip › Myproject1.1/bin/workload/planetlab/20110303/kupl1_ittc_ku_edu_root]

35
22
31
15
3
28
25
23
16
25
0
16
31
50
7
33
45
22
28
14
23
5
29
1
35
32
32
47
45
57
3
21
18
27
32
20
30
50
0
0
64
0
31
25
17
1
21
18
34
3
29
55
52
16
22
37
26
29
29
36
0
43
1
51
41
26
34
31
32
38
44
32
30
2
32
43
25
44
0
18
23
45
37
4
25
35
23
3
42
1
11
13
38
42
35
35
28
43
30
45
54
22
28
35
27
22
38
17
49
24
38
25
0
26
33
41
4
56
1
1
60
7
0
21
5
52
29
63
4
63
57
8
1
60
54
1
0
34
55
32
31
57
43
2
44
7
24
42
1
1
10
40
1
43
51
3
1
19
36
1
30
50
1
1
47
5
20
7
18
14
48
30
0
1
8
35
1
1
48
0
0
42
0
48
2
59
12
68
6
38
3
27
38
1
57
39
50
60
30
4
56
29
25
6
51
75
2
11
3
49
34
68
42
50
24
45
1
67
50
6
49
41
18
4
26
19
31
0
4
64
6
69
50
6
3
45
4
9
34
0
1
23
47
1
5
22
4
28
60
45
1
48
25
54
0
17
45
1
57
6
18
33
3
29
48
30
21
21
20
42
17
31
0
3
19
44
6
15
29
53
0
38
57
8
1
38
3
2
