# Supplementary material for: A fault-intrusion-tolerant system and deadline-aware algorithm for scheduling scientific workflow in the cloud
Source: PeerJ Comput Sci. 2021 Nov 2;7:e747. doi: 10.7717/peerj-cs.747 (PMC8576554; doi:10.7717/peerj-cs.747)
Supplement: Supplemental Information 6 [file peerj-cs-07-747-s006.zip › Myproject1.1/bin/workload/planetlab/20110303/lefthand_eecs_harvard_edu_princeton_codeen]

4
4
2
6
20
4
10
4
8
4
6
2
4
6
4
4
2
4
51
4
22
10
8
6
6
4
4
8
10
10
9
8
23
6
6
6
8
10
4
6
2
4
6
6
6
6
12
14
4
10
10
4
4
8
6
4
4
10
14
8
10
8
6
14
8
6
8
2
10
4
19
12
8
6
4
10
25
8
2
4
2
8
4
4
8
4
8
8
12
4
6
10
7
58
8
6
10
13
8
8
10
10
12
11
4
11
6
12
6
6
2
6
6
4
6
4
14
12
8
4
4
6
6
8
6
6
8
2
6
11
13
8
12
8
14
10
8
4
8
8
8
8
8
14
4
6
6
6
12
6
2
10
6
8
4
2
2
6
4
10
6
8
8
5
2
4
6
15
14
2
4
17
12
4
6
8
8
6
12
6
4
6
4
4
4
6
6
4
4
8
4
8
4
6
8
4
12
4
8
8
14
8
4
43
23
4
11
10
8
5
6
4
4
8
15
2
10
2
10
4
12
36
5
6
6
4
11
6
6
10
10
2
6
11
17
36
8
7
6
4
12
4
8
8
2
4
8
37
4
8
6
6
4
10
4
8
6
8
6
4
6
4
10
14
8
10
11
6
4
12
8
8
4
4
8
6
10
8
12
4
6
6
6
6
6
21
4
4
