# Supplementary material for: A fault-intrusion-tolerant system and deadline-aware algorithm for scheduling scientific workflow in the cloud
Source: PeerJ Comput Sci. 2021 Nov 2;7:e747. doi: 10.7717/peerj-cs.747 (PMC8576554; doi:10.7717/peerj-cs.747)
Supplement: Supplemental Information 6 [file peerj-cs-07-747-s006.zip › Myproject1.1/bin/workload/planetlab/20110303/lefthand_eecs_harvard_edu_root]

10
56
0
0
0
2
42
64
39
4
2
2
0
42
0
14
2
32
13
0
2
2
27
0
0
0
0
58
4
4
2
0
4
0
0
0
2
31
0
2
2
16
0
0
2
2
56
0
2
2
0
0
48
60
0
2
0
0
0
2
2
42
0
2
27
0
0
2
4
2
0
0
2
0
0
39
0
0
2
0
2
4
2
47
2
0
4
2
50
0
0
0
6
46
0
0
0
0
0
0
0
2
4
0
0
21
0
64
0
0
71
54
0
4
0
19
65
3
4
0
70
0
65
62
0
0
0
2
4
0
4
2
2
0
2
0
67
0
0
2
2
0
31
21
2
27
0
0
0
2
2
0
0
69
60
0
2
0
0
2
56
0
0
2
10
0
60
2
0
2
2
4
56
0
2
4
0
56
63
2
2
54
2
2
0
0
0
52
2
2
56
2
0
2
46
2
0
0
36
2
0
2
31
6
2
46
4
0
50
47
0
2
0
0
0
0
2
56
2
79
2
2
0
10
4
2
0
0
2
2
81
0
0
4
0
2
50
0
10
54
2
45
0
2
0
2
50
2
2
14
2
2
19
2
0
4
4
48
0
0
2
2
2
23
2
2
2
0
4
42
0
2
10
2
58
2
0
0
0
2
36
0
2
2
0
31
34
2
