# Supplementary material for: A fault-intrusion-tolerant system and deadline-aware algorithm for scheduling scientific workflow in the cloud
Source: PeerJ Comput Sci. 2021 Nov 2;7:e747. doi: 10.7717/peerj-cs.747 (PMC8576554; doi:10.7717/peerj-cs.747)
Supplement: Supplemental Information 6 [file peerj-cs-07-747-s006.zip › Myproject1.1/bin/workload/planetlab/20110303/lefthand_eecs_harvard_edu_uw_oneswarm]

14
12
12
13
10
13
12
8
8
8
8
8
10
6
2
4
2
8
4
6
9
10
4
10
4
8
8
8
14
6
11
10
6
8
12
6
12
6
14
10
13
10
6
8
6
9
6
12
6
8
4
10
8
4
19
4
2
2
6
6
8
2
4
12
4
17
4
8
2
4
4
6
15
4
8
6
6
4
4
4
8
2
2
83
6
4
8
8
19
15
6
10
9
4
8
8
10
6
4
2
8
6
6
17
8
11
2
4
38
4
4
4
12
4
6
8
6
10
4
17
4
2
4
4
6
8
4
2
10
7
15
17
4
15
6
12
4
10
4
15
4
4
10
2
17
2
6
13
2
6
6
8
6
8
8
2
4
4
14
8
8
6
8
7
6
8
6
6
6
17
8
13
14
6
8
17
4
2
17
10
8
6
10
19
10
13
8
13
17
15
10
10
12
6
12
8
6
9
6
4
13
11
6
6
15
25
8
10
8
16
10
4
14
21
6
13
11
13
12
8
13
6
10
6
4
17
6
15
4
10
10
10
8
13
11
10
8
12
14
5
8
6
6
6
7
15
8
10
8
6
8
8
8
4
4
6
4
6
12
4
2
4
8
4
6
6
8
4
10
10
2
6
2
4
6
4
7
9
2
6
8
10
4
6
8
4
10
8
