# Supplementary material for: A fault-intrusion-tolerant system and deadline-aware algorithm for scheduling scientific workflow in the cloud
Source: PeerJ Comput Sci. 2021 Nov 2;7:e747. doi: 10.7717/peerj-cs.747 (PMC8576554; doi:10.7717/peerj-cs.747)
Supplement: Supplemental Information 6 [file peerj-cs-07-747-s006.zip › Myproject1.1/bin/workload/planetlab/20110303/mars_planetlab_haw-hamburg_de_ yale_p4p]

42
39
39
40
37
40
32
40
44
42
44
38
41
45
41
37
41
39
44
43
42
42
46
43
40
38
41
41
35
43
45
41
44
43
40
40
44
38
42
40
40
40
40
38
43
39
43
43
40
41
39
39
42
37
42
44
44
41
40
46
42
40
40
41
37
40
36
44
39
34
36
40
40
43
45
37
40
38
42
39
36
42
42
41
43
38
40
43
41
41
38
37
41
38
37
39
38
40
42
41
42
41
43
37
37
41
39
41
39
47
43
41
37
45
40
37
38
43
39
43
38
39
39
40
38
38
37
38
41
33
44
40
44
37
43
43
40
40
42
41
43
39
41
40
39
37
44
39
34
40
38
46
38
42
42
44
43
38
37
41
44
38
36
40
43
42
43
41
44
41
44
43
39
42
43
39
41
42
39
42
40
44
44
43
40
38
40
40
40
46
40
39
41
41
44
39
41
34
37
42
41
40
40
44
39
39
42
41
39
41
39
41
41
40
43
35
40
41
45
37
44
40
43
37
39
40
43
42
38
40
38
42
36
41
42
40
44
40
39
39
38
40
40
44
37
43
42
37
41
37
38
42
42
44
41
38
41
40
40
45
45
41
41
42
39
41
39
36
41
41
39
41
44
45
40
38
38
40
36
41
44
42
43
41
40
40
40
38
