# Supplementary material for: A fault-intrusion-tolerant system and deadline-aware algorithm for scheduling scientific workflow in the cloud
Source: PeerJ Comput Sci. 2021 Nov 2;7:e747. doi: 10.7717/peerj-cs.747 (PMC8576554; doi:10.7717/peerj-cs.747)
Supplement: Supplemental Information 6 [file peerj-cs-07-747-s006.zip › Myproject1.1/bin/workload/planetlab/20110303/mars_planetlab_haw-hamburg_de_nyu_d]

0
2
0
0
2
2
8
0
4
10
0
2
4
2
4
2
2
6
2
0
14
2
2
2
2
12
8
2
10
2
0
2
2
4
4
4
4
4
6
8
8
2
0
4
0
0
0
4
2
15
2
2
2
0
2
2
4
2
2
0
6
6
0
0
8
4
8
4
6
2
2
8
4
6
6
8
6
2
6
0
4
6
6
2
0
4
4
8
4
2
0
0
6
6
6
9
0
2
8
4
10
8
6
12
4
4
2
4
2
2
4
0
0
2
0
0
2
10
2
2
4
0
6
6
2
8
8
6
10
2
2
6
8
0
4
6
0
0
2
2
0
0
0
2
0
0
4
4
6
2
10
12
11
10
8
6
4
6
10
2
4
0
0
2
2
4
2
6
2
6
2
0
8
4
2
4
10
4
4
0
6
2
0
13
2
12
4
6
8
0
4
4
2
8
0
2
2
4
8
4
2
2
6
10
4
6
0
4
2
6
2
15
2
2
0
4
0
0
6
0
0
0
2
4
2
2
2
2
2
2
2
2
2
8
4
7
2
2
0
2
10
6
2
4
0
2
2
8
8
2
6
4
2
0
2
4
2
4
6
2
2
4
0
4
4
0
4
4
2
2
0
4
0
2
2
8
4
4
0
4
4
6
8
9
0
6
6
0
