# Supplementary material for: A fault-intrusion-tolerant system and deadline-aware algorithm for scheduling scientific workflow in the cloud
Source: PeerJ Comput Sci. 2021 Nov 2;7:e747. doi: 10.7717/peerj-cs.747 (PMC8576554; doi:10.7717/peerj-cs.747)
Supplement: Supplemental Information 6 [file peerj-cs-07-747-s006.zip › Myproject1.1/bin/workload/planetlab/20110303/mars_planetlab_haw-hamburg_de_tum_i2p]

4
7
7
0
2
6
2
6
4
4
13
2
8
2
4
17
2
9
2
0
13
4
11
0
6
21
0
0
11
4
13
2
6
19
2
2
13
23
17
39
11
9
6
6
2
2
4
4
2
11
8
6
2
0
2
0
0
17
13
0
2
23
4
7
4
6
13
13
2
4
6
6
21
2
4
6
2
25
4
4
11
2
0
2
2
0
2
0
9
2
0
4
6
7
0
2
6
7
4
8
2
13
0
0
0
9
4
2
4
2
0
2
7
2
2
0
6
2
2
0
2
6
6
4
15
6
11
7
2
19
32
17
8
4
2
2
2
4
2
6
2
2
0
11
9
2
0
9
9
11
11
21
9
6
17
9
4
2
2
8
9
9
30
2
5
2
2
2
21
2
4
2
0
2
2
2
4
6
17
6
6
25
4
6
2
4
17
4
23
23
19
4
9
27
13
4
0
6
11
6
2
6
8
2
2
2
4
8
15
7
0
2
9
13
8
6
2
6
9
6
13
6
7
6
2
17
9
11
15
4
9
6
15
11
4
7
2
15
8
4
30
4
4
17
4
7
4
2
4
8
9
13
6
0
2
24
2
8
4
2
4
4
13
16
4
4
57
6
9
6
34
4
0
4
2
13
13
15
4
0
11
0
4
7
4
0
4
2
