# Supplementary material for: A fault-intrusion-tolerant system and deadline-aware algorithm for scheduling scientific workflow in the cloud
Source: PeerJ Comput Sci. 2021 Nov 2;7:e747. doi: 10.7717/peerj-cs.747 (PMC8576554; doi:10.7717/peerj-cs.747)
Supplement: Supplemental Information 6 [file peerj-cs-07-747-s006.zip › Myproject1.1/bin/workload/planetlab/20110303/mars_planetlab_haw-hamburg_de_uw_oneswarm]

21
11
7
11
8
6
11
6
15
6
6
4
2
8
4
23
8
4
6
6
6
13
13
9
2
6
19
21
8
13
4
15
15
6
6
4
4
4
11
17
4
6
4
13
19
23
9
20
23
15
6
8
18
26
11
6
6
26
28
22
24
9
24
9
24
21
15
34
13
23
30
9
28
23
11
15
28
11
45
13
30
9
13
23
9
68
13
11
11
9
11
17
19
9
15
11
43
9
13
15
15
15
5
6
26
8
9
32
8
15
8
11
13
6
15
13
15
11
38
17
9
8
17
7
7
9
28
15
30
23
19
15
6
9
16
11
9
24
9
6
13
14
32
9
21
17
21
18
24
17
17
23
20
17
17
43
9
19
45
19
11
32
22
0
12
28
17
17
8
21
13
17
21
15
24
7
26
4
9
19
8
9
6
13
15
26
42
23
30
15
8
17
9
27
11
13
7
9
19
7
13
30
17
9
19
20
8
11
9
13
23
8
23
17
23
23
13
17
30
28
19
13
4
13
11
9
6
6
4
6
9
19
8
8
11
17
6
8
8
26
17
11
26
17
13
41
8
19
21
11
4
9
13
4
11
6
11
11
9
13
6
13
13
9
15
9
15
6
11
15
6
9
8
17
7
4
6
7
6
4
5
4
5
6
6
6
21
9
