# Supplementary material for: A fault-intrusion-tolerant system and deadline-aware algorithm for scheduling scientific workflow in the cloud
Source: PeerJ Comput Sci. 2021 Nov 2;7:e747. doi: 10.7717/peerj-cs.747 (PMC8576554; doi:10.7717/peerj-cs.747)
Supplement: Supplemental Information 6 [file peerj-cs-07-747-s006.zip › Myproject1.1/bin/workload/planetlab/20110303/mercury_silicon-valley_ru_tsinghua_xyz]

4
4
8
6
6
5
8
6
4
6
8
12
8
4
8
9
8
8
6
6
6
4
8
8
6
4
6
8
6
13
6
5
6
8
4
8
4
6
6
9
10
4
4
8
8
8
12
10
6
6
9
6
10
6
10
8
6
9
6
8
10
4
6
10
6
8
2
7
4
6
6
4
8
8
8
6
6
4
2
8
8
8
8
9
4
6
8
10
7
7
8
6
6
4
8
8
6
8
6
6
2
6
6
8
4
11
6
10
6
5
6
4
6
2
6
8
9
4
6
6
4
4
8
5
10
7
8
6
8
7
10
6
9
2
8
8
10
4
8
6
4
8
6
8
4
9
8
8
4
10
16
8
8
4
6
8
6
8
6
7
9
8
6
8
8
4
5
8
8
10
6
4
8
9
6
11
6
10
6
6
5
6
6
6
5
8
8
6
7
2
10
8
6
8
8
4
6
8
6
6
7
7
10
8
7
6
8
6
8
10
8
4
8
8
13
5
6
8
10
6
10
6
4
2
6
6
6
4
6
6
6
10
4
4
4
11
8
4
6
6
4
6
6
8
6
4
8
8
6
8
8
8
6
4
8
9
4
6
8
6
6
8
4
12
6
8
8
4
8
4
6
8
6
8
5
4
8
4
4
10
6
8
6
12
7
6
4
11
