# Supplementary material for: A fault-intrusion-tolerant system and deadline-aware algorithm for scheduling scientific workflow in the cloud
Source: PeerJ Comput Sci. 2021 Nov 2;7:e747. doi: 10.7717/peerj-cs.747 (PMC8576554; doi:10.7717/peerj-cs.747)
Supplement: Supplemental Information 6 [file peerj-cs-07-747-s006.zip › Myproject1.1/bin/workload/planetlab/20110303/merkur_planetlab_haw-hamburg_de_ yale_p4p]

14
15
16
16
16
16
16
15
15
16
15
15
16
15
17
15
14
14
16
15
16
15
15
15
16
15
16
14
15
15
15
17
15
15
15
17
15
15
15
13
16
13
16
15
13
16
15
16
16
16
15
16
16
16
15
15
13
13
17
16
16
16
14
16
13
16
15
12
16
16
14
14
15
16
16
16
14
16
15
14
16
16
15
14
14
17
15
13
15
15
17
16
15
15
16
14
13
16
15
16
15
16
17
14
15
15
16
15
15
17
14
14
16
15
16
15
14
16
13
13
14
16
15
13
15
16
14
16
17
15
15
16
15
15
16
14
16
17
15
16
13
15
17
15
15
14
15
15
13
16
15
16
16
15
16
13
16
14
15
15
15
14
14
16
16
16
15
15
16
14
16
15
15
16
14
15
17
16
14
14
15
17
16
16
16
17
16
15
16
14
16
16
16
14
14
15
14
15
16
15
14
14
17
15
16
15
17
16
16
15
15
16
15
15
16
16
16
16
15
14
15
16
15
15
15
14
15
15
16
16
14
16
15
16
16
15
16
16
13
16
15
16
15
15
15
15
14
12
15
15
15
14
15
15
16
16
15
16
18
15
15
15
15
17
16
16
16
14
15
13
16
16
16
15
16
16
17
14
15
16
15
16
15
15
15
15
13
16
