# Supplementary material for: A fault-intrusion-tolerant system and deadline-aware algorithm for scheduling scientific workflow in the cloud
Source: PeerJ Comput Sci. 2021 Nov 2;7:e747. doi: 10.7717/peerj-cs.747 (PMC8576554; doi:10.7717/peerj-cs.747)
Supplement: Supplemental Information 6 [file peerj-cs-07-747-s006.zip › Myproject1.1/bin/workload/planetlab/20110303/merkur_planetlab_haw-hamburg_de_irisaple_wup]

13
6
2
2
4
4
4
0
0
2
2
2
0
2
0
0
2
6
4
19
4
6
2
8
2
2
2
0
2
4
2
4
2
2
2
2
8
2
2
8
2
4
6
0
8
2
4
6
2
6
10
0
0
6
0
2
6
4
2
4
8
0
0
2
2
0
6
2
2
6
6
4
14
4
4
2
2
4
2
6
14
2
0
0
4
6
2
4
2
2
4
2
8
6
4
2
4
0
10
4
2
0
8
2
0
15
4
2
6
17
2
0
2
4
4
2
13
4
2
2
4
6
14
2
2
2
12
2
2
4
2
10
0
0
2
2
4
0
2
0
0
13
0
8
4
2
4
2
2
4
6
0
2
4
2
15
2
2
2
6
2
12
0
0
0
4
2
2
0
4
0
0
2
2
8
4
0
2
2
4
2
0
4
8
12
0
2
4
0
17
2
2
2
0
0
10
2
2
2
2
2
0
10
0
2
6
2
10
10
4
2
4
4
15
10
2
6
2
4
4
2
2
2
4
8
6
2
6
4
2
6
2
4
2
13
2
6
12
8
2
2
8
2
4
2
4
0
2
4
6
4
6
4
2
2
4
2
8
2
4
2
2
2
2
0
12
2
6
6
0
15
10
2
4
6
4
2
13
2
2
2
17
11
8
2
4
6
2
