# Supplementary material for: A fault-intrusion-tolerant system and deadline-aware algorithm for scheduling scientific workflow in the cloud
Source: PeerJ Comput Sci. 2021 Nov 2;7:e747. doi: 10.7717/peerj-cs.747 (PMC8576554; doi:10.7717/peerj-cs.747)
Supplement: Supplemental Information 6 [file peerj-cs-07-747-s006.zip › Myproject1.1/bin/workload/planetlab/20110303/metis_mcs_suffolk_edu_ rnp_dcc_ufjf]

57
45
56
56
49
56
54
58
55
58
38
50
53
52
56
52
46
55
52
56
56
49
50
55
54
57
56
51
57
57
57
50
49
53
54
58
58
58
54
53
53
52
58
47
58
47
47
52
60
59
57
49
57
55
54
58
53
49
57
56
59
59
54
58
54
47
46
40
56
55
52
56
56
59
52
53
57
59
55
58
44
59
57
58
58
50
41
57
54
46
58
56
55
51
58
52
55
51
52
55
57
56
57
56
48
56
48
55
54
54
50
52
51
60
58
52
56
52
54
55
54
43
56
58
60
51
57
55
53
54
59
56
55
58
58
54
53
59
57
57
52
56
58
58
53
52
57
55
48
54
47
53
53
56
54
48
46
58
54
58
58
56
51
55
55
54
49
53
59
51
56
58
53
54
56
53
56
55
56
53
57
54
56
57
58
48
57
51
44
45
58
41
59
58
51
57
59
49
54
58
57
55
55
57
51
57
57
49
56
52
57
56
56
59
58
45
53
53
50
51
52
55
52
58
55
56
49
50
55
55
51
56
47
48
52
55
50
56
50
44
59
54
57
54
55
51
56
55
54
57
55
53
55
57
56
54
42
54
57
57
55
47
58
58
53
55
56
41
49
58
50
57
49
51
56
52
57
57
50
58
54
59
57
57
51
54
51
49
