# Supplementary material for: A fault-intrusion-tolerant system and deadline-aware algorithm for scheduling scientific workflow in the cloud
Source: PeerJ Comput Sci. 2021 Nov 2;7:e747. doi: 10.7717/peerj-cs.747 (PMC8576554; doi:10.7717/peerj-cs.747)
Supplement: Supplemental Information 6 [file peerj-cs-07-747-s006.zip › Myproject1.1/bin/workload/planetlab/20110303/metis_mcs_suffolk_edu_ yale_p4p]

18
17
17
17
17
18
17
18
17
17
15
23
15
17
12
16
15
17
16
18
19
17
17
16
18
17
17
17
18
18
17
17
17
22
17
17
18
17
17
17
17
17
18
16
17
17
17
17
16
16
17
16
18
17
17
16
18
17
18
18
17
17
17
18
17
16
17
16
17
17
17
16
17
17
17
17
16
18
16
17
14
16
17
17
17
17
16
17
18
15
17
18
15
17
16
17
17
16
17
18
17
16
16
18
16
18
17
19
16
17
14
17
17
14
17
17
18
17
17
18
18
16
17
18
14
17
17
14
17
18
16
15
17
17
18
18
18
15
18
18
17
17
17
17
16
16
17
17
22
17
16
17
17
17
17
17
17
18
18
17
17
18
17
17
17
18
17
18
16
17
17
17
18
17
15
15
17
17
17
17
18
18
17
18
18
17
18
18
14
17
17
16
17
18
17
18
16
17
16
17
17
17
17
13
17
17
17
14
18
17
17
17
17
17
17
15
16
17
17
16
18
18
16
16
17
17
16
17
16
17
17
17
16
15
17
17
12
17
16
16
17
16
18
18
14
17
17
15
16
17
17
17
17
17
17
17
13
18
17
17
18
17
17
17
17
17
17
13
17
16
16
17
16
17
17
17
17
19
18
18
17
15
16
17
17
17
17
17
