# Supplementary material for: A fault-intrusion-tolerant system and deadline-aware algorithm for scheduling scientific workflow in the cloud
Source: PeerJ Comput Sci. 2021 Nov 2;7:e747. doi: 10.7717/peerj-cs.747 (PMC8576554; doi:10.7717/peerj-cs.747)
Supplement: Supplemental Information 6 [file peerj-cs-07-747-s006.zip › Myproject1.1/bin/workload/planetlab/20110303/metis_mcs_suffolk_edu_uw_oneswarm]

15
21
15
15
27
19
16
12
25
21
12
15
17
52
13
31
29
25
29
35
25
17
15
33
23
31
27
38
23
21
27
70
8
10
25
8
8
8
23
19
33
25
10
15
16
14
43
13
14
21
15
10
12
17
25
14
10
12
15
21
10
8
14
8
31
19
47
15
8
35
13
27
25
13
39
46
39
8
31
8
31
19
19
12
8
52
33
21
33
43
19
14
10
12
12
31
27
33
15
14
29
33
8
23
29
10
25
19
37
35
12
19
61
29
10
17
29
30
12
17
43
27
14
12
23
17
13
10
29
27
15
31
25
6
14
21
33
13
15
12
27
12
8
8
19
15
10
23
13
25
14
8
19
16
31
15
13
17
13
16
15
27
14
14
12
35
33
29
4
12
33
21
35
38
8
17
12
14
14
12
15
19
29
13
4
10
21
15
15
23
13
28
14
8
14
25
15
10
19
4
25
35
27
45
33
27
17
66
21
10
35
25
12
6
17
27
14
25
29
12
25
46
10
21
38
13
31
25
42
39
33
21
31
14
15
28
54
14
35
15
8
15
25
19
23
47
6
25
14
17
48
37
44
29
23
6
21
14
31
10
23
15
10
8
12
34
17
36
40
4
15
25
19
12
17
31
8
19
73
6
23
15
11
6
37
48
17
10
