# Supplementary material for: A fault-intrusion-tolerant system and deadline-aware algorithm for scheduling scientific workflow in the cloud
Source: PeerJ Comput Sci. 2021 Nov 2;7:e747. doi: 10.7717/peerj-cs.747 (PMC8576554; doi:10.7717/peerj-cs.747)
Supplement: Supplemental Information 6 [file peerj-cs-07-747-s006.zip › Myproject1.1/bin/workload/planetlab/20110303/miranda_planetlab_cs_umd_edu_ rnp_dcc_ufjf]

37
38
38
37
38
37
37
33
36
37
37
34
36
36
36
38
37
38
38
29
37
38
33
38
37
33
36
32
19
37
38
36
38
37
33
37
38
37
38
37
35
36
37
38
35
38
37
37
25
31
38
37
27
37
32
35
35
37
37
38
33
37
35
37
36
32
33
37
37
36
37
36
31
38
38
36
34
38
29
34
37
35
37
37
38
37
37
36
36
37
37
37
37
37
38
37
31
37
37
31
37
30
38
37
37
36
38
37
38
37
37
38
37
36
34
37
38
38
38
33
39
33
33
39
38
35
38
39
37
37
38
36
34
34
37
37
34
37
37
38
38
38
36
32
37
37
37
37
33
34
39
37
36
37
38
35
37
35
37
35
38
33
32
37
36
38
38
29
34
32
38
35
38
32
37
37
37
33
37
34
35
37
35
29
37
27
36
38
38
37
37
37
37
36
27
38
36
37
35
37
36
37
38
27
28
29
25
25
36
32
37
35
29
37
37
35
33
38
33
38
37
37
31
37
35
37
37
32
36
33
38
37
37
38
37
36
36
36
37
35
38
37
35
37
34
33
38
38
33
36
32
37
37
37
37
37
34
37
37
24
37
35
33
37
38
27
37
36
31
35
38
38
36
30
32
36
37
34
37
33
31
32
39
37
37
38
36
33
