# Supplementary material for: A fault-intrusion-tolerant system and deadline-aware algorithm for scheduling scientific workflow in the cloud
Source: PeerJ Comput Sci. 2021 Nov 2;7:e747. doi: 10.7717/peerj-cs.747 (PMC8576554; doi:10.7717/peerj-cs.747)
Supplement: Supplemental Information 6 [file peerj-cs-07-747-s006.zip › Myproject1.1/bin/workload/planetlab/20110303/miranda_planetlab_cs_umd_edu_uw_oneswarm]

8
8
4
12
14
14
14
14
19
12
16
18
8
14
16
10
12
6
6
12
16
16
8
4
8
12
12
15
14
8
12
25
4
12
12
6
4
14
8
12
12
12
12
12
18
16
12
20
8
8
4
18
31
16
23
16
8
8
16
6
22
10
12
20
21
16
10
10
6
12
8
12
12
10
12
15
14
8
15
10
8
14
18
12
12
10
6
20
14
12
14
10
14
18
6
20
19
21
22
25
4
14
8
14
14
18
6
11
6
6
6
8
10
12
15
12
8
4
6
6
8
6
16
4
10
29
6
4
6
12
6
8
17
2
6
4
16
6
6
8
6
6
16
6
14
14
8
10
6
2
2
12
19
27
10
8
18
21
27
2
4
2
22
6
21
12
6
29
0
8
6
4
8
16
8
6
4
2
14
4
25
10
6
6
6
12
19
8
6
14
16
13
8
18
17
6
14
4
8
6
18
16
6
2
22
4
10
6
6
18
6
26
19
10
8
6
10
2
8
16
16
10
6
12
6
6
8
14
10
46
8
12
10
8
10
21
13
29
18
20
8
10
27
16
14
18
8
6
8
23
11
12
10
10
12
4
12
4
12
8
12
10
18
10
2
13
4
8
12
12
6
6
4
18
10
8
12
6
6
2
4
10
8
12
6
8
6
18
