# Supplementary material for: A fault-intrusion-tolerant system and deadline-aware algorithm for scheduling scientific workflow in the cloud
Source: PeerJ Comput Sci. 2021 Nov 2;7:e747. doi: 10.7717/peerj-cs.747 (PMC8576554; doi:10.7717/peerj-cs.747)
Supplement: Supplemental Information 6 [file peerj-cs-07-747-s006.zip › Myproject1.1/bin/workload/planetlab/20110303/mtuplanetlab2_cs_mtu_edu_princeton_codeen]

1
3
3
5
3
3
5
4
4
1
2
2
7
2
1
3
2
0
3
3
4
1
1
4
4
5
4
3
1
5
4
3
2
1
3
2
3
2
4
6
1
3
7
4
5
9
1
1
6
1
2
1
1
3
1
1
3
4
3
7
2
4
3
3
3
1
3
1
2
1
1
2
3
5
4
2
8
1
3
2
6
5
1
1
1
2
1
3
2
40
3
3
3
4
3
3
4
3
3
3
4
4
2
1
1
15
28
2
1
3
1
7
4
1
5
4
5
3
1
3
1
5
1
15
14
2
4
3
4
1
1
15
3
1
3
7
1
5
1
1
1
5
13
2
4
3
2
1
1
1
3
1
4
3
3
3
1
3
6
2
1
3
1
3
3
45
3
4
8
5
4
1
4
3
5
2
5
1
10
1
5
3
1
4
3
3
4
6
5
3
1
1
3
1
1
1
1
1
1
4
3
3
3
3
4
1
5
3
3
4
3
2
2
1
1
4
3
2
2
4
2
3
3
1
4
3
3
3
2
0
6
2
4
3
4
7
3
2
3
3
3
1
2
3
4
1
2
2
2
5
1
2
6
1
3
3
3
2
2
2
4
0
1
1
3
1
1
1
11
3
1
1
3
3
5
3
3
4
1
3
1
1
0
4
5
3
3
3
