# Supplementary material for: A fault-intrusion-tolerant system and deadline-aware algorithm for scheduling scientific workflow in the cloud
Source: PeerJ Comput Sci. 2021 Nov 2;7:e747. doi: 10.7717/peerj-cs.747 (PMC8576554; doi:10.7717/peerj-cs.747)
Supplement: Supplemental Information 6 [file peerj-cs-07-747-s006.zip › Myproject1.1/bin/workload/planetlab/20110303/mtuplanetlab2_cs_mtu_edu_uw_oneswarm]

1
25
13
13
12
31
18
18
30
17
21
10
24
41
9
23
63
25
16
13
21
21
12
30
21
50
27
26
25
19
24
29
4
37
18
56
9
8
7
3
19
13
10
8
9
8
12
12
10
19
27
0
21
24
23
13
21
26
20
31
8
10
17
10
17
31
13
21
16
18
27
19
20
44
13
14
16
20
22
19
16
20
28
25
16
19
20
50
32
16
20
18
13
19
6
16
20
18
17
15
21
25
19
12
25
18
20
26
45
29
21
18
23
11
26
31
18
14
10
27
13
45
29
81
27
5
25
16
16
12
25
18
26
20
27
21
16
29
22
26
64
5
4
29
25
42
7
21
29
60
17
23
27
38
21
22
17
10
5
17
20
10
27
13
8
25
17
20
11
12
16
5
16
15
17
12
11
16
18
21
14
13
16
10
14
18
15
9
13
10
12
18
12
12
19
11
12
13
14
8
15
13
14
7
12
10
11
16
18
16
24
41
25
15
12
16
20
14
15
10
12
22
12
16
13
13
7
4
12
14
27
9
9
8
14
12
8
15
8
11
12
14
5
10
13
10
24
6
7
12
8
9
8
12
29
9
16
5
14
11
13
10
19
11
17
11
7
15
7
12
7
4
6
10
24
19
11
10
6
7
16
6
8
6
17
5
9
6
