# Supplementary material for: A fault-intrusion-tolerant system and deadline-aware algorithm for scheduling scientific workflow in the cloud
Source: PeerJ Comput Sci. 2021 Nov 2;7:e747. doi: 10.7717/peerj-cs.747 (PMC8576554; doi:10.7717/peerj-cs.747)
Supplement: Supplemental Information 6 [file peerj-cs-07-747-s006.zip › Myproject1.1/bin/workload/planetlab/20110303/nis-planet2_doshisha_ac_jp_uw_oneswarm]

6
16
6
8
2
2
8
8
4
6
2
14
8
10
8
8
8
0
10
8
12
11
4
8
8
10
2
12
6
12
12
14
10
6
8
4
10
6
4
2
8
8
6
2
2
6
10
4
8
8
4
10
10
2
6
12
8
2
12
4
6
12
4
2
10
8
6
7
2
6
14
8
16
6
6
4
6
4
6
12
8
6
10
14
6
6
6
12
6
16
14
14
6
8
8
19
2
10
8
6
6
12
8
8
10
10
8
6
10
12
8
10
6
12
4
14
4
18
10
8
4
6
4
6
2
4
12
6
4
14
8
10
18
4
2
2
4
14
13
6
2
11
6
4
8
4
10
12
6
10
16
10
10
14
4
10
8
6
12
10
2
14
6
4
8
15
8
4
8
8
12
8
16
10
18
10
2
2
12
10
14
13
12
6
6
6
12
17
8
6
12
6
6
12
4
8
10
14
6
8
10
8
6
10
4
12
8
10
6
10
10
4
8
10
8
4
4
14
8
2
12
6
2
4
0
8
6
6
2
6
6
10
4
4
8
4
6
6
6
6
8
4
10
10
6
4
8
8
2
6
6
12
6
4
4
6
8
6
6
6
4
8
2
10
8
2
4
8
6
10
4
2
6
31
6
2
6
10
13
6
14
0
6
0
8
4
6
6
