# Supplementary material for: A fault-intrusion-tolerant system and deadline-aware algorithm for scheduling scientific workflow in the cloud
Source: PeerJ Comput Sci. 2021 Nov 2;7:e747. doi: 10.7717/peerj-cs.747 (PMC8576554; doi:10.7717/peerj-cs.747)
Supplement: Supplemental Information 6 [file peerj-cs-07-747-s006.zip › Myproject1.1/bin/workload/planetlab/20110303/node-1_mcgillplanetlab_org_ rnp_dcc_ufjf]

34
29
38
37
37
34
33
37
37
36
36
36
32
36
35
38
37
33
34
36
35
35
22
27
32
35
38
36
37
27
37
35
38
36
32
27
35
32
37
37
29
28
36
33
36
37
36
31
34
37
37
36
29
34
32
36
32
30
35
35
36
37
36
37
32
34
31
29
35
32
35
35
34
37
36
33
31
35
35
34
35
35
24
28
35
29
36
26
23
35
29
34
29
36
28
32
35
36
29
28
29
26
37
37
36
37
32
36
36
34
38
35
30
34
36
37
35
36
29
36
36
24
35
33
27
35
26
35
36
36
36
36
35
35
33
35
24
34
33
36
34
34
26
34
35
27
31
30
26
35
27
36
36
30
29
30
34
37
36
29
25
34
37
27
36
29
34
31
35
36
30
28
26
33
35
36
27
30
31
31
37
37
36
32
26
29
30
35
31
35
36
31
34
25
31
34
25
34
37
36
33
35
36
37
31
34
32
24
30
32
34
35
27
31
36
35
37
35
26
36
26
35
34
30
28
36
35
28
35
33
25
36
24
33
31
35
32
33
35
37
35
34
33
31
26
33
31
33
33
31
22
34
36
35
31
33
27
30
35
31
30
35
37
36
34
32
32
32
33
35
37
30
36
28
37
32
37
21
35
37
36
34
36
28
36
38
32
36
