# Supplementary material for: A fault-intrusion-tolerant system and deadline-aware algorithm for scheduling scientific workflow in the cloud
Source: PeerJ Comput Sci. 2021 Nov 2;7:e747. doi: 10.7717/peerj-cs.747 (PMC8576554; doi:10.7717/peerj-cs.747)
Supplement: Supplemental Information 6 [file peerj-cs-07-747-s006.zip › Myproject1.1/bin/workload/planetlab/20110303/node-1_mcgillplanetlab_org_root]

2
4
0
0
2
2
2
0
0
2
0
0
6
0
4
0
0
6
2
2
0
2
8
2
2
0
0
0
2
4
2
4
4
4
2
4
2
4
2
0
6
4
4
2
0
0
6
10
2
2
2
2
4
10
6
4
2
8
4
10
2
2
2
0
4
2
8
4
4
6
4
2
6
2
2
8
4
0
0
6
2
2
8
2
4
4
0
4
8
2
8
4
6
2
2
4
2
0
4
2
4
2
2
0
0
0
4
4
2
2
0
4
2
0
4
4
10
0
6
2
0
84
0
4
2
4
0
4
2
2
6
2
2
2
4
0
4
2
0
0
6
0
90
2
4
0
4
6
0
0
73
6
2
4
2
0
2
2
0
8
0
6
2
8
0
4
2
4
2
2
10
6
4
2
4
4
79
2
4
6
6
2
0
2
2
8
4
2
6
2
2
6
6
0
6
0
4
0
2
4
6
2
2
4
3
2
4
86
4
2
4
2
6
6
2
4
4
4
2
4
2
2
8
8
6
2
2
0
4
4
80
4
0
2
2
2
6
0
0
0
2
0
4
6
4
0
2
4
4
6
4
2
0
2
8
6
0
8
2
10
4
6
2
2
2
4
4
6
2
4
2
6
4
6
2
6
0
6
0
0
2
0
0
4
4
0
4
2
