# Supplementary material for: A fault-intrusion-tolerant system and deadline-aware algorithm for scheduling scientific workflow in the cloud
Source: PeerJ Comput Sci. 2021 Nov 2;7:e747. doi: 10.7717/peerj-cs.747 (PMC8576554; doi:10.7717/peerj-cs.747)
Supplement: Supplemental Information 6 [file peerj-cs-07-747-s006.zip › Myproject1.1/bin/workload/planetlab/20110303/node-1_mcgillplanetlab_org_uw_oneswarm]

13
15
10
8
12
18
13
12
8
15
4
13
12
12
21
17
4
4
8
8
25
13
8
6
13
19
4
15
10
11
12
19
11
11
11
8
15
10
8
15
6
8
13
10
15
6
13
15
10
13
10
8
15
14
10
4
17
13
19
17
13
2
15
6
21
19
19
9
10
15
15
33
6
8
17
19
10
27
19
19
12
23
8
6
12
11
15
21
23
21
30
17
27
10
23
6
25
15
19
15
21
28
4
8
8
8
10
10
19
15
8
21
15
8
10
12
6
15
21
17
21
27
19
20
6
15
31
12
15
13
15
8
21
17
19
12
11
21
21
11
23
6
17
23
6
8
13
21
13
23
25
4
13
4
13
12
8
4
13
19
2
6
6
15
19
13
11
6
15
6
10
19
13
26
12
6
27
23
15
27
12
17
6
21
25
27
15
17
35
12
2
13
25
43
21
29
12
19
9
13
23
21
9
12
25
31
13
19
19
15
15
15
20
15
9
23
12
21
23
15
12
13
12
13
9
19
17
34
21
13
8
10
18
13
17
19
10
22
19
2
15
11
12
23
17
13
7
32
6
13
50
9
10
10
10
6
13
2
15
4
10
8
6
10
24
17
13
10
8
14
10
8
11
35
6
15
10
15
17
8
4
44
12
6
11
2
12
19
