# Supplementary material for: A fault-intrusion-tolerant system and deadline-aware algorithm for scheduling scientific workflow in the cloud
Source: PeerJ Comput Sci. 2021 Nov 2;7:e747. doi: 10.7717/peerj-cs.747 (PMC8576554; doi:10.7717/peerj-cs.747)
Supplement: Supplemental Information 6 [file peerj-cs-07-747-s006.zip › Myproject1.1/bin/workload/planetlab/20110303/node1_planetlab_albany_edu_princeton_codeen]

4
2
6
2
2
8
2
2
6
13
2
19
2
19
4
2
4
17
2
32
13
2
4
2
4
23
4
2
2
4
6
4
4
2
4
2
2
3
4
0
2
8
6
2
2
4
28
19
4
4
6
0
2
2
5
4
51
0
12
17
2
2
4
2
4
2
2
19
2
2
2
4
10
2
15
2
4
0
2
4
6
2
0
10
2
36
4
11
4
0
23
2
18
2
7
4
6
2
4
4
4
2
4
2
8
19
8
2
23
2
2
4
4
10
2
6
22
6
4
3
2
2
8
2
0
7
6
22
0
4
4
9
4
25
2
17
6
2
6
2
29
4
6
2
6
4
27
2
2
2
2
6
2
5
4
2
2
2
2
26
6
2
6
4
10
10
4
2
4
16
23
6
4
3
4
2
8
38
31
2
4
4
4
21
21
4
2
2
4
6
4
6
2
2
4
2
2
4
2
8
25
2
2
8
11
7
6
11
2
4
2
5
11
2
2
30
21
0
17
25
4
4
6
2
17
36
5
6
2
2
12
6
2
4
6
13
19
6
0
4
16
21
4
9
6
11
2
2
19
4
0
6
4
4
4
4
3
4
29
6
4
2
6
2
2
2
4
17
8
23
2
2
4
10
4
19
4
2
2
4
2
0
5
0
11
2
2
4
