# Supplementary material for: A fault-intrusion-tolerant system and deadline-aware algorithm for scheduling scientific workflow in the cloud
Source: PeerJ Comput Sci. 2021 Nov 2;7:e747. doi: 10.7717/peerj-cs.747 (PMC8576554; doi:10.7717/peerj-cs.747)
Supplement: Supplemental Information 6 [file peerj-cs-07-747-s006.zip › Myproject1.1/bin/workload/planetlab/20110303/node1_planetlab_albany_edu_root]

17
69
10
13
52
8
58
17
13
10
17
46
0
4
89
19
14
8
12
10
8
12
66
13
10
13
23
15
22
17
17
10
10
17
8
10
2
0
10
70
51
17
13
23
61
40
11
12
4
67
21
8
15
19
17
23
5
11
13
48
0
37
10
13
12
10
38
6
0
22
10
9
40
0
13
23
10
15
12
30
14
25
11
46
0
2
11
17
15
11
11
7
13
15
67
12
4
4
9
12
2
28
23
24
19
46
13
8
0
2
7
13
8
8
7
8
30
6
7
60
0
2
6
19
12
8
13
34
0
13
27
12
2
0
17
33
10
10
30
14
0
70
17
58
4
2
2
0
9
11
8
11
8
2
13
15
2
14
12
6
37
8
6
10
17
15
9
11
0
4
8
8
25
13
2
13
74
36
10
11
2
77
36
40
17
11
9
27
2
12
9
20
44
2
17
17
75
25
29
13
2
11
20
28
38
5
12
24
11
27
46
8
6
11
21
21
42
2
15
8
54
16
13
10
4
10
42
17
2
0
12
0
7
15
10
49
13
13
10
13
35
2
16
14
30
52
9
12
47
18
11
22
2
2
51
13
23
83
59
15
10
10
10
8
0
0
19
52
6
10
8
2
84
23
15
10
2
0
17
8
56
70
12
31
14
19
77
54
