# Supplementary material for: A fault-intrusion-tolerant system and deadline-aware algorithm for scheduling scientific workflow in the cloud
Source: PeerJ Comput Sci. 2021 Nov 2;7:e747. doi: 10.7717/peerj-cs.747 (PMC8576554; doi:10.7717/peerj-cs.747)
Supplement: Supplemental Information 6 [file peerj-cs-07-747-s006.zip › Myproject1.1/bin/workload/planetlab/20110303/node1_planetlab_albany_edu_tsinghua_xyz]

8
6
6
8
6
4
9
6
6
6
6
5
6
4
4
6
6
5
6
6
6
4
6
5
6
6
8
6
5
6
6
6
6
7
8
6
6
5
8
6
6
6
6
6
6
8
6
6
4
6
6
6
6
8
5
6
5
4
6
6
6
6
6
8
6
6
4
6
6
6
6
6
6
4
6
6
6
6
5
4
6
6
6
4
8
6
6
6
6
6
6
6
7
4
7
6
8
8
8
8
6
6
6
6
6
6
6
6
6
4
6
6
6
7
5
6
6
6
6
4
8
6
4
6
6
5
6
6
6
6
6
7
6
6
8
6
6
6
6
5
6
6
6
6
6
8
6
6
5
5
6
6
8
5
6
6
4
5
6
4
6
6
6
6
6
6
7
5
8
6
6
6
4
5
6
8
8
6
8
8
6
6
4
8
8
6
6
6
6
6
6
5
7
6
5
5
6
6
6
6
5
6
4
6
6
7
6
6
6
6
4
7
6
6
7
4
6
6
6
6
6
8
8
8
6
6
5
6
6
8
6
6
5
6
6
6
4
6
6
6
5
5
5
7
6
3
4
8
6
7
6
6
6
6
6
6
6
6
6
6
6
8
8
4
6
6
6
6
6
6
6
6
6
6
6
6
6
6
6
8
6
0
5
6
5
8
0
6
