# Supplementary material for: A fault-intrusion-tolerant system and deadline-aware algorithm for scheduling scientific workflow in the cloud
Source: PeerJ Comput Sci. 2021 Nov 2;7:e747. doi: 10.7717/peerj-cs.747 (PMC8576554; doi:10.7717/peerj-cs.747)
Supplement: Supplemental Information 6 [file peerj-cs-07-747-s006.zip › Myproject1.1/bin/workload/planetlab/20110303/node1_planetlab_albany_edu_uw_oneswarm]

8
2
8
4
6
8
8
8
6
8
8
10
4
11
8
15
13
8
10
8
10
6
10
5
8
10
4
8
5
8
9
15
15
10
6
13
4
5
10
10
10
8
10
13
4
6
7
10
6
4
6
6
6
8
5
10
5
8
12
8
8
4
8
4
6
4
2
4
6
12
4
7
10
6
2
4
6
8
5
18
8
8
6
13
4
10
8
2
8
2
11
26
10
6
3
8
4
10
8
8
6
11
11
6
4
8
8
6
13
8
6
11
15
5
6
13
11
8
9
7
13
8
25
11
13
7
12
8
10
12
8
7
11
10
15
6
10
13
8
15
4
8
6
4
8
10
2
6
2
11
10
13
21
7
9
11
17
15
8
13
4
13
11
9
12
11
6
7
10
6
9
12
8
5
6
8
8
8
8
10
4
4
6
4
4
2
9
10
8
6
11
5
9
13
14
5
4
8
4
10
5
8
7
9
6
5
10
8
8
6
13
6
10
9
10
6
10
9
6
8
6
10
6
6
10
8
5
0
6
8
6
9
9
4
6
8
4
8
4
6
2
7
2
5
24
4
5
4
6
4
2
6
8
8
2
4
2
6
10
6
6
2
4
8
6
8
2
8
6
12
2
6
8
8
4
8
8
4
2
0
6
0
3
3
5
6
0
4
