# Supplementary material for: A fault-intrusion-tolerant system and deadline-aware algorithm for scheduling scientific workflow in the cloud
Source: PeerJ Comput Sci. 2021 Nov 2;7:e747. doi: 10.7717/peerj-cs.747 (PMC8576554; doi:10.7717/peerj-cs.747)
Supplement: Supplemental Information 6 [file peerj-cs-07-747-s006.zip › Myproject1.1/bin/workload/planetlab/20110303/node1_planetlab_albany_edu_yale_p4p]

50
0
28
29
43
74
34
64
59
52
75
42
85
72
27
58
62
60
33
65
67
75
48
72
77
36
65
69
49
75
64
63
65
56
77
63
87
89
65
0
0
72
38
53
36
48
63
29
93
53
61
29
29
75
66
46
37
19
79
42
93
50
72
66
69
67
17
29
95
29
82
72
33
91
65
63
75
44
63
25
38
60
37
25
80
71
63
23
68
65
66
58
16
69
45
77
84
67
72
69
67
34
13
47
65
29
76
72
73
82
22
57
66
56
64
67
37
63
74
0
84
71
21
57
65
57
62
32
34
50
33
71
80
65
67
47
63
61
51
34
71
29
70
38
88
58
55
58
40
55
50
52
50
59
19
55
54
12
69
49
43
80
19
66
12
52
63
76
85
73
57
75
64
50
56
61
46
9
67
86
73
54
51
36
57
66
64
29
29
71
57
73
57
69
25
51
40
44
59
59
86
45
68
66
17
18
59
53
69
42
29
60
71
30
67
55
48
85
58
53
40
21
66
59
86
38
44
28
65
19
40
72
27
28
67
31
52
63
88
80
33
30
56
53
11
15
58
53
40
53
82
75
44
30
44
48
22
27
30
43
23
71
73
83
76
42
9
48
60
61
65
75
31
63
85
34
90
89
50
29
47
0
54
22
68
76
0
50
