# Supplementary material for: A fault-intrusion-tolerant system and deadline-aware algorithm for scheduling scientific workflow in the cloud
Source: PeerJ Comput Sci. 2021 Nov 2;7:e747. doi: 10.7717/peerj-cs.747 (PMC8576554; doi:10.7717/peerj-cs.747)
Supplement: Supplemental Information 6 [file peerj-cs-07-747-s006.zip › Myproject1.1/bin/workload/planetlab/20110303/node1_planetlab_mathcs_emory_edu_princeton_codeen]

3
4
2
2
2
2
6
4
4
6
2
4
4
4
2
4
2
2
6
4
6
8
6
2
4
2
4
10
8
8
4
6
4
4
6
4
4
4
4
90
6
13
8
9
4
2
2
15
4
7
4
2
8
4
2
4
6
2
6
4
8
6
8
2
9
4
4
2
15
4
4
4
8
4
7
6
4
0
6
4
4
2
4
2
6
6
4
4
4
4
2
5
5
0
6
10
6
6
7
4
8
4
4
4
2
9
4
7
7
7
2
6
4
6
4
2
9
2
4
6
8
2
6
4
6
4
4
6
4
2
9
6
17
8
8
8
11
6
2
2
6
4
7
4
5
5
6
6
6
4
4
4
4
4
6
4
6
5
4
8
8
4
11
9
2
8
13
2
6
6
6
4
7
0
4
2
6
2
9
2
4
2
7
6
2
66
11
11
4
8
4
8
7
8
4
4
4
4
4
2
8
6
6
2
4
6
10
9
4
4
8
7
6
6
4
5
7
6
4
8
9
13
6
6
13
8
8
6
4
6
4
4
10
9
4
8
6
4
2
6
4
4
2
4
9
2
4
6
4
6
10
6
4
2
4
2
4
7
4
4
4
8
2
9
4
6
6
8
6
6
2
8
4
6
2
0
2
4
4
4
7
4
2
4
6
5
5
5
