# Supplementary material for: A fault-intrusion-tolerant system and deadline-aware algorithm for scheduling scientific workflow in the cloud
Source: PeerJ Comput Sci. 2021 Nov 2;7:e747. doi: 10.7717/peerj-cs.747 (PMC8576554; doi:10.7717/peerj-cs.747)
Supplement: Supplemental Information 6 [file peerj-cs-07-747-s006.zip › Myproject1.1/bin/workload/planetlab/20110303/node2_lbnl_nodes_planet-lab_org_root]

0
0
3
1
7
3
0
0
1
3
1
0
1
1
3
1
0
0
0
0
1
0
1
1
8
0
0
1
0
0
1
0
1
4
0
1
3
0
1
0
1
1
1
8
0
1
1
0
0
3
5
1
0
3
1
1
1
1
1
1
1
0
0
3
0
0
1
3
0
0
0
0
3
4
0
1
1
0
1
0
0
3
1
4
1
0
1
0
0
1
6
1
1
0
1
1
3
0
1
1
1
0
1
0
0
0
0
1
0
1
0
0
0
5
4
5
1
1
0
1
0
1
0
0
4
0
3
1
8
4
0
0
1
0
0
3
1
8
1
0
3
0
0
1
1
1
4
7
8
0
3
3
4
1
3
0
0
8
0
0
0
0
1
1
0
0
1
0
1
0
7
1
1
1
1
1
1
0
0
0
0
1
0
3
3
0
0
0
0
0
0
1
7
3
8
0
1
1
1
1
3
1
0
1
0
0
0
1
1
0
0
1
1
0
0
0
1
1
1
1
1
35
0
1
1
0
0
1
7
6
0
0
0
3
7
0
1
1
3
1
3
3
3
1
0
3
0
0
1
1
1
1
1
3
5
0
0
5
0
3
1
1
3
3
3
1
0
1
1
1
0
5
1
1
4
0
2
0
0
0
1
2
1
0
3
3
0
1
