# Supplementary material for: A fault-intrusion-tolerant system and deadline-aware algorithm for scheduling scientific workflow in the cloud
Source: PeerJ Comput Sci. 2021 Nov 2;7:e747. doi: 10.7717/peerj-cs.747 (PMC8576554; doi:10.7717/peerj-cs.747)
Supplement: Supplemental Information 6 [file peerj-cs-07-747-s006.zip › Myproject1.1/bin/workload/planetlab/20110303/node2_lbnl_nodes_planet-lab_org_tsinghua_xyz]

14
14
15
16
7
18
14
17
12
15
12
17
16
13
17
9
14
15
6
12
13
20
14
23
11
16
17
13
15
14
14
14
13
15
8
10
8
12
16
11
14
15
21
16
14
16
12
17
13
13
8
15
17
15
14
12
12
14
16
14
11
18
18
15
15
19
13
9
15
11
15
17
8
8
14
10
15
17
17
17
16
20
15
20
17
13
15
15
14
13
13
17
14
15
15
13
15
17
11
14
17
16
16
13
18
20
18
15
7
15
15
16
15
16
14
16
13
19
15
15
14
12
14
13
19
15
15
19
17
15
12
11
17
19
16
12
17
13
12
14
18
17
16
10
14
3
11
14
8
8
17
15
17
17
18
9
15
17
19
21
15
17
9
13
15
14
19
8
11
18
10
23
19
17
13
15
20
15
11
10
11
16
17
16
18
19
18
13
15
12
14
14
12
18
15
16
13
18
6
19
14
21
19
15
14
15
18
16
11
14
15
19
15
15
16
15
15
17
15
10
18
15
13
19
9
16
15
12
17
18
15
12
17
16
12
23
17
14
17
15
17
16
18
14
13
13
22
15
15
13
16
19
13
17
15
15
15
26
13
17
16
18
15
13
10
16
19
11
21
17
15
17
10
3
15
14
14
9
12
15
11
13
18
8
14
16
15
13
