# Supplementary material for: A fault-intrusion-tolerant system and deadline-aware algorithm for scheduling scientific workflow in the cloud
Source: PeerJ Comput Sci. 2021 Nov 2;7:e747. doi: 10.7717/peerj-cs.747 (PMC8576554; doi:10.7717/peerj-cs.747)
Supplement: Supplemental Information 6 [file peerj-cs-07-747-s006.zip › Myproject1.1/bin/workload/planetlab/20110303/node2_lbnl_nodes_planet-lab_org_uw_oneswarm]

37
40
14
47
0
27
16
31
26
31
37
40
30
25
17
16
17
33
6
35
8
15
49
44
8
8
34
26
24
32
16
10
26
60
14
24
16
31
65
32
24
54
61
24
54
33
15
37
32
7
10
25
29
24
14
18
17
16
31
23
23
27
33
34
67
61
64
21
26
19
25
59
16
14
32
25
60
35
44
20
56
50
61
40
63
10
60
32
58
50
35
66
17
62
17
58
44
24
42
32
47
63
63
36
16
54
65
25
16
58
7
16
63
52
24
28
62
26
35
63
37
31
50
68
50
55
17
16
49
45
15
22
53
19
32
12
15
28
10
24
16
26
32
17
50
6
11
8
15
8
37
53
22
31
57
16
25
59
37
42
45
35
10
16
67
46
49
8
21
8
9
24
63
39
54
44
54
50
27
25
20
53
41
24
26
45
60
17
48
56
24
8
15
30
26
65
39
33
8
19
56
32
44
34
16
57
25
16
24
16
32
47
39
25
61
62
52
64
57
26
33
22
29
26
44
25
52
26
63
57
34
25
26
18
8
21
24
17
63
32
34
24
31
30
59
67
71
58
31
47
17
25
54
35
28
23
58
44
33
26
47
24
30
33
50
40
54
25
57
64
25
36
8
14
23
16
43
7
34
36
24
15
59
33
24
52
26
49
