# Supplementary material for: A fault-intrusion-tolerant system and deadline-aware algorithm for scheduling scientific workflow in the cloud
Source: PeerJ Comput Sci. 2021 Nov 2;7:e747. doi: 10.7717/peerj-cs.747 (PMC8576554; doi:10.7717/peerj-cs.747)
Supplement: Supplemental Information 6 [file peerj-cs-07-747-s006.zip › Myproject1.1/bin/workload/planetlab/20110303/node-2_mcgillplanetlab_org_ rnp_dcc_ufjf]

36
32
28
34
35
34
34
33
27
36
36
34
32
36
32
35
35
35
36
35
31
35
34
35
34
34
32
33
33
36
33
32
35
36
36
34
31
35
35
35
35
32
34
33
35
36
32
35
36
20
32
35
21
35
33
27
35
34
34
34
36
24
34
26
34
27
30
28
36
34
29
35
33
27
36
31
32
33
31
30
25
30
31
32
30
35
30
36
31
34
32
32
35
27
33
35
26
34
34
33
36
33
31
36
33
36
34
35
23
37
31
35
28
30
26
36
34
32
35
34
25
31
27
29
25
34
28
33
27
32
35
28
25
34
36
36
35
30
34
36
33
35
34
27
25
34
33
32
32
34
29
29
34
35
34
33
33
33
32
26
28
30
33
30
30
35
33
31
29
35
35
36
34
31
36
30
35
28
36
28
35
35
36
34
35
28
33
31
36
36
30
27
35
35
35
34
29
31
33
35
32
35
35
33
34
34
35
34
35
27
30
36
29
37
30
30
30
36
37
35
33
34
31
32
36
25
32
30
31
33
34
25
35
33
35
35
34
33
30
28
36
33
36
29
29
34
31
35
34
30
30
29
34
34
33
29
29
30
35
34
35
27
35
36
34
33
36
29
34
28
32
35
35
30
25
34
37
34
35
36
31
35
36
35
36
36
23
32
