# Supplementary material for: A fault-intrusion-tolerant system and deadline-aware algorithm for scheduling scientific workflow in the cloud
Source: PeerJ Comput Sci. 2021 Nov 2;7:e747. doi: 10.7717/peerj-cs.747 (PMC8576554; doi:10.7717/peerj-cs.747)
Supplement: Supplemental Information 6 [file peerj-cs-07-747-s006.zip › Myproject1.1/bin/workload/planetlab/20110303/node-2_mcgillplanetlab_org_princeton_codeen]

8
19
4
10
8
6
17
8
11
4
6
8
6
8
10
4
8
8
8
12
8
6
8
6
12
6
9
13
14
8
4
4
8
6
6
8
8
4
6
6
6
8
8
6
8
6
14
7
12
10
19
6
8
6
8
10
6
6
4
4
6
6
10
14
15
19
12
12
8
13
13
13
12
12
12
12
11
10
6
8
10
6
4
12
6
8
10
6
10
12
6
9
6
9
10
8
4
10
11
17
8
15
4
10
7
8
6
9
75
6
15
6
8
6
13
8
8
10
8
9
7
10
8
10
13
10
8
10
15
15
8
12
23
21
6
6
8
10
11
8
27
6
10
13
3
15
10
8
14
12
10
6
11
15
10
9
6
8
10
15
14
12
6
8
8
6
10
15
12
10
14
8
25
8
4
10
9
8
13
8
10
10
10
14
8
8
14
15
8
12
6
17
6
6
12
19
19
7
12
13
31
15
16
8
6
15
8
10
13
17
15
11
12
10
27
11
6
12
10
17
29
11
11
10
13
11
14
15
11
10
6
23
15
13
12
15
17
13
13
15
10
27
10
29
36
17
33
17
16
13
15
13
15
13
21
8
10
10
10
14
8
6
8
14
21
12
8
6
13
39
15
14
14
6
11
12
4
8
8
10
6
8
8
5
8
6
96
7
