# Supplementary material for: A fault-intrusion-tolerant system and deadline-aware algorithm for scheduling scientific workflow in the cloud
Source: PeerJ Comput Sci. 2021 Nov 2;7:e747. doi: 10.7717/peerj-cs.747 (PMC8576554; doi:10.7717/peerj-cs.747)
Supplement: Supplemental Information 6 [file peerj-cs-07-747-s006.zip › Myproject1.1/bin/workload/planetlab/20110303/node-2_mcgillplanetlab_org_root]

2
6
2
4
0
4
2
0
12
4
2
4
9
2
6
0
4
0
0
0
4
2
0
2
2
2
9
4
2
2
8
12
4
2
4
4
2
4
2
0
2
4
0
8
0
4
2
0
2
10
2
2
4
2
8
10
4
2
2
2
2
4
4
90
2
2
6
6
4
2
6
2
4
4
2
6
4
2
8
2
0
6
4
8
4
2
12
4
4
2
6
4
2
0
4
4
10
2
4
4
2
4
6
4
2
2
4
2
4
2
8
2
2
4
6
2
4
0
0
2
4
6
6
4
4
2
8
6
6
6
2
6
4
4
0
2
2
6
2
2
2
6
0
4
75
2
6
4
4
4
8
4
2
2
2
0
6
2
4
10
4
6
4
4
4
4
4
4
2
2
0
2
0
2
0
4
0
6
0
4
0
0
0
4
2
2
0
4
2
2
2
6
4
0
0
0
4
2
6
2
4
0
2
0
2
0
0
0
0
8
2
0
8
0
8
4
6
0
2
2
2
4
6
2
0
89
4
2
2
2
8
6
0
4
2
0
0
4
2
4
2
0
2
8
6
2
6
2
2
2
2
11
2
0
2
8
6
6
4
2
0
2
0
2
6
2
2
6
6
12
2
0
2
6
6
4
0
0
0
0
2
2
4
0
0
2
4
4
