# Supplementary material for: A fault-intrusion-tolerant system and deadline-aware algorithm for scheduling scientific workflow in the cloud
Source: PeerJ Comput Sci. 2021 Nov 2;7:e747. doi: 10.7717/peerj-cs.747 (PMC8576554; doi:10.7717/peerj-cs.747)
Supplement: Supplemental Information 6 [file peerj-cs-07-747-s006.zip › Myproject1.1/bin/workload/planetlab/20110303/node-2_mcgillplanetlab_org_uw_oneswarm]

4
6
6
13
6
4
17
19
9
19
10
4
6
4
12
13
15
12
6
13
8
12
4
6
10
10
11
17
13
10
15
25
2
8
6
6
10
13
13
2
15
2
10
12
21
6
13
6
6
9
4
11
8
17
8
17
4
12
19
10
17
28
29
17
25
25
29
13
11
21
11
17
19
4
17
23
20
12
21
10
17
9
13
21
10
13
6
21
23
13
19
22
10
13
31
13
17
23
17
11
8
23
19
11
17
8
13
9
27
13
8
15
21
9
8
10
21
23
17
11
11
13
21
17
4
10
11
23
23
39
19
21
15
9
15
12
19
10
13
9
15
9
19
18
14
19
12
25
37
6
11
24
13
15
30
25
25
31
31
17
12
19
21
10
11
17
17
21
21
19
17
10
15
6
6
8
19
13
4
13
17
12
10
8
4
4
13
6
8
12
13
8
8
10
8
8
8
6
6
8
10
6
8
10
11
13
27
13
8
8
19
4
8
6
6
11
17
13
8
2
13
8
9
10
10
15
6
10
4
25
4
4
6
9
8
4
8
2
11
6
10
13
10
15
10
6
8
13
10
15
8
15
0
10
2
15
19
6
4
8
13
8
15
10
8
8
6
22
6
8
4
6
6
19
9
6
6
8
23
8
15
4
6
4
8
9
11
7
