# Supplementary material for: A fault-intrusion-tolerant system and deadline-aware algorithm for scheduling scientific workflow in the cloud
Source: PeerJ Comput Sci. 2021 Nov 2;7:e747. doi: 10.7717/peerj-cs.747 (PMC8576554; doi:10.7717/peerj-cs.747)
Supplement: Supplemental Information 6 [file peerj-cs-07-747-s006.zip › Myproject1.1/bin/workload/planetlab/20110303/node2_planetlab_albany_edu_howard_p2psip]

4
0
19
19
38
21
23
0
6
0
4
2
0
0
6
0
0
8
32
0
0
0
0
0
0
0
2
0
0
19
19
0
0
0
5
6
0
2
2
3
0
2
32
4
0
0
4
0
0
6
0
0
0
0
38
17
2
2
0
4
0
2
0
2
7
0
34
0
2
2
0
0
2
2
0
0
0
0
0
8
0
0
2
2
2
2
0
2
0
0
2
2
41
0
0
0
0
2
2
2
2
0
0
15
32
0
3
4
2
2
2
0
2
2
2
19
2
0
6
0
0
2
0
6
0
0
6
18
17
3
4
2
0
2
4
6
6
0
49
38
2
0
2
0
2
0
0
0
0
0
0
0
2
2
0
2
2
0
0
0
0
10
2
2
4
2
2
0
2
0
3
2
0
0
0
0
0
0
2
0
2
0
0
0
2
0
2
0
2
0
0
2
2
0
2
2
2
2
0
23
30
6
0
0
0
0
0
0
2
0
33
2
2
2
4
0
0
3
0
4
4
2
4
0
0
0
4
0
0
0
0
0
0
2
6
0
2
0
0
0
0
0
2
0
2
2
22
0
4
0
6
0
2
2
0
2
2
4
0
4
0
0
0
0
0
2
4
6
2
2
1
31
0
0
0
2
0
0
2
2
0
23
38
2
4
0
4
0
