# Supplementary material for: A fault-intrusion-tolerant system and deadline-aware algorithm for scheduling scientific workflow in the cloud
Source: PeerJ Comput Sci. 2021 Nov 2;7:e747. doi: 10.7717/peerj-cs.747 (PMC8576554; doi:10.7717/peerj-cs.747)
Supplement: Supplemental Information 6 [file peerj-cs-07-747-s006.zip › Myproject1.1/bin/workload/planetlab/20110303/node2_planetlab_albany_edu_princeton_codeen]

2
4
0
4
2
2
2
0
4
6
4
5
4
47
6
4
4
2
2
0
4
16
4
0
4
5
4
2
3
19
6
6
4
4
0
4
2
4
0
5
2
6
2
4
4
2
28
2
6
7
4
4
6
2
17
28
25
0
6
4
2
2
6
6
4
2
2
17
11
3
13
3
13
6
4
29
2
8
2
13
4
19
5
2
15
8
35
4
2
4
2
4
4
4
4
20
4
4
4
18
6
21
0
17
19
4
7
9
5
25
4
14
0
11
2
4
4
8
4
4
2
2
3
4
6
9
6
5
2
21
2
16
4
6
2
2
4
28
4
2
4
4
2
13
30
13
4
19
4
16
8
2
5
10
7
7
6
2
0
2
0
2
0
11
6
11
20
7
2
15
20
19
6
2
0
2
2
6
4
13
4
13
22
20
4
2
4
11
2
11
2
2
8
6
4
2
23
4
3
4
4
25
5
6
4
4
3
4
2
6
10
6
9
2
27
2
4
2
9
0
4
5
7
21
2
46
0
6
5
40
4
6
2
4
19
6
4
4
0
2
0
0
2
2
2
2
4
19
19
4
19
2
4
4
4
6
2
2
4
4
2
2
6
6
4
0
2
0
2
4
0
2
6
2
2
8
2
4
8
2
2
4
2
2
2
2
2
4
