# Supplementary material for: A fault-intrusion-tolerant system and deadline-aware algorithm for scheduling scientific workflow in the cloud
Source: PeerJ Comput Sci. 2021 Nov 2;7:e747. doi: 10.7717/peerj-cs.747 (PMC8576554; doi:10.7717/peerj-cs.747)
Supplement: Supplemental Information 6 [file peerj-cs-07-747-s006.zip › Myproject1.1/bin/workload/planetlab/20110303/node2_planetlab_albany_edu_root]

40
38
2
0
57
39
46
51
24
46
34
38
43
57
26
32
74
55
34
13
57
55
9
38
44
20
47
32
8
43
19
28
34
34
52
49
30
45
38
11
19
21
30
19
17
44
30
31
57
13
40
25
27
35
25
38
69
21
60
2
24
24
42
32
43
45
49
20
0
22
57
35
44
34
60
32
17
25
21
33
49
43
2
53
25
2
24
47
36
0
35
36
39
57
29
37
4
13
23
34
30
15
88
50
30
0
35
26
48
21
0
38
49
30
25
21
43
36
39
30
42
45
55
40
2
41
51
22
15
44
23
36
47
42
44
36
40
19
43
23
21
39
51
45
21
46
42
28
28
27
34
44
39
39
6
28
40
62
57
38
48
66
55
30
45
0
35
21
13
0
25
32
45
34
47
2
55
64
45
53
36
0
31
66
28
43
15
44
46
0
49
42
27
17
13
58
2
38
43
26
23
55
41
39
34
29
31
52
17
35
32
0
36
30
35
47
60
30
37
53
43
17
2
2
41
52
26
57
29
36
47
44
40
32
36
46
43
36
44
58
11
13
44
55
47
44
45
15
65
25
15
28
29
26
31
41
61
2
15
28
49
25
46
70
6
19
45
64
40
15
42
34
15
47
40
37
47
93
45
29
27
0
0
55
2
30
49
43
