# Supplementary material for: A fault-intrusion-tolerant system and deadline-aware algorithm for scheduling scientific workflow in the cloud
Source: PeerJ Comput Sci. 2021 Nov 2;7:e747. doi: 10.7717/peerj-cs.747 (PMC8576554; doi:10.7717/peerj-cs.747)
Supplement: Supplemental Information 6 [file peerj-cs-07-747-s006.zip › Myproject1.1/bin/workload/planetlab/20110303/node2_planetlab_albany_edu_uw_oneswarm]

0
6
4
9
6
11
10
17
7
9
13
11
4
9
9
8
0
11
2
0
4
1
8
6
9
5
6
11
8
8
6
7
4
10
2
6
6
4
8
3
6
8
9
6
6
8
6
5
11
7
2
9
8
9
8
6
8
11
0
8
10
13
0
8
0
9
6
9
6
7
8
5
6
8
6
13
9
10
17
5
6
6
7
6
8
6
4
7
11
9
17
7
9
2
15
16
15
7
13
16
9
8
11
4
9
9
14
9
9
9
15
5
0
13
7
8
6
11
6
9
6
7
7
8
11
13
11
15
11
10
13
0
8
8
6
9
11
11
6
11
11
9
8
6
13
7
8
6
15
9
17
8
0
8
7
9
9
0
0
2
2
3
0
7
9
9
4
7
5
7
12
2
8
10
2
5
8
2
9
5
15
9
9
9
8
9
11
9
0
11
0
8
11
6
11
7
9
11
7
9
9
9
21
15
8
5
9
13
6
6
13
15
4
11
7
11
5
11
9
0
6
8
7
11
9
6
9
11
13
11
6
6
8
6
7
9
8
10
5
0
0
0
0
0
6
4
7
2
4
4
6
6
6
2
6
4
6
4
9
6
4
2
4
0
2
9
6
2
4
15
4
8
7
9
8
3
8
0
4
2
6
6
4
2
4
2
6
6
