# Supplementary material for: A fault-intrusion-tolerant system and deadline-aware algorithm for scheduling scientific workflow in the cloud
Source: PeerJ Comput Sci. 2021 Nov 2;7:e747. doi: 10.7717/peerj-cs.747 (PMC8576554; doi:10.7717/peerj-cs.747)
Supplement: Supplemental Information 6 [file peerj-cs-07-747-s006.zip › Myproject1.1/bin/workload/planetlab/20110303/node2_planetlab_mathcs_emory_edu_princeton_codeen]

6
8
4
4
7
9
4
2
2
6
9
4
4
4
4
4
5
9
13
15
7
6
6
6
4
11
17
8
2
4
2
7
9
5
13
6
8
4
15
7
7
6
11
9
6
4
7
7
13
4
11
2
2
4
4
5
6
4
13
8
6
4
4
7
0
4
9
13
4
4
6
7
9
6
4
9
15
4
6
6
7
11
2
7
5
13
6
9
18
7
24
13
10
2
2
6
16
18
24
7
13
12
12
28
4
7
20
4
11
7
7
9
11
4
7
5
2
13
9
7
11
5
8
5
7
17
4
19
7
7
9
11
4
6
7
17
4
6
7
11
7
4
4
6
6
6
7
5
5
7
4
8
9
2
0
7
11
4
4
4
9
13
4
7
2
8
18
6
4
5
7
4
6
17
7
6
5
11
9
6
15
5
5
4
9
4
4
7
7
6
5
5
7
4
3
6
18
5
9
9
6
6
11
7
9
5
6
5
9
9
5
5
7
8
9
5
20
13
4
6
4
17
9
15
11
9
2
2
6
67
7
9
2
4
5
4
4
4
7
7
2
4
4
6
2
9
6
6
6
7
7
7
6
4
6
2
4
7
4
6
7
4
4
5
6
4
6
6
5
6
6
5
4
11
4
6
4
4
2
9
2
4
13
2
5
5
4
9
