# Supplementary material for: A fault-intrusion-tolerant system and deadline-aware algorithm for scheduling scientific workflow in the cloud
Source: PeerJ Comput Sci. 2021 Nov 2;7:e747. doi: 10.7717/peerj-cs.747 (PMC8576554; doi:10.7717/peerj-cs.747)
Supplement: Supplemental Information 6 [file peerj-cs-07-747-s006.zip › Myproject1.1/bin/workload/planetlab/20110303/node2_planetlab_mathcs_emory_edu_root]

4
4
8
8
6
8
8
2
6
4
6
2
6
2
6
10
4
4
4
4
4
6
2
2
4
8
2
8
6
0
4
10
4
6
8
2
2
2
4
4
6
2
4
6
2
6
6
4
2
6
6
4
8
4
2
76
8
4
4
6
6
4
6
4
88
2
4
6
8
2
6
2
8
6
4
9
2
4
2
6
6
4
10
10
4
4
4
4
8
4
4
9
6
6
6
4
6
4
4
6
2
6
2
8
4
6
6
2
4
6
6
2
6
4
6
6
6
2
4
2
4
8
4
6
6
6
4
8
4
4
6
4
4
4
6
6
13
8
4
4
7
12
4
4
4
4
6
2
2
2
6
8
8
6
4
2
6
4
6
4
4
2
8
4
7
2
6
4
4
6
6
4
4
4
8
6
2
2
4
2
4
2
4
4
4
4
2
8
6
4
7
6
8
2
7
2
6
4
10
9
4
2
4
4
6
2
6
6
2
6
6
4
2
6
4
4
6
64
4
4
86
8
4
8
2
4
6
8
4
4
4
4
4
6
4
6
2
8
4
0
6
4
0
2
2
4
0
2
0
6
4
2
6
4
6
2
2
8
4
4
6
2
4
9
2
4
2
0
8
10
0
4
10
4
8
4
6
6
4
6
6
4
4
2
4
4
4
4
