# Supplementary material for: A fault-intrusion-tolerant system and deadline-aware algorithm for scheduling scientific workflow in the cloud
Source: PeerJ Comput Sci. 2021 Nov 2;7:e747. doi: 10.7717/peerj-cs.747 (PMC8576554; doi:10.7717/peerj-cs.747)
Supplement: Supplemental Information 6 [file peerj-cs-07-747-s006.zip › Myproject1.1/bin/workload/planetlab/20110303/node2_planetlab_mathcs_emory_edu_tsinghua_xyz]

4
6
4
6
4
4
4
5
4
6
5
4
4
4
4
4
4
6
4
4
4
4
4
4
4
4
5
4
4
4
4
4
5
4
4
4
4
6
5
4
6
4
6
4
4
4
4
4
6
5
4
4
4
4
4
4
4
4
4
4
4
4
5
6
4
4
4
4
4
4
4
6
4
7
4
4
6
4
4
6
3
4
3
4
4
6
4
4
7
6
7
4
3
4
4
4
4
4
6
4
4
3
4
5
4
4
5
4
4
4
4
4
4
4
4
5
4
5
4
4
4
5
4
4
4
4
4
3
4
4
3
4
4
4
4
5
7
6
4
4
4
6
4
4
4
4
4
4
5
4
6
6
6
4
4
4
4
4
4
4
4
4
4
4
3
6
4
4
5
5
4
4
4
4
4
4
4
4
4
6
6
5
4
4
5
4
4
4
4
2
3
7
5
4
3
4
5
4
5
4
4
8
5
4
4
4
4
7
4
3
5
4
4
4
5
3
4
4
2
4
6
6
6
4
6
4
4
5
4
4
5
4
6
4
4
4
4
4
4
4
4
6
4
4
4
6
4
4
6
4
4
4
4
4
4
4
4
4
4
4
4
4
4
5
4
6
6
4
5
4
4
4
4
6
4
4
6
4
4
4
6
7
5
4
4
4
4
4
