# Supplementary material for: A fault-intrusion-tolerant system and deadline-aware algorithm for scheduling scientific workflow in the cloud
Source: PeerJ Comput Sci. 2021 Nov 2;7:e747. doi: 10.7717/peerj-cs.747 (PMC8576554; doi:10.7717/peerj-cs.747)
Supplement: Supplemental Information 6 [file peerj-cs-07-747-s006.zip › Myproject1.1/bin/workload/planetlab/20110303/node2_planetlab_mathcs_emory_edu_uw_oneswarm]

9
13
15
11
17
18
13
5
19
7
11
13
9
6
44
11
9
22
26
19
16
7
6
11
13
11
16
13
17
11
2
31
5
11
11
9
4
9
7
14
13
13
9
11
17
9
17
9
26
25
13
19
16
17
19
18
11
21
24
17
19
22
11
15
13
19
7
18
15
20
11
22
13
13
7
20
22
17
11
9
14
20
12
18
11
6
17
22
27
22
16
9
8
22
27
13
14
11
11
29
30
9
18
21
16
16
5
9
9
18
18
11
24
26
21
4
14
22
15
19
19
25
13
9
13
17
4
10
17
9
12
15
15
18
24
10
22
9
7
23
28
7
6
19
26
7
9
11
32
7
13
9
22
18
6
17
15
24
30
15
15
7
16
15
17
8
5
6
5
4
16
6
7
6
5
4
7
17
5
4
4
4
25
6
25
7
13
0
6
7
8
5
2
8
3
6
18
12
5
13
8
26
7
4
4
5
15
18
6
10
7
9
4
4
13
3
5
4
6
4
4
6
6
6
6
22
2
18
20
2
4
28
11
4
7
8
2
7
2
28
11
11
4
4
6
11
2
2
7
6
7
19
4
6
26
2
2
4
7
4
5
7
4
5
6
13
9
7
11
4
13
9
2
7
6
11
11
18
5
7
0
9
5
0
13
9
7
11
