# Supplementary material for: A fault-intrusion-tolerant system and deadline-aware algorithm for scheduling scientific workflow in the cloud
Source: PeerJ Comput Sci. 2021 Nov 2;7:e747. doi: 10.7717/peerj-cs.747 (PMC8576554; doi:10.7717/peerj-cs.747)
Supplement: Supplemental Information 6 [file peerj-cs-07-747-s006.zip › Myproject1.1/bin/workload/planetlab/20110303/nodeb_howard_edu_uw_oneswarm]

10
4
6
12
6
2
25
10
6
12
4
21
6
10
8
8
6
2
8
8
14
8
12
19
6
4
35
14
21
8
12
6
6
10
4
8
2
10
12
4
4
16
2
14
14
8
12
12
20
6
8
12
10
6
20
10
8
4
14
12
6
21
18
35
10
6
6
20
4
14
27
10
21
10
19
20
10
25
27
23
14
18
10
18
19
23
19
12
16
21
14
27
19
35
27
23
10
17
20
17
25
19
12
21
19
15
39
29
25
21
9
10
49
31
17
23
14
17
15
46
21
13
6
29
8
33
25
6
12
33
23
35
10
8
12
31
21
19
23
15
10
8
15
16
14
27
23
33
8
21
15
19
14
19
29
30
10
35
21
15
10
8
21
18
23
29
45
27
14
17
29
27
8
8
10
15
19
27
12
14
25
27
8
25
27
12
35
6
27
19
10
17
8
29
17
19
18
18
17
18
25
14
10
21
14
14
19
12
35
29
31
33
27
20
14
14
10
14
37
35
12
35
20
29
29
18
21
21
27
41
8
12
23
23
17
4
12
10
41
41
8
25
10
6
19
25
8
25
10
13
8
15
27
21
12
15
19
8
23
23
13
10
14
14
16
23
25
4
10
25
6
4
10
31
12
7
16
6
17
10
8
12
8
6
23
12
17
15
