# Supplementary material for: A fault-intrusion-tolerant system and deadline-aware algorithm for scheduling scientific workflow in the cloud
Source: PeerJ Comput Sci. 2021 Nov 2;7:e747. doi: 10.7717/peerj-cs.747 (PMC8576554; doi:10.7717/peerj-cs.747)
Supplement: Supplemental Information 6 [file peerj-cs-07-747-s006.zip › Myproject1.1/bin/workload/planetlab/20110303/onelab09_pl_sophia_inria_fr_root]

0
9
9
7
0
2
2
5
0
0
0
0
0
0
4
0
2
2
0
2
0
0
2
2
2
0
2
0
0
0
0
2
0
0
2
0
5
2
0
0
0
0
7
0
0
0
9
0
9
0
0
2
0
2
11
0
2
0
9
0
7
11
0
2
62
2
7
2
0
2
0
0
7
0
2
4
2
0
7
2
0
2
0
0
9
0
2
0
2
0
9
0
0
2
2
0
13
0
0
2
0
0
7
2
0
4
60
2
9
2
0
0
2
0
9
2
0
2
0
0
9
11
0
0
2
2
9
2
3
0
0
3
2
0
2
0
2
0
0
11
2
1
0
0
2
7
2
2
2
0
7
2
0
0
0
7
2
2
0
2
0
2
4
3
0
0
0
3
4
0
2
0
2
15
3
72
0
2
9
11
0
2
0
7
2
11
2
15
0
0
2
7
11
0
0
0
0
9
7
2
2
0
4
9
0
0
2
9
7
9
2
0
7
2
0
5
11
0
0
7
0
9
0
4
2
7
2
11
2
2
0
9
0
9
9
0
9
9
2
9
58
2
7
0
0
7
0
4
3
0
2
0
0
2
7
0
0
0
58
0
2
0
0
95
2
0
2
7
13
9
11
2
2
0
0
9
0
0
0
2
2
0
0
4
60
2
2
76
