# Supplementary material for: A fault-intrusion-tolerant system and deadline-aware algorithm for scheduling scientific workflow in the cloud
Source: PeerJ Comput Sci. 2021 Nov 2;7:e747. doi: 10.7717/peerj-cs.747 (PMC8576554; doi:10.7717/peerj-cs.747)
Supplement: Supplemental Information 6 [file peerj-cs-07-747-s006.zip › Myproject1.1/bin/workload/planetlab/20110303/onelab09_pl_sophia_inria_fr_uw_oneswarm]

11
3
7
17
5
5
11
23
9
9
3
7
5
19
5
15
3
9
9
7
11
7
5
3
5
21
5
13
9
7
5
5
7
2
7
9
5
9
5
9
5
7
3
7
9
27
9
15
11
15
9
9
15
15
7
9
5
7
15
11
9
13
5
9
13
13
11
13
9
43
9
13
15
7
7
13
9
5
9
11
2
7
11
7
15
7
5
17
19
15
9
13
9
7
17
7
11
15
19
13
5
27
9
7
7
5
5
9
11
7
3
5
9
15
9
21
7
13
15
9
7
5
15
7
11
21
19
21
15
29
25
15
5
7
21
13
15
13
15
25
5
9
23
3
7
5
21
25
3
15
9
9
7
13
9
17
15
7
15
9
5
15
7
7
3
7
7
9
15
7
11
9
5
5
11
9
5
7
5
7
11
21
3
17
5
13
11
11
2
5
5
5
11
9
7
17
9
11
17
13
11
15
11
11
5
7
3
7
9
5
7
7
7
11
11
9
9
9
15
13
13
7
9
15
19
9
13
19
5
15
43
13
5
5
9
15
17
9
5
5
7
3
5
3
9
15
11
3
15
7
5
2
3
9
3
2
7
5
15
5
13
7
7
5
7
5
13
13
5
9
17
7
15
11
5
17
3
2
3
15
5
3
9
33
13
15
3
5
