# Supplementary material for: A fault-intrusion-tolerant system and deadline-aware algorithm for scheduling scientific workflow in the cloud
Source: PeerJ Comput Sci. 2021 Nov 2;7:e747. doi: 10.7717/peerj-cs.747 (PMC8576554; doi:10.7717/peerj-cs.747)
Supplement: Supplemental Information 6 [file peerj-cs-07-747-s006.zip › Myproject1.1/bin/workload/planetlab/20110303/onelab10_pl_sophia_inria_fr_irisaple_HEAP]

15
13
17
13
13
11
15
33
11
17
11
11
15
15
21
13
17
15
9
25
13
13
15
11
15
13
15
13
13
13
15
13
13
15
13
15
15
13
21
23
17
21
11
15
19
11
15
13
9
17
19
13
13
15
9
11
9
15
15
15
9
17
17
13
17
15
9
13
13
9
15
13
7
15
13
17
19
13
9
13
15
21
13
17
13
15
19
15
15
13
7
11
15
7
11
17
13
23
11
13
15
17
17
15
17
15
17
15
13
13
9
15
13
13
15
9
17
13
13
17
15
11
13
15
15
15
13
13
15
15
15
15
15
21
13
17
19
15
13
13
15
15
9
11
13
11
13
15
15
13
9
9
9
15
19
13
17
21
17
19
15
11
15
15
11
13
13
13
13
13
15
15
15
15
29
13
9
15
15
9
27
19
9
21
13
9
15
13
13
13
13
15
13
15
9
13
13
17
13
23
15
15
23
13
11
9
13
19
9
23
13
11
15
17
13
15
11
13
17
17
15
15
15
11
17
9
9
15
17
13
13
15
13
17
9
13
19
15
13
17
21
13
15
11
13
13
11
13
15
15
17
11
21
15
17
17
13
13
15
15
13
15
17
15
13
19
15
15
13
15
9
11
29
21
13
11
15
11
17
13
15
17
15
15
13
26
15
17
