# Supplementary material for: A fault-intrusion-tolerant system and deadline-aware algorithm for scheduling scientific workflow in the cloud
Source: PeerJ Comput Sci. 2021 Nov 2;7:e747. doi: 10.7717/peerj-cs.747 (PMC8576554; doi:10.7717/peerj-cs.747)
Supplement: Supplemental Information 6 [file peerj-cs-07-747-s006.zip › Myproject1.1/bin/workload/planetlab/20110303/onelab10_pl_sophia_inria_fr_tsinghua_xyz]

5
5
5
7
9
5
5
11
5
7
3
5
3
3
5
5
7
5
7
5
7
7
5
5
7
7
3
5
7
11
9
5
7
7
5
5
9
5
4
5
5
3
5
7
9
7
9
5
9
5
7
3
3
5
5
5
7
5
7
7
5
5
5
5
5
5
3
7
3
5
5
5
5
5
5
5
5
7
5
5
5
7
7
7
7
3
7
5
7
5
5
3
9
3
7
11
5
5
9
5
9
7
7
7
5
3
7
5
3
7
7
7
3
3
5
7
9
5
3
3
7
7
9
5
7
5
3
3
5
5
7
7
7
7
5
9
5
9
7
7
7
3
3
5
5
5
5
9
7
7
5
7
7
7
9
5
3
5
7
3
9
7
3
7
5
7
9
7
7
7
3
5
5
7
7
5
7
5
7
7
9
7
7
5
5
5
7
5
9
3
7
9
5
5
3
7
5
7
5
3
5
7
3
7
5
7
9
7
5
3
13
7
5
5
5
5
3
7
9
7
7
7
17
9
7
9
7
7
7
7
3
9
5
9
5
7
7
9
7
7
5
7
5
7
9
5
9
9
5
7
7
5
5
3
7
7
5
7
9
7
7
9
5
7
5
3
9
5
9
7
9
9
5
5
5
5
3
7
7
5
7
7
7
5
7
7
9
5
