# Supplementary material for: A fault-intrusion-tolerant system and deadline-aware algorithm for scheduling scientific workflow in the cloud
Source: PeerJ Comput Sci. 2021 Nov 2;7:e747. doi: 10.7717/peerj-cs.747 (PMC8576554; doi:10.7717/peerj-cs.747)
Supplement: Supplemental Information 6 [file peerj-cs-07-747-s006.zip › Myproject1.1/bin/workload/planetlab/20110303/onelab10_pl_sophia_inria_fr_uw_oneswarm]

11
13
9
13
19
17
13
17
9
17
5
5
2
15
9
5
7
7
17
15
7
11
5
9
3
9
11
13
7
5
15
5
23
11
13
11
9
15
9
5
5
7
41
9
2
7
7
5
5
5
7
5
7
7
11
7
13
7
3
5
11
5
15
13
9
2
19
13
5
11
3
9
9
9
17
15
9
21
13
3
17
17
11
7
21
9
13
13
15
13
7
3
9
11
27
11
23
5
9
9
11
11
5
5
7
11
9
3
17
13
7
15
19
9
11
9
5
7
7
7
15
2
13
25
13
7
9
9
3
9
17
11
3
9
5
11
5
11
11
19
7
17
7
7
7
3
25
2
15
21
5
9
7
9
9
5
49
15
11
13
17
9
15
9
21
3
5
23
11
17
11
15
27
9
25
13
15
11
7
9
7
37
15
11
31
11
9
9
19
5
7
19
11
9
23
3
11
13
7
5
7
21
17
13
11
3
11
11
13
11
15
5
7
19
15
25
7
13
9
13
9
9
13
5
15
17
17
27
19
13
5
19
19
9
11
19
9
11
9
19
11
11
5
13
17
13
27
3
21
7
7
9
15
2
13
5
9
5
3
11
7
7
5
5
13
9
5
3
9
13
21
15
7
13
7
9
15
3
3
2
11
3
11
9
19
3
7
7
