# Supplementary material for: A fault-intrusion-tolerant system and deadline-aware algorithm for scheduling scientific workflow in the cloud
Source: PeerJ Comput Sci. 2021 Nov 2;7:e747. doi: 10.7717/peerj-cs.747 (PMC8576554; doi:10.7717/peerj-cs.747)
Supplement: Supplemental Information 6 [file peerj-cs-07-747-s006.zip › Myproject1.1/bin/workload/planetlab/20110303/onelab11_pl_sophia_inria_fr_irisaple_HEAP]

13
19
17
13
13
7
15
15
17
15
15
21
15
15
29
15
11
21
15
17
13
21
13
13
15
13
13
13
15
17
31
15
13
13
17
13
15
17
13
13
5
15
13
13
23
13
13
15
5
11
15
13
15
13
15
13
15
17
15
15
17
13
15
17
13
15
11
15
13
15
13
2
21
23
11
13
13
17
23
15
13
17
15
11
21
15
15
15
17
19
15
15
11
11
23
15
15
11
15
13
13
29
13
15
11
11
13
15
13
9
15
15
13
13
17
15
15
15
15
17
15
15
19
19
15
15
9
19
13
13
13
13
11
15
13
13
15
15
11
11
19
19
13
15
15
13
15
15
13
17
15
13
13
13
13
33
13
13
15
13
19
15
11
29
17
15
15
15
13
13
15
11
23
15
15
13
13
25
15
13
13
15
11
13
15
13
15
35
9
15
15
13
19
13
11
13
13
15
13
17
13
17
13
11
17
21
19
25
33
11
11
27
13
11
19
11
17
9
21
13
15
17
15
13
11
15
23
13
19
13
13
7
15
17
15
11
15
13
15
11
11
11
15
15
15
17
13
15
17
13
15
15
15
17
19
17
11
13
13
15
15
13
13
15
13
11
11
13
13
9
15
23
15
13
17
9
11
11
15
15
13
13
15
15
17
15
15
13
