# Supplementary material for: A fault-intrusion-tolerant system and deadline-aware algorithm for scheduling scientific workflow in the cloud
Source: PeerJ Comput Sci. 2021 Nov 2;7:e747. doi: 10.7717/peerj-cs.747 (PMC8576554; doi:10.7717/peerj-cs.747)
Supplement: Supplemental Information 6 [file peerj-cs-07-747-s006.zip › Myproject1.1/bin/workload/planetlab/20110303/onelab11_pl_sophia_inria_fr_uw_oneswarm]

7
17
23
9
21
13
17
19
21
13
11
13
9
21
11
29
11
7
11
5
19
9
3
13
9
7
17
17
11
9
17
11
9
5
5
9
5
4
21
11
7
13
15
3
23
3
7
13
15
11
9
3
9
3
13
9
11
7
19
17
13
7
7
11
7
3
9
17
11
25
11
11
11
5
15
15
15
19
25
17
17
13
9
5
7
5
7
5
9
3
5
31
15
5
13
9
13
7
3
21
13
7
11
9
21
3
27
7
11
19
19
9
17
13
11
9
5
7
9
17
7
7
17
15
11
5
7
9
17
13
9
13
17
19
11
7
13
17
21
7
3
3
11
15
11
9
7
9
13
5
13
19
25
13
7
27
9
15
19
9
21
25
7
13
5
7
13
13
9
11
13
7
5
13
9
13
9
23
3
9
13
15
7
3
5
9
7
19
5
23
15
19
9
31
17
11
3
27
9
19
17
9
29
27
13
15
21
15
11
23
7
23
15
21
25
15
11
7
21
7
7
11
7
5
3
21
11
5
7
21
7
3
7
5
11
11
5
5
17
13
15
7
9
5
9
9
7
9
17
17
7
7
23
15
13
15
3
3
11
11
9
7
23
5
15
13
11
13
7
7
13
9
11
21
7
19
9
17
5
9
15
7
5
5
2
11
11
19
