# Supplementary material for: A fault-intrusion-tolerant system and deadline-aware algorithm for scheduling scientific workflow in the cloud
Source: PeerJ Comput Sci. 2021 Nov 2;7:e747. doi: 10.7717/peerj-cs.747 (PMC8576554; doi:10.7717/peerj-cs.747)
Supplement: Supplemental Information 6 [file peerj-cs-07-747-s006.zip › Myproject1.1/bin/workload/planetlab/20110303/orbpl2_rutgers_edu_root]

0
6
2
0
0
4
0
5
9
2
4
0
2
4
0
2
4
0
2
0
2
0
0
10
6
2
2
0
2
6
2
2
0
2
0
0
2
0
2
2
4
0
2
2
0
5
0
6
9
7
0
4
0
0
0
0
2
0
0
2
0
0
4
0
2
2
0
0
8
2
0
2
0
2
0
2
13
0
6
6
7
2
0
4
12
2
2
2
2
2
2
24
0
2
2
2
2
2
0
2
0
4
6
2
0
5
0
0
2
0
6
4
15
2
6
0
2
2
2
0
0
2
6
0
11
2
2
8
2
0
0
2
0
2
0
8
5
21
4
0
0
2
2
0
0
2
4
2
0
6
2
0
2
22
7
2
0
4
2
2
4
4
2
2
0
2
0
4
2
2
0
2
0
0
2
2
2
2
4
8
0
6
4
4
6
6
2
9
2
2
6
0
4
0
0
6
2
2
4
2
4
4
2
4
6
7
2
0
11
4
10
4
0
4
0
2
6
2
4
8
0
2
0
0
2
4
2
4
0
7
0
2
0
2
0
2
0
2
2
0
2
0
0
2
2
0
2
0
2
8
0
2
2
2
2
4
0
0
2
0
2
4
0
4
2
2
2
2
0
2
4
0
0
4
2
0
2
0
0
6
9
0
4
0
0
0
0
0
