# Supplementary material for: A fault-intrusion-tolerant system and deadline-aware algorithm for scheduling scientific workflow in the cloud
Source: PeerJ Comput Sci. 2021 Nov 2;7:e747. doi: 10.7717/peerj-cs.747 (PMC8576554; doi:10.7717/peerj-cs.747)
Supplement: Supplemental Information 6 [file peerj-cs-07-747-s006.zip › Myproject1.1/bin/workload/planetlab/20110303/orval_infonet_fundp_ac_be_irisaple_HEAP]

2
2
0
3
0
5
3
3
0
0
3
5
1
0
3
2
0
3
2
2
3
2
2
3
11
3
9
5
0
2
13
3
3
0
2
2
2
9
0
0
0
2
5
2
2
2
0
3
3
1
3
2
0
1
0
2
3
3
0
3
0
3
2
2
2
2
2
0
0
0
0
0
3
3
3
3
1
2
1
0
1
5
1
2
2
0
2
3
3
2
2
0
3
0
3
3
3
5
2
0
3
0
0
3
1
1
0
3
3
2
3
2
0
0
0
0
1
2
0
2
1
3
5
3
1
2
2
2
3
1
3
1
0
0
2
0
0
2
2
3
0
3
5
11
3
0
3
2
2
0
2
2
3
2
9
0
2
0
3
2
0
1
3
11
7
5
5
1
1
1
0
1
3
0
0
3
0
11
1
1
3
0
9
2
2
1
2
5
0
0
2
2
3
2
5
3
2
1
1
2
0
3
0
3
0
2
0
0
1
3
0
11
2
5
3
0
3
0
1
2
1
3
3
0
7
5
2
2
3
3
1
1
2
1
0
2
2
7
3
3
5
3
2
1
2
2
3
2
11
5
2
3
2
0
1
0
3
7
3
0
2
2
2
1
3
5
5
3
2
0
2
11
3
2
2
1
3
1
3
1
2
2
3
3
3
1
1
2
