# Supplementary material for: A fault-intrusion-tolerant system and deadline-aware algorithm for scheduling scientific workflow in the cloud
Source: PeerJ Comput Sci. 2021 Nov 2;7:e747. doi: 10.7717/peerj-cs.747 (PMC8576554; doi:10.7717/peerj-cs.747)
Supplement: Supplemental Information 6 [file peerj-cs-07-747-s006.zip › Myproject1.1/bin/workload/planetlab/20110303/orval_infonet_fundp_ac_be_uw_oneswarm]

9
5
3
7
5
3
5
3
5
3
13
7
5
11
3
3
5
7
7
5
11
5
9
7
13
11
7
7
5
21
7
9
50
9
7
5
3
5
15
9
13
11
11
11
11
5
15
7
5
9
3
15
9
7
13
3
7
7
19
9
15
7
7
11
15
3
11
3
3
5
13
2
7
2
9
5
13
5
1
11
19
1
13
9
11
7
9
5
11
11
9
9
3
11
7
9
5
19
13
15
5
13
13
13
23
15
11
5
11
13
11
13
11
9
5
9
5
7
7
7
17
28
13
11
17
5
5
15
3
11
13
7
7
15
11
5
9
13
5
9
9
3
19
17
9
11
15
3
7
15
19
7
3
15
2
17
13
13
16
19
15
11
13
1
3
5
7
11
7
9
17
7
17
21
13
5
15
11
7
13
13
7
15
11
5
7
5
31
13
19
19
5
7
5
3
3
7
9
9
7
27
13
5
9
11
2
11
7
19
3
25
7
17
9
11
9
5
5
9
7
5
5
9
9
11
13
2
17
2
5
7
5
23
5
5
17
7
5
13
5
3
3
17
5
5
7
5
9
9
13
9
9
5
13
5
5
5
5
17
5
11
2
5
1
5
11
3
11
5
5
7
13
5
9
15
7
11
1
5
1
7
2
7
13
13
7
13
13
