# Supplementary material for: A fault-intrusion-tolerant system and deadline-aware algorithm for scheduling scientific workflow in the cloud
Source: PeerJ Comput Sci. 2021 Nov 2;7:e747. doi: 10.7717/peerj-cs.747 (PMC8576554; doi:10.7717/peerj-cs.747)
Supplement: Supplemental Information 6 [file peerj-cs-07-747-s006.zip › Myproject1.1/bin/workload/planetlab/20110303/osiris_planetlab_cs_umd_edu_root]

0
2
2
0
0
4
0
2
0
2
2
2
0
0
0
2
2
2
2
2
0
0
6
0
2
2
2
2
2
0
0
2
0
2
0
2
2
2
2
75
2
0
0
2
0
4
6
0
2
5
0
0
2
2
4
2
2
2
2
2
2
8
0
6
2
0
2
0
2
0
2
6
6
0
0
0
2
9
4
0
2
0
2
0
2
4
2
2
2
9
0
2
44
4
4
0
2
0
2
0
4
43
2
2
0
2
0
4
0
2
10
5
2
4
0
8
2
2
0
0
10
0
0
0
2
0
0
0
4
2
0
76
4
2
0
4
0
0
0
75
2
8
8
4
2
2
2
2
7
0
4
2
0
2
4
6
0
4
2
2
4
2
4
6
66
0
2
2
2
2
2
0
2
0
8
67
0
0
2
2
2
2
4
0
0
2
6
2
6
0
2
0
2
0
2
4
2
0
4
0
2
2
0
0
0
0
4
4
2
2
0
0
0
0
2
4
0
2
0
4
0
0
2
2
0
12
0
4
0
2
0
4
2
0
0
0
2
2
2
0
0
0
4
2
4
6
4
0
0
4
0
2
4
2
78
4
2
0
0
0
6
0
2
2
2
4
4
6
2
2
0
0
4
4
0
0
0
7
2
0
2
0
0
4
11
4
4
0
