# Supplementary material for: A fault-intrusion-tolerant system and deadline-aware algorithm for scheduling scientific workflow in the cloud
Source: PeerJ Comput Sci. 2021 Nov 2;7:e747. doi: 10.7717/peerj-cs.747 (PMC8576554; doi:10.7717/peerj-cs.747)
Supplement: Supplemental Information 6 [file peerj-cs-07-747-s006.zip › Myproject1.1/bin/workload/planetlab/20110303/osiris_planetlab_cs_umd_edu_tsinghua_xyz]

6
8
6
10
6
6
10
7
6
8
8
6
6
6
8
8
6
8
7
6
8
9
6
4
6
6
6
8
6
8
6
6
6
6
4
6
6
6
6
9
8
9
6
6
6
6
7
6
8
9
5
8
7
6
8
8
10
8
8
7
10
6
6
6
6
8
6
6
6
6
4
5
10
10
8
6
9
5
10
8
8
6
7
10
6
8
6
4
6
6
7
8
5
9
12
6
8
10
8
4
8
7
6
10
8
6
8
10
6
6
8
8
8
6
8
6
7
5
6
8
8
6
6
8
7
6
6
6
5
8
6
8
6
6
6
6
9
8
5
7
6
5
6
8
8
8
6
6
7
8
5
6
4
6
6
6
10
6
8
8
6
4
6
6
8
6
9
8
8
10
4
8
8
6
8
6
8
6
6
10
6
8
6
9
12
6
6
10
8
6
6
10
6
6
6
8
6
6
6
6
10
6
6
6
4
7
4
8
8
5
6
6
6
8
6
6
6
10
6
8
6
6
8
8
6
10
6
6
10
6
10
7
6
10
6
10
6
6
5
7
10
8
6
6
8
8
8
4
8
6
6
6
8
10
6
8
6
6
8
8
6
8
4
8
5
8
8
8
5
8
10
6
5
8
7
8
10
7
7
4
10
10
6
8
11
9
7
6
