# Supplementary material for: A fault-intrusion-tolerant system and deadline-aware algorithm for scheduling scientific workflow in the cloud
Source: PeerJ Comput Sci. 2021 Nov 2;7:e747. doi: 10.7717/peerj-cs.747 (PMC8576554; doi:10.7717/peerj-cs.747)
Supplement: Supplemental Information 6 [file peerj-cs-07-747-s006.zip › Myproject1.1/bin/workload/planetlab/20110303/osiris_planetlab_cs_umd_edu_uw_oneswarm]

9
6
11
13
17
19
9
7
8
12
10
13
7
13
17
23
13
6
13
11
11
16
8
6
9
13
8
11
11
7
9
8
13
6
6
9
11
12
17
7
9
9
7
17
13
4
9
6
15
11
14
12
7
17
6
9
6
23
9
21
13
9
8
8
9
15
9
10
6
13
9
16
17
8
11
11
11
15
13
15
9
10
7
11
15
7
13
11
17
13
7
11
18
18
13
9
13
10
9
17
21
20
28
17
6
7
20
11
28
4
6
21
15
23
9
13
2
11
7
11
7
6
6
9
7
11
9
6
5
9
7
8
9
13
8
9
9
4
9
9
6
7
4
6
4
6
10
0
4
6
7
8
11
7
11
9
11
4
4
6
15
15
2
11
8
7
7
8
9
8
4
6
9
2
6
9
11
13
13
6
6
11
10
7
10
7
13
2
6
6
6
9
6
4
11
9
13
8
6
6
6
13
13
10
8
9
11
4
13
5
6
12
8
6
11
11
8
9
9
6
6
12
2
11
2
11
10
8
8
6
4
9
9
6
8
6
9
13
23
18
8
15
11
18
17
9
6
8
13
6
8
11
22
6
2
7
6
6
13
4
11
2
9
15
15
6
6
7
11
9
6
13
5
13
13
4
6
5
9
6
7
8
13
7
6
7
5
2
