# Supplementary material for: A fault-intrusion-tolerant system and deadline-aware algorithm for scheduling scientific workflow in the cloud
Source: PeerJ Comput Sci. 2021 Nov 2;7:e747. doi: 10.7717/peerj-cs.747 (PMC8576554; doi:10.7717/peerj-cs.747)
Supplement: Supplemental Information 6 [file peerj-cs-07-747-s006.zip › Myproject1.1/bin/workload/planetlab/20110303/pads21_cs_nthu_edu_tw_uw_oneswarm]

10
11
10
10
12
6
10
4
10
10
17
6
10
15
10
12
10
15
19
12
11
10
12
6
8
10
10
12
15
13
8
13
8
8
6
10
4
10
8
6
13
10
8
13
13
12
10
8
10
10
12
8
8
11
13
8
8
10
13
10
11
6
4
6
6
11
6
10
13
11
8
10
11
10
10
13
13
8
10
8
4
11
6
11
6
10
8
10
6
13
8
6
6
11
6
15
10
6
8
13
6
13
11
8
6
6
10
11
12
9
8
8
15
10
11
13
6
13
10
10
6
15
8
6
4
10
10
10
11
6
10
6
15
8
11
8
10
4
6
17
21
4
11
11
8
11
10
8
8
8
8
10
6
6
10
11
8
4
8
13
23
8
11
8
11
13
15
8
8
19
10
17
8
6
13
10
13
8
10
13
8
21
8
11
27
13
10
15
15
13
10
21
15
12
15
6
15
12
11
10
6
10
17
21
19
13
8
10
11
11
13
10
8
8
13
8
10
11
10
6
10
10
10
10
9
15
10
13
12
8
11
4
6
13
6
17
8
13
6
10
8
6
8
6
10
6
8
6
6
6
8
11
13
8
4
6
4
10
11
4
4
4
4
6
6
6
8
6
10
8
4
8
10
6
10
6
10
6
6
6
6
10
8
6
8
8
6
10
