# Supplementary material for: A fault-intrusion-tolerant system and deadline-aware algorithm for scheduling scientific workflow in the cloud
Source: PeerJ Comput Sci. 2021 Nov 2;7:e747. doi: 10.7717/peerj-cs.747 (PMC8576554; doi:10.7717/peerj-cs.747)
Supplement: Supplemental Information 6 [file peerj-cs-07-747-s006.zip › Myproject1.1/bin/workload/planetlab/20110303/pads23_cs_nthu_edu_tw_uw_oneswarm]

7
15
6
6
7
15
15
8
4
9
6
4
4
9
9
6
7
9
4
6
8
9
6
6
6
4
8
4
10
6
4
2
9
2
8
13
6
6
6
6
10
11
9
9
9
6
4
8
7
4
6
6
8
6
4
6
9
6
6
4
6
6
8
8
7
13
4
11
6
9
8
11
11
9
9
10
9
9
9
6
7
7
9
9
11
6
7
15
4
10
11
13
6
8
19
9
6
9
6
7
8
15
13
4
6
11
4
4
6
8
15
17
13
9
9
13
6
7
9
6
6
9
8
4
8
17
7
9
13
9
7
6
13
4
11
9
6
16
8
13
7
6
15
9
7
11
11
17
15
8
6
9
13
13
8
9
9
7
9
11
17
6
9
7
8
11
11
10
13
9
11
6
11
15
11
8
4
7
9
9
9
6
6
11
9
15
6
15
17
11
8
15
9
13
11
8
9
6
13
15
9
20
4
8
8
9
13
7
6
17
15
6
6
10
7
9
9
7
8
9
9
6
6
4
6
8
6
7
13
7
11
6
4
9
6
7
6
6
2
13
9
9
4
4
4
11
6
9
8
4
6
11
8
6
8
4
9
4
4
4
6
4
4
4
8
2
2
9
6
7
2
6
6
11
6
2
4
7
6
9
7
9
7
4
9
4
6
6
