# Supplementary material for: A fault-intrusion-tolerant system and deadline-aware algorithm for scheduling scientific workflow in the cloud
Source: PeerJ Comput Sci. 2021 Nov 2;7:e747. doi: 10.7717/peerj-cs.747 (PMC8576554; doi:10.7717/peerj-cs.747)
Supplement: Supplemental Information 6 [file peerj-cs-07-747-s006.zip › Myproject1.1/bin/workload/planetlab/20110303/peace_informatik_rwth-aachen_de_irisaple_wup]

7
3
4
4
4
7
0
2
2
2
2
2
2
4
2
2
5
2
2
5
7
3
2
2
1
2
5
3
3
3
3
3
2
3
2
1
2
2
2
3
6
2
8
3
2
3
5
2
4
2
3
2
6
2
8
3
3
3
4
2
3
2
2
3
3
0
6
4
3
2
1
3
4
2
3
1
2
5
3
4
3
3
1
4
2
3
2
4
3
3
4
3
3
7
2
4
3
3
3
0
3
0
2
3
2
3
3
3
7
2
4
2
2
2
2
3
2
3
2
4
2
3
2
2
2
5
3
2
3
2
9
1
2
6
4
5
2
2
3
6
3
1
3
4
2
3
0
4
4
1
3
4
4
3
1
2
2
2
2
4
3
3
2
2
2
2
3
3
2
3
5
3
2
3
5
8
7
3
4
7
4
3
7
0
4
8
5
3
4
3
9
7
3
3
2
2
5
2
5
3
9
2
3
2
2
4
2
3
2
2
3
4
3
3
2
2
3
5
9
4
1
2
3
2
3
2
4
2
2
2
3
4
3
2
2
7
5
2
4
4
3
2
4
3
9
2
0
7
7
0
2
3
6
3
4
0
4
2
2
2
2
3
6
2
7
3
2
2
2
4
4
2
5
1
1
2
2
3
3
3
3
3
2
3
2
3
2
0
