# Supplementary material for: A fault-intrusion-tolerant system and deadline-aware algorithm for scheduling scientific workflow in the cloud
Source: PeerJ Comput Sci. 2021 Nov 2;7:e747. doi: 10.7717/peerj-cs.747 (PMC8576554; doi:10.7717/peerj-cs.747)
Supplement: Supplemental Information 6 [file peerj-cs-07-747-s006.zip › Myproject1.1/bin/workload/planetlab/20110303/peace_informatik_rwth-aachen_de_root]

4
3
23
6
8
6
37
4
5
2
6
4
4
3
6
6
7
6
6
4
4
5
2
4
57
4
8
4
2
6
7
8
11
11
35
58
6
4
6
6
1
6
12
9
19
11
8
5
45
9
4
4
7
6
4
2
6
2
6
6
6
4
6
6
39
46
10
10
37
7
3
5
8
3
10
9
6
4
8
2
7
39
5
6
4
2
10
8
2
3
6
2
4
3
6
4
4
6
3
8
32
4
4
9
6
7
37
47
5
2
1
4
9
6
6
9
6
44
8
6
6
6
4
10
4
4
4
2
2
0
4
1
2
2
10
4
0
11
38
6
0
8
6
6
4
48
2
8
6
2
3
8
2
3
41
4
5
2
2
6
4
2
4
2
15
6
2
0
2
2
45
6
0
5
4
14
2
55
7
0
4
2
2
0
2
6
2
2
2
7
5
4
8
3
9
3
6
2
8
5
4
6
2
4
2
40
2
2
47
6
2
6
2
4
11
2
11
10
2
2
34
2
6
6
46
2
4
3
2
4
4
4
1
0
2
2
0
0
0
39
26
0
0
3
4
6
6
2
0
5
4
2
2
4
4
5
13
5
4
6
3
3
2
4
7
2
4
2
2
2
6
3
3
41
3
3
2
0
2
3
5
7
4
4
2
4
85
13
