# Supplementary material for: A fault-intrusion-tolerant system and deadline-aware algorithm for scheduling scientific workflow in the cloud
Source: PeerJ Comput Sci. 2021 Nov 2;7:e747. doi: 10.7717/peerj-cs.747 (PMC8576554; doi:10.7717/peerj-cs.747)
Supplement: Supplemental Information 6 [file peerj-cs-07-747-s006.zip › Myproject1.1/bin/workload/planetlab/20110303/peace_informatik_rwth-aachen_de_tsinghua_xyz]

17
16
22
13
17
15
15
20
13
18
22
15
15
15
13
13
19
14
12
13
13
11
17
13
19
13
15
15
15
13
13
20
18
12
14
13
14
18
16
17
14
13
15
13
15
13
14
17
17
15
14
16
12
11
13
13
13
18
15
13
17
13
13
15
13
15
12
12
16
15
14
13
19
15
19
14
15
17
13
20
17
13
13
18
11
12
15
15
18
13
20
15
13
17
15
21
13
19
18
15
13
17
17
12
14
21
13
19
15
20
13
18
17
15
13
12
16
19
18
16
15
15
17
13
15
21
15
18
17
14
13
14
13
17
15
14
15
15
15
14
13
14
12
17
13
19
13
21
16
7
14
14
22
12
14
13
13
16
12
15
13
12
15
13
16
13
17
13
16
13
14
15
15
40
17
15
13
13
15
15
15
14
14
15
13
12
15
16
13
14
15
17
14
13
19
13
16
15
11
14
19
17
18
17
16
19
18
13
14
14
15
15
15
12
15
22
14
13
13
15
13
16
15
17
17
16
15
16
19
18
15
18
14
20
14
15
13
17
18
16
15
15
16
17
15
13
19
17
17
14
20
12
15
11
17
9
15
19
16
15
13
15
16
15
13
13
13
16
16
18
13
16
15
13
16
15
19
15
15
11
13
13
16
17
13
14
14
17
