# Supplementary material for: A fault-intrusion-tolerant system and deadline-aware algorithm for scheduling scientific workflow in the cloud
Source: PeerJ Comput Sci. 2021 Nov 2;7:e747. doi: 10.7717/peerj-cs.747 (PMC8576554; doi:10.7717/peerj-cs.747)
Supplement: Supplemental Information 6 [file peerj-cs-07-747-s006.zip › Myproject1.1/bin/workload/planetlab/20110303/peace_informatik_rwth-aachen_de_uw_oneswarm]

60
42
34
58
49
36
28
51
52
41
41
51
35
21
19
33
35
29
45
37
41
41
59
42
28
33
30
46
37
63
41
58
34
37
25
19
31
39
29
63
43
65
34
42
42
46
33
47
36
12
26
41
27
45
51
31
45
36
62
49
46
42
43
28
35
40
43
31
36
45
37
38
24
27
56
39
47
35
49
58
63
34
48
51
11
53
51
43
24
35
30
28
9
10
48
63
53
49
18
56
27
18
31
46
46
28
21
30
62
48
23
43
45
52
44
43
53
34
55
38
49
47
16
30
54
55
56
35
21
24
36
33
39
23
27
30
49
30
35
51
51
34
44
31
34
25
44
18
21
25
57
52
63
54
42
51
28
55
43
35
54
37
52
26
30
42
68
70
29
34
29
52
18
37
36
22
31
49
42
52
70
36
43
0
29
25
50
49
53
53
56
51
42
52
32
51
48
51
52
56
43
37
57
54
51
47
24
61
30
42
55
23
61
65
38
64
29
39
54
38
22
72
20
44
54
60
64
70
19
58
57
54
40
59
43
20
26
46
61
39
23
28
35
43
63
55
52
41
22
25
42
49
60
34
42
9
55
25
39
36
37
11
19
45
23
22
33
41
62
65
28
26
59
40
29
17
27
11
68
30
25
33
45
33
38
15
37
28
