# Supplementary material for: A fault-intrusion-tolerant system and deadline-aware algorithm for scheduling scientific workflow in the cloud
Source: PeerJ Comput Sci. 2021 Nov 2;7:e747. doi: 10.7717/peerj-cs.747 (PMC8576554; doi:10.7717/peerj-cs.747)
Supplement: Supplemental Information 6 [file peerj-cs-07-747-s006.zip › Myproject1.1/bin/workload/planetlab/20110303/peace_informatik_rwth-aachen_de_uw_trs2]

4
0
0
7
0
2
27
3
2
0
2
2
2
15
2
6
23
3
0
2
2
2
2
2
0
19
37
2
35
2
0
3
40
20
17
25
7
5
12
7
4
0
19
17
2
0
2
2
2
18
61
2
21
2
0
3
2
2
2
0
2
10
14
2
11
0
0
0
2
9
4
7
0
23
6
3
9
12
10
0
2
3
3
2
2
28
0
4
25
2
0
1
2
9
2
2
3
3
16
4
14
24
3
2
2
2
1
1
0
0
3
0
0
0
3
2
3
1
0
2
2
22
15
2
7
0
0
0
24
23
15
1
10
11
13
38
15
2
10
2
0
4
2
2
0
19
27
2
29
1
0
2
4
2
1
0
0
35
26
0
3
17
2
3
2
4
2
2
0
3
26
27
4
3
2
2
2
2
2
3
0
27
14
2
29
2
2
3
5
2
5
2
0
19
21
7
53
0
2
5
2
2
2
5
0
9
0
3
18
2
2
0
2
3
4
3
0
24
21
34
18
2
5
3
0
2
2
3
2
2
2
2
0
2
0
0
0
2
2
0
23
20
50
31
7
2
2
0
2
0
3
2
0
37
4
4
0
3
2
0
2
2
0
2
0
34
5
3
0
0
0
0
0
0
1
2
0
13
2
15
2
13
0
8
0
3
3
3
