# Supplementary material for: A fault-intrusion-tolerant system and deadline-aware algorithm for scheduling scientific workflow in the cloud
Source: PeerJ Comput Sci. 2021 Nov 2;7:e747. doi: 10.7717/peerj-cs.747 (PMC8576554; doi:10.7717/peerj-cs.747)
Supplement: Supplemental Information 6 [file peerj-cs-07-747-s006.zip › Myproject1.1/bin/workload/planetlab/20110303/pl1_6test_edu_cn_irisaple_wup]

4
2
2
0
0
15
2
4
6
2
2
2
8
4
4
2
13
2
0
4
0
6
4
4
2
4
4
2
2
4
4
13
4
4
2
9
2
4
2
11
4
6
2
15
2
0
2
4
2
6
2
2
4
0
8
9
4
2
4
2
11
8
2
2
2
2
0
11
6
9
2
0
6
17
15
0
19
4
0
4
4
4
2
2
4
4
2
0
2
2
2
0
0
0
2
2
4
2
8
4
2
6
8
0
0
2
4
9
8
6
0
0
2
9
2
4
2
9
2
2
8
4
4
4
9
2
2
8
2
2
2
4
2
2
4
13
2
2
13
2
0
4
4
4
2
4
4
2
2
8
4
6
4
2
4
0
0
4
2
2
4
0
0
2
4
2
0
4
6
0
2
4
4
4
8
8
4
4
13
4
2
0
4
2
2
6
2
0
2
4
4
15
11
0
6
2
6
2
4
4
15
8
2
0
6
2
6
11
2
0
4
4
4
2
4
2
6
4
6
2
4
2
4
0
6
4
4
4
4
8
2
4
2
9
4
2
2
13
2
0
4
2
9
8
2
4
4
4
0
4
2
2
4
2
2
2
2
8
0
9
2
4
2
13
2
2
2
2
4
4
4
8
4
4
6
0
2
4
2
0
9
2
0
8
2
2
2
7
