# Supplementary material for: A fault-intrusion-tolerant system and deadline-aware algorithm for scheduling scientific workflow in the cloud
Source: PeerJ Comput Sci. 2021 Nov 2;7:e747. doi: 10.7717/peerj-cs.747 (PMC8576554; doi:10.7717/peerj-cs.747)
Supplement: Supplemental Information 6 [file peerj-cs-07-747-s006.zip › Myproject1.1/bin/workload/planetlab/20110303/pl1_6test_edu_cn_uw_oneswarm]

15
17
38
26
38
25
21
17
34
17
44
19
15
38
30
26
36
28
11
19
59
23
11
17
23
38
11
6
9
9
15
28
23
9
23
8
17
9
9
4
9
19
9
11
9
9
9
6
9
21
21
9
21
6
15
8
9
11
17
19
11
19
13
6
8
19
8
8
30
15
6
11
19
6
2
6
21
11
9
11
6
32
6
11
9
15
9
21
25
11
13
13
17
11
11
28
19
15
8
8
8
13
23
13
15
9
2
19
11
15
6
9
17
11
23
21
19
6
8
8
26
8
9
11
21
21
17
6
9
6
11
21
26
26
40
56
49
13
53
58
11
21
40
32
21
26
68
15
53
62
58
21
34
83
13
36
30
13
13
45
21
36
23
15
11
47
21
40
45
38
23
19
38
79
32
62
21
36
47
51
19
28
49
21
32
11
32
17
53
28
51
28
24
38
43
23
55
36
28
32
15
15
13
45
32
36
32
30
42
49
49
15
17
30
19
19
17
32
40
23
27
44
25
41
23
15
19
28
38
9
26
21
23
32
15
26
19
30
11
25
19
23
40
17
34
38
17
15
19
32
49
11
40
19
19
26
21
11
36
8
25
9
8
9
36
15
11
23
11
8
17
11
13
30
28
26
8
13
30
7
7
6
19
8
13
13
9
30
