# Supplementary material for: A fault-intrusion-tolerant system and deadline-aware algorithm for scheduling scientific workflow in the cloud
Source: PeerJ Comput Sci. 2021 Nov 2;7:e747. doi: 10.7717/peerj-cs.747 (PMC8576554; doi:10.7717/peerj-cs.747)
Supplement: Supplemental Information 6 [file peerj-cs-07-747-s006.zip › Myproject1.1/bin/workload/planetlab/20110303/pl1_cis_uab_edu_uw_oneswarm]

8
4
4
2
6
4
6
0
4
4
4
6
4
8
6
4
4
8
4
6
4
12
4
12
6
4
4
4
8
0
4
0
4
6
10
4
2
6
6
2
2
4
8
6
2
4
4
6
8
2
4
4
4
10
8
4
8
18
12
8
8
20
10
12
20
14
8
18
12
6
14
6
14
20
20
20
14
4
10
10
18
6
18
6
18
6
12
6
14
6
18
8
4
12
16
14
10
20
4
6
18
20
30
39
8
4
6
18
16
10
18
20
20
16
10
10
16
2
14
12
16
12
8
8
8
16
10
18
8
4
10
4
14
14
16
10
20
6
4
12
10
4
10
18
16
6
8
14
22
51
16
6
14
14
8
8
8
14
12
18
14
16
8
2
0
4
2
0
4
4
2
0
6
2
4
10
12
2
6
2
0
10
8
0
4
0
8
10
2
4
4
4
14
4
10
2
4
2
6
8
0
2
2
6
2
4
4
2
8
4
0
4
2
4
0
4
2
4
6
0
8
10
2
6
2
8
2
2
4
0
4
4
0
4
2
12
10
4
4
4
6
2
0
0
2
6
12
0
0
2
4
0
8
2
6
6
2
4
2
8
2
2
0
0
10
6
8
2
6
0
4
10
4
6
2
2
2
0
4
6
4
32
4
6
4
2
6
4
