# Supplementary material for: A fault-intrusion-tolerant system and deadline-aware algorithm for scheduling scientific workflow in the cloud
Source: PeerJ Comput Sci. 2021 Nov 2;7:e747. doi: 10.7717/peerj-cs.747 (PMC8576554; doi:10.7717/peerj-cs.747)
Supplement: Supplemental Information 6 [file peerj-cs-07-747-s006.zip › Myproject1.1/bin/workload/planetlab/20110303/pl1_cs_yale_edu_ rnp_dcc_ufjf]

29
28
27
24
25
29
28
28
27
28
28
28
28
28
30
27
28
29
28
29
28
28
17
19
19
22
18
17
18
20
19
17
19
18
19
18
20
18
20
29
29
30
28
30
27
29
28
31
28
27
28
26
19
29
29
29
28
23
29
21
25
28
28
28
29
28
24
26
29
25
28
28
29
29
28
29
28
28
27
26
28
27
29
28
28
29
28
29
23
28
28
27
27
21
29
28
27
28
25
28
28
28
30
28
29
28
28
28
27
28
27
27
28
29
27
28
29
25
28
28
28
30
29
25
29
25
29
28
30
27
26
29
29
29
25
24
28
28
29
28
25
27
28
29
30
28
27
28
28
29
28
28
28
27
28
26
29
29
28
26
29
27
30
29
29
29
27
29
28
19
19
18
18
18
19
16
22
18
18
19
18
19
20
19
19
19
22
19
19
19
20
20
19
21
17
18
19
21
19
18
19
20
18
20
18
18
11
16
16
17
21
20
19
19
20
19
19
20
17
20
15
16
19
18
19
19
19
19
21
20
18
19
18
19
18
18
20
17
17
19
19
20
19
20
15
17
19
19
19
18
19
18
20
19
19
19
19
22
20
17
18
20
20
18
18
19
20
18
21
19
18
20
18
17
18
19
19
20
17
17
19
20
19
20
19
19
15
20
