# Supplementary material for: A fault-intrusion-tolerant system and deadline-aware algorithm for scheduling scientific workflow in the cloud
Source: PeerJ Comput Sci. 2021 Nov 2;7:e747. doi: 10.7717/peerj-cs.747 (PMC8576554; doi:10.7717/peerj-cs.747)
Supplement: Supplemental Information 6 [file peerj-cs-07-747-s006.zip › Myproject1.1/bin/workload/planetlab/20110303/pl1_cs_yale_edu_uw_oneswarm]

6
14
16
10
12
8
12
20
12
6
8
20
14
20
25
6
20
14
14
6
20
16
23
12
10
6
10
12
18
4
10
16
8
6
4
20
6
15
20
6
6
8
8
10
18
6
18
4
12
10
6
2
10
6
2
14
4
20
6
31
6
6
20
14
8
8
14
8
12
14
16
10
10
6
14
8
10
16
12
25
21
6
6
16
14
6
13
14
14
10
10
18
18
6
16
6
16
16
18
20
8
16
8
18
10
14
6
8
20
10
14
10
8
10
20
12
10
16
10
8
10
2
10
10
12
14
8
12
8
4
10
4
20
6
17
17
14
12
6
6
37
14
6
6
10
8
14
18
6
6
10
18
18
24
12
22
12
16
12
18
12
14
8
4
12
8
20
16
21
13
16
22
10
25
6
6
6
4
10
18
10
6
8
14
17
19
8
15
16
6
18
16
6
10
22
17
6
16
10
15
10
12
17
18
17
10
12
21
12
10
14
6
8
6
11
12
6
10
15
2
55
12
8
14
4
11
10
16
12
6
12
8
16
10
9
6
10
4
12
8
12
17
11
14
22
8
8
10
8
4
4
5
10
10
8
4
12
6
6
6
10
6
2
20
16
7
12
6
2
12
10
6
18
4
6
8
8
6
10
16
2
6
12
8
8
8
3
6
