# Supplementary material for: A fault-intrusion-tolerant system and deadline-aware algorithm for scheduling scientific workflow in the cloud
Source: PeerJ Comput Sci. 2021 Nov 2;7:e747. doi: 10.7717/peerj-cs.747 (PMC8576554; doi:10.7717/peerj-cs.747)
Supplement: Supplemental Information 6 [file peerj-cs-07-747-s006.zip › Myproject1.1/bin/workload/planetlab/20110303/pl1_eng_monash_edu_au_ rnp_dcc_ufjf]

38
37
37
32
33
36
37
35
33
35
34
37
28
35
37
27
36
30
38
33
37
32
37
37
37
30
37
35
37
35
37
34
38
27
25
28
28
27
36
37
37
34
36
37
37
38
37
34
36
23
36
30
21
35
35
32
36
35
26
37
33
34
35
36
34
24
31
35
32
34
36
35
29
37
37
38
36
35
31
33
38
38
36
37
37
34
38
37
37
38
37
36
38
37
36
36
37
37
36
36
36
35
38
37
37
36
37
34
37
36
35
36
36
33
38
37
37
35
36
29
38
37
37
37
33
31
36
37
36
37
34
29
38
28
34
36
32
37
37
38
37
37
35
38
36
35
35
29
37
36
36
33
29
34
32
36
38
27
36
37
29
34
36
34
29
34
32
30
37
35
35
35
35
35
35
34
35
32
33
35
31
29
35
36
35
31
30
32
35
34
32
30
31
34
37
36
33
36
31
36
36
32
36
36
36
31
36
32
33
34
32
33
35
35
33
34
35
36
30
26
36
30
37
32
36
28
36
36
34
29
36
30
34
28
32
30
37
33
33
34
33
29
37
37
36
37
32
37
37
32
35
36
33
35
32
32
35
33
33
25
31
36
32
32
37
34
30
25
37
35
37
35
28
35
36
36
34
34
33
37
34
37
36
35
30
37
33
36
