# Supplementary material for: A fault-intrusion-tolerant system and deadline-aware algorithm for scheduling scientific workflow in the cloud
Source: PeerJ Comput Sci. 2021 Nov 2;7:e747. doi: 10.7717/peerj-cs.747 (PMC8576554; doi:10.7717/peerj-cs.747)
Supplement: Supplemental Information 6 [file peerj-cs-07-747-s006.zip › Myproject1.1/bin/workload/planetlab/20110303/pl1_eng_monash_edu_au_tum_i2p]

4
4
4
17
10
0
2
4
0
2
2
0
2
0
0
0
0
11
0
14
2
2
2
0
2
10
4
16
0
2
0
2
0
18
6
4
2
6
6
4
0
19
6
0
10
2
16
2
10
0
0
0
16
8
2
8
8
10
16
2
6
0
16
4
29
6
2
2
6
23
2
23
2
2
2
2
8
2
7
0
0
0
2
2
6
2
0
2
2
0
2
4
4
6
4
8
8
4
2
6
0
2
0
0
2
0
8
0
0
0
2
10
0
4
0
0
6
4
12
6
2
0
4
4
2
2
2
2
17
2
2
0
0
4
2
6
4
4
12
2
8
10
10
4
2
10
6
0
2
0
2
0
0
4
4
12
6
0
6
4
2
4
4
2
6
16
2
0
10
6
0
2
6
0
0
4
6
2
2
6
6
6
2
2
25
4
0
8
0
0
4
4
13
2
0
2
10
2
0
2
2
4
8
0
0
6
12
2
2
2
2
29
0
0
8
4
2
2
23
0
0
0
2
0
2
2
0
2
4
2
0
8
6
0
2
2
8
2
2
2
4
0
4
8
0
0
21
4
2
0
0
0
0
12
12
2
2
6
10
0
0
0
2
8
0
0
2
2
8
2
2
6
58
6
4
4
2
0
6
2
21
4
2
13
6
0
0
0
