# Supplementary material for: A fault-intrusion-tolerant system and deadline-aware algorithm for scheduling scientific workflow in the cloud
Source: PeerJ Comput Sci. 2021 Nov 2;7:e747. doi: 10.7717/peerj-cs.747 (PMC8576554; doi:10.7717/peerj-cs.747)
Supplement: Supplemental Information 6 [file peerj-cs-07-747-s006.zip › Myproject1.1/bin/workload/planetlab/20110303/pl1_eng_monash_edu_au_uw_oneswarm]

0
10
14
10
14
10
4
16
10
4
10
10
12
8
8
9
10
8
4
6
6
6
2
10
4
10
4
2
2
7
6
6
2
4
0
2
8
10
6
0
2
0
8
8
6
0
2
14
8
4
6
8
14
6
4
8
6
4
4
6
2
8
6
6
8
4
10
0
6
8
6
2
8
2
8
10
4
4
2
6
6
6
8
4
2
8
2
8
2
2
8
10
4
2
8
4
4
0
4
6
6
14
10
6
12
6
6
8
2
8
8
4
6
8
2
2
6
8
10
10
6
4
4
4
10
2
8
8
12
2
0
4
2
0
6
6
4
0
4
2
2
13
4
6
0
8
10
8
4
6
6
6
6
6
0
4
6
4
2
12
18
24
21
14
23
23
2
12
10
14
20
14
6
15
8
15
20
15
10
27
23
43
19
6
12
17
16
25
21
16
6
10
20
31
18
21
31
10
25
10
16
17
16
14
8
16
16
12
19
6
20
16
15
10
14
14
18
8
6
27
13
19
10
18
4
25
10
10
10
29
10
12
8
29
15
13
4
6
16
10
7
15
16
4
10
16
10
10
8
19
10
8
8
14
8
6
10
6
8
17
17
8
4
29
6
7
6
8
6
27
6
8
14
14
8
2
23
12
14
8
12
4
12
23
18
4
18
21
